# Supplementary material for: Proteomic risk score for early prediction of kidney disease progression in individuals with APOL1 high-risk genotypes
Source: Nat Med. 2026 Apr 15;32(5):1701–7. doi: 10.1038/s41591-026-04337-2 (PMC13190321; doi:10.1038/s41591-026-04337-2)
Supplement: Supplementary file 4 — Statistical source data. [file 41591_2026_4337_MOESM4_ESM.xlsx]

## Sheet: Supplementary Figure 2
group	AUC	AUC_lower	AUC_upper	B	HR	B_se	B_low	B_high	HR_low	HR_high	z	p	log2_p
Overall	0.870329	0.861185	0.879472	1.05527	2.87274	0.0624456	0.932875	1.17766	2.54181	3.24676	16.899	4.57889e-64	210.408
nDM	0.870217	0.858645	0.88179	1.14046	3.12819	0.0818484	0.980035	1.30088	2.66455	3.67251	13.9338	3.95042e-44	144.183
DM	0.856411	0.847172	0.86565	0.925045	2.52198	0.104044	0.721122	1.12897	2.05674	3.09246	8.89089	6.06192e-19	60.5169
nHTN	0.882088	0.86833	0.895846	1.10893	3.03112	0.169507	0.776703	1.44116	2.17429	4.22559	6.54209	6.06651e-11	33.9403
HTN	0.844552	0.835967	0.853136	1.00549	2.73325	0.0713419	0.865665	1.14532	2.37658	3.14345	14.094	4.13482e-45	147.439
Female	0.851122	0.840885	0.861359	1.04799	2.85192	0.0910041	0.869627	1.22636	2.38602	3.40879	11.5159	1.09742e-30	99.5237
Male	0.889143	0.882227	0.896058	1.04838	2.85303	0.092862	0.866374	1.23039	2.37827	3.42255	11.2897	1.47613e-29	95.7741
age<50	0.877514	0.864218	0.89081	1.17923	3.25187	0.113006	0.957742	1.40072	2.60581	4.05812	10.4351	1.71472e-25	82.2702
age>50	0.825655	0.81833	0.83298	0.975996	2.65381	0.0816312	0.816002	1.13599	2.26144	3.11426	11.9562	6.02875e-33	107.032
G2A1-nDM	0.82432	0.814683	0.833957	0.900087	2.45982	0.153419	0.59939	1.20078	1.82101	3.32272	5.86684	4.44187e-09	27.7462
G1A1-nDM	0.796275	0.775165	0.817385	1.50017	4.48246	0.217232	1.0744	1.92594	2.92825	6.8616	6.90584	4.99076e-12	37.5439
G2A1-nHTN	0.875784	0.86344	0.888129	0.733802	2.08298	0.326273	0.0943178	1.37329	1.09891	3.9483	2.24904	0.0245099	5.35049
G1A1-nHTN	0.876496	0.854078	0.898914	2.44331	11.5111	0.538587	1.3877	3.49893	4.00563	33.0799	4.53652	5.71894e-06	17.4158
G2A1-nHTN-nDM	0.87474	0.863209	0.88627	0.746016	2.10858	0.325039	0.10895	1.38308	1.11511	3.98717	2.29516	0.0217242	5.52455
G1A1-nHTN-nDM	0.86351	0.839224	0.887797	2.30351	10.0092	0.543354	1.23855	3.36846	3.45062	29.0338	4.23943	2.24091e-05	15.4456
G2A1-nHTN-nDM-nKD	0.890665	0.875348	0.905982	0.724947	2.06462	0.317897	0.101881	1.34801	1.10725	3.84977	2.28045	0.0225812	5.46873
G1A1-nHTN-nDM-nKD	0.861775	0.836747	0.886803	2.24	9.39335	0.537102	1.1873	3.2927	3.27822	26.9155	4.17053	3.03888e-05	15.0061

## Sheet: Supplementary Figure 3
group	AUC	AUC_lower	AUC_upper	B	HR	B_se	B_low	B_high	HR_low	HR_high	z	p	log2_p
Overall	0.706556	0.699672	0.71344	0.732867	2.08104	0.0871564	0.562043	0.90369	1.75425	2.4687	8.40864	4.14799e-17	54.4204
nDM	0.695345	0.688579	0.702111	0.667849	1.95004	0.103062	0.46585	0.869847	1.59337	2.38655	6.48004	9.16961e-11	33.3443
DM	0.718204	0.705578	0.730829	0.858099	2.35867	0.17977	0.505756	1.21044	1.65824	3.35496	4.77332	1.81218e-06	19.0738
nHTN	0.70607	0.692449	0.719691	0.756412	2.13062	0.177331	0.40885	1.10397	1.50509	3.01613	4.26554	1.99418e-05	15.6138
HTN	0.682983	0.674032	0.691933	0.698813	2.01136	0.1085	0.486157	0.91147	1.62605	2.48798	6.44066	1.18959e-10	32.9688
Female	0.744868	0.738115	0.751622	0.825352	2.28269	0.106984	0.615668	1.03504	1.85089	2.81521	7.71473	1.21237e-14	46.2292
Male	0.647298	0.633985	0.660611	0.556196	1.74403	0.15055	0.261123	0.851269	1.29839	2.34262	3.69442	0.000220391	12.1477
age<50	0.714273	0.70419	0.724356	1.02565	2.78892	0.167963	0.696453	1.35486	2.00662	3.8762	6.10643	1.01886e-09	29.8704
age>50	0.65445	0.646559	0.662341	0.575444	1.77792	0.121633	0.337049	0.81384	1.40081	2.25656	4.731	2.23412e-06	18.7719
G2A1-nDM	0.693145	0.686537	0.699752	0.858402	2.35939	0.198041	0.470249	1.24656	1.60039	3.47834	4.33447	1.46114e-05	16.0625
G1A1-nDM	0.740594	0.732796	0.748392	0.672005	1.95816	0.142385	0.392935	0.951075	1.48132	2.58849	4.71962	2.36286e-06	18.691
G2A1-nHTN	0.600883	0.592153	0.609614	0.815834	2.26106	0.499015	-0.162218	1.79389	0.850255	6.01277	1.63489	0.102073	3.29233
G1A1-nHTN	0.77591	0.762883	0.788938	0.906777	2.47633	0.196313	0.522011	1.29154	1.68541	3.6384	4.61904	3.85514e-06	17.9848
G2A1-nHTN-nDM	0.586347	0.577539	0.595156	0.771721	2.16349	0.491441	-0.191485	1.73493	0.825732	5.66852	1.57032	0.11634	3.10358
G1A1-nHTN-nDM	0.791925	0.778975	0.804875	0.912722	2.49109	0.205475	0.509999	1.31545	1.66529	3.72641	4.44202	8.91189e-06	16.7758
G2A1-nHTN-nDM-nKD	0.692241	0.680578	0.703903	1.50031	4.48308	0.536581	0.44863	2.55199	1.56617	12.8326	2.79605	0.00517307	7.59476
G1A1-nHTN-nDM-nKD	0.802324	0.789734	0.814914	0.887115	2.42811	0.204863	0.485591	1.28864	1.62514	3.62784	4.33029	1.48915e-05	16.0352
