# Supplementary material for: Proteomic risk score for early prediction of kidney disease progression in individuals with APOL1 high-risk genotypes
Source: Nat Med. 2026 Apr 15;32(5):1701–7. doi: 10.1038/s41591-026-04337-2 (PMC13190321; doi:10.1038/s41591-026-04337-2)
Supplement: Supplementary file 5 — Statistical source data. [file 41591_2026_4337_MOESM5_ESM.xlsx]

## Sheet: Fig. 2a
st	exp_coef_	exp_coef__lower_95_	exp_coef__upper_95_	AUC_lower_95	AUC	AUC_upper_95	sig3
APRS	2.93925	2.59028	3.33524	0.808173	0.851586	0.864018	HR_h60
WFDC2	2.37202	2.0321	2.76881	0.71911	0.748355	0.76011	HR_h60
LYZ	2.07883	1.82717	2.36516	0.713821	0.730679	0.743188	HR_h60
REG3A	2.05454	1.79899	2.34639	0.695531	0.730473	0.739449	HR_h60
EPHA10	1.79487	1.57917	2.04004	0.707814	0.726383	0.733599	HR_h60
SPON1	1.87539	1.65478	2.1254	0.680434	0.72585	0.737072	HR_h60
SUMO2	2.08856	1.82615	2.38868	0.689792	0.723271	0.74162	HR_h60
NPPB	1.96617	1.73534	2.2277	0.683991	0.710928	0.739887	HR_h60
CILP2	0.542382	0.468175	0.628351	0.617298	0.696604	0.721751	HR_h60
MMP7	1.76373	1.47736	2.1056	0.661	0.679891	0.692749	HR_h60
KFRE	1.3761	1.26263	1.49978	0.641673	0.669463	0.684781	HR_h60
eGFR	0.768929	0.710507	0.832154	0.623178	0.660102	0.680168	HR_h60
UACR	1.31926	1.21422	1.43339	0.634893	0.675589	0.692566	HR_h60

## Sheet: Fig. 2b
st	exp_coef_	exp_coef__lower_95_	exp_coef__upper_95_	AUC_lower_95	AUC	AUC_upper_95	sig3
APRS	1.99507	1.77386	2.24387	0.810845	0.850885	0.884046	HR_l60
WFDC2	2.78525	2.23655	3.46857	0.73588	0.809553	0.833771	HR_l60
LYZ	2.67777	2.20455	3.25256	0.76971	0.805344	0.850713	HR_l60
SUMO2	2.55148	2.10866	3.08729	0.756812	0.796123	0.846694	HR_l60
REG3A	2.19229	1.83237	2.6229	0.732964	0.764547	0.79357	HR_l60
EPHA10	2.06276	1.74923	2.4325	0.736451	0.753646	0.775023	HR_l60
NPPB	1.80336	1.53875	2.11348	0.705941	0.733387	0.755613	HR_l60
SPON1	2.07171	1.74196	2.46389	0.7094	0.729313	0.775291	HR_l60
MMP7	1.77345	1.46023	2.15387	0.594321	0.710249	0.769353	HR_l60
CILP2	0.613121	0.527874	0.712134	0.661275	0.709566	0.741694	HR_l60
KFRE	1.6043	1.48091	1.73796	0.801848	0.844361	0.897209	HR_l60
eGFR	0.551804	0.493605	0.616865	0.805082	0.826164	0.887085	HR_l60
UACR	1.23197	1.16181	1.30637	0.671494	0.745333	0.775041	HR_l60

## Sheet: Fig. 2c
timeline	survival	ci_lower	ci_upper	g	st	e
0.0491444	0	0	0	<20th	HR_h60	event
0.134018	0	0	0	<20th	HR_h60	event
0.29076	0	0	0	<20th	HR_h60	event
0.446749	0	0	0	<20th	HR_h60	event
0.568378	0	0	0	<20th	HR_h60	event
0.641889	0	0	0	<20th	HR_h60	event
0.844969	0	0	0	<20th	HR_h60	event
1.16968	0.00613497	0.0180506	0	<20th	HR_h60	event
1.39719	0.00613497	0.0180506	0	<20th	HR_h60	event
1.44004	0.00613497	0.0180506	0	<20th	HR_h60	event
1.4603	0.00613497	0.0180506	0	<20th	HR_h60	event
1.60212	0.00613497	0.0180506	0	<20th	HR_h60	event
1.71246	0.00613497	0.0180506	0	<20th	HR_h60	event
1.7961	0.00613497	0.0180506	0	<20th	HR_h60	event
2.01335	0.00613497	0.0180506	0	<20th	HR_h60	event
2.36099	0.00613497	0.0180506	0	<20th	HR_h60	event
2.3755	0.00613497	0.0180506	0	<20th	HR_h60	event
2.44079	0.00613497	0.0180506	0	<20th	HR_h60	event
2.49398	0.00613497	0.0180506	0	<20th	HR_h60	event
2.75462	0.00613497	0.0180506	0	<20th	HR_h60	event
2.89418	0.00613497	0.0180506	0	<20th	HR_h60	event
3.02136	0.00613497	0.0180506	0	<20th	HR_h60	event
3.21232	0.00613497	0.0180506	0	<20th	HR_h60	event
3.26653	0.00613497	0.0180506	0	<20th	HR_h60	event
3.77495	0.00613497	0.0180506	0	<20th	HR_h60	event
3.94757	0.00613497	0.0180506	0	<20th	HR_h60	event
3.99932	0.00613497	0.0180506	0	<20th	HR_h60	event
4.07358	0.00613497	0.0180506	0	<20th	HR_h60	event
4.10534	0.013134	0.0310945	0	<20th	HR_h60	event
4.27372	0.013134	0.0310945	0	<20th	HR_h60	event
4.30541	0.013134	0.0310945	0	<20th	HR_h60	event
4.31951	0.013134	0.0310945	0	<20th	HR_h60	event
4.34586	0.013134	0.0310945	0	<20th	HR_h60	event
4.42313	0.013134	0.0310945	0	<20th	HR_h60	event
4.5128	0.013134	0.0310945	0	<20th	HR_h60	event
4.69138	0.013134	0.0310945	0	<20th	HR_h60	event
4.95619	0.013134	0.0310945	0	<20th	HR_h60	event
5.04661	0.013134	0.0310945	0	<20th	HR_h60	event
5.07687	0.013134	0.0310945	0	<20th	HR_h60	event
5.32129	0.013134	0.0310945	0	<20th	HR_h60	event
5.36687	0.013134	0.0310945	0	<20th	HR_h60	event
5.38727	0.013134	0.0310945	0	<20th	HR_h60	event
5.39158	0.013134	0.0310945	0	<20th	HR_h60	event
5.43744	0.013134	0.0310945	0	<20th	HR_h60	event
5.52053	0.013134	0.0310945	0	<20th	HR_h60	event
5.56742	0.013134	0.0310945	0	<20th	HR_h60	event
5.61828	0.013134	0.0310945	0	<20th	HR_h60	event
5.64079	0.013134	0.0310945	0	<20th	HR_h60	event
5.70684	0.013134	0.0310945	0	<20th	HR_h60	event
5.70787	0.013134	0.0310945	0	<20th	HR_h60	event
5.71458	0.013134	0.0310945	0	<20th	HR_h60	event
5.71862	0.013134	0.0310945	0	<20th	HR_h60	event
5.81342	0.0214973	0.0454766	0	<20th	HR_h60	event
5.85373	0.0214973	0.0454766	0	<20th	HR_h60	event
5.88775	0.0214973	0.0454766	0	<20th	HR_h60	event
5.89815	0.0214973	0.0454766	0	<20th	HR_h60	event
5.93812	0.0214973	0.0454766	0	<20th	HR_h60	event
6.10726	0.0214973	0.0454766	0	<20th	HR_h60	event
6.14209	0.0214973	0.0454766	0	<20th	HR_h60	event
6.17995	0.0214973	0.0454766	0	<20th	HR_h60	event
6.21766	0.0214973	0.0454766	0	<20th	HR_h60	event
6.28556	0.0214973	0.0454766	0	<20th	HR_h60	event
6.3922	0.0214973	0.0454766	0	<20th	HR_h60	event
6.3961	0.0214973	0.0454766	0	<20th	HR_h60	event
6.44771	0.0214973	0.0454766	0	<20th	HR_h60	event
6.51725	0.0214973	0.0454766	0	<20th	HR_h60	event
6.85407	0.0214973	0.0454766	0	<20th	HR_h60	event
6.92348	0.0214973	0.0454766	0	<20th	HR_h60	event
6.93402	0.0214973	0.0454766	0	<20th	HR_h60	event
6.94668	0.0214973	0.0454766	0	<20th	HR_h60	event
6.95469	0.0214973	0.0454766	0	<20th	HR_h60	event
6.96824	0.0214973	0.0454766	0	<20th	HR_h60	event
6.97365	0.0214973	0.0454766	0	<20th	HR_h60	event
6.99357	0.0214973	0.0454766	0	<20th	HR_h60	event
7.0013	0.0214973	0.0454766	0	<20th	HR_h60	event
7.08159	0.0214973	0.0454766	0	<20th	HR_h60	event
7.09049	0.0214973	0.0454766	0	<20th	HR_h60	event
7.095	0.0214973	0.0454766	0	<20th	HR_h60	event
7.12485	0.0214973	0.0454766	0	<20th	HR_h60	event
7.15489	0.0214973	0.0454766	0	<20th	HR_h60	event
7.16591	0.0214973	0.0454766	0	<20th	HR_h60	event
7.16632	0.0214973	0.0454766	0	<20th	HR_h60	event
7.18768	0.0214973	0.0454766	0	<20th	HR_h60	event
7.19781	0.0214973	0.0454766	0	<20th	HR_h60	event
7.20198	0.0214973	0.0454766	0	<20th	HR_h60	event
7.23135	0.0214973	0.0454766	0	<20th	HR_h60	event
7.23313	0.0214973	0.0454766	0	<20th	HR_h60	event
7.24497	0.0214973	0.0454766	0	<20th	HR_h60	event
7.34593	0.0214973	0.0454766	0	<20th	HR_h60	event
7.35352	0.0214973	0.0454766	0	<20th	HR_h60	event
7.36858	0.0214973	0.0454766	0	<20th	HR_h60	event
7.38912	0.0214973	0.0454766	0	<20th	HR_h60	event
7.39925	0.0214973	0.0454766	0	<20th	HR_h60	event
7.4436	0.0214973	0.0454766	0	<20th	HR_h60	event
7.44435	0.0214973	0.0454766	0	<20th	HR_h60	event
7.46324	0.034544	0.0688343	0	<20th	HR_h60	event
7.48289	0.034544	0.0688343	0	<20th	HR_h60	event
7.51355	0.034544	0.0688343	0	<20th	HR_h60	event
7.56988	0.034544	0.0688343	0	<20th	HR_h60	event
7.60007	0.034544	0.0688343	0	<20th	HR_h60	event
7.61513	0.034544	0.0688343	0	<20th	HR_h60	event
7.68617	0.034544	0.0688343	0	<20th	HR_h60	event
7.68672	0.034544	0.0688343	0	<20th	HR_h60	event
7.68693	0.034544	0.0688343	0	<20th	HR_h60	event
7.73005	0.034544	0.0688343	0	<20th	HR_h60	event
7.7627	0.034544	0.0688343	0	<20th	HR_h60	event
7.82101	0.034544	0.0688343	0	<20th	HR_h60	event
7.86352	0.034544	0.0688343	0	<20th	HR_h60	event
8.04298	0.034544	0.0688343	0	<20th	HR_h60	event
8.09808	0.034544	0.0688343	0	<20th	HR_h60	event
8.11396	0.034544	0.0688343	0	<20th	HR_h60	event
8.12704	0.034544	0.0688343	0	<20th	HR_h60	event
8.13333	0.034544	0.0688343	0	<20th	HR_h60	event
8.19179	0.034544	0.0688343	0	<20th	HR_h60	event
8.23333	0.034544	0.0688343	0	<20th	HR_h60	event
8.26482	0.034544	0.0688343	0	<20th	HR_h60	event
8.29288	0.034544	0.0688343	0	<20th	HR_h60	event
8.39363	0.034544	0.0688343	0	<20th	HR_h60	event
8.40281	0.034544	0.0688343	0	<20th	HR_h60	event
8.40815	0.034544	0.0688343	0	<20th	HR_h60	event
8.50568	0.034544	0.0688343	0	<20th	HR_h60	event
8.5397	0.034544	0.0688343	0	<20th	HR_h60	event
8.58323	0.034544	0.0688343	0	<20th	HR_h60	event
8.61869	0.034544	0.0688343	0	<20th	HR_h60	event
8.62635	0.034544	0.0688343	0	<20th	HR_h60	event
8.63231	0.034544	0.0688343	0	<20th	HR_h60	event
8.64709	0.034544	0.0688343	0	<20th	HR_h60	event
8.65613	0.034544	0.0688343	0	<20th	HR_h60	event
8.66413	0.034544	0.0688343	0	<20th	HR_h60	event
8.75462	0.034544	0.0688343	0	<20th	HR_h60	event
8.89856	0.034544	0.0688343	0	<20th	HR_h60	event
8.90356	0.034544	0.0688343	0	<20th	HR_h60	event
8.92033	0.034544	0.0688343	0	<20th	HR_h60	event
8.95339	0.034544	0.0688343	0	<20th	HR_h60	event
8.99411	0.034544	0.0688343	0	<20th	HR_h60	event
9.00212	0.034544	0.0688343	0	<20th	HR_h60	event
9.03737	0.034544	0.0688343	0	<20th	HR_h60	event
9.05633	0.034544	0.0688343	0	<20th	HR_h60	event
9.10185	0.034544	0.0688343	0	<20th	HR_h60	event
9.13758	0.034544	0.0688343	0	<20th	HR_h60	event
9.16564	0.034544	0.0688343	0	<20th	HR_h60	event
9.23901	0.034544	0.0688343	0	<20th	HR_h60	event
9.25619	0.034544	0.0688343	0	<20th	HR_h60	event
9.27933	0.034544	0.0688343	0	<20th	HR_h60	event
9.29466	0.034544	0.0688343	0	<20th	HR_h60	event
9.30643	0.034544	0.0688343	0	<20th	HR_h60	event
9.33504	0.034544	0.0688343	0	<20th	HR_h60	event
9.42423	0.034544	0.0688343	0	<20th	HR_h60	event
9.42724	0.034544	0.0688343	0	<20th	HR_h60	event
9.53566	0.034544	0.0688343	0	<20th	HR_h60	event
9.61992	0.034544	0.0688343	0	<20th	HR_h60	event
9.66126	0.034544	0.0688343	0	<20th	HR_h60	event
9.67194	0.034544	0.0688343	0	<20th	HR_h60	event
9.67474	0.034544	0.0688343	0	<20th	HR_h60	event
9.79617	0.034544	0.0688343	0	<20th	HR_h60	event
9.87789	0.034544	0.0688343	0	<20th	HR_h60	event
9.89733	0.034544	0.0688343	0	<20th	HR_h60	event
9.94018	0.034544	0.0688343	0	<20th	HR_h60	event
9.94435	0.034544	0.0688343	0	<20th	HR_h60	event
9.99555	0.034544	0.0688343	0	<20th	HR_h60	event
10	0.034544	0.0688343	0	<20th	HR_h60	event
0	0	0	0	>80th	HR_h60	event
0.0346338	0.00591716	0.0174134	0	>80th	HR_h60	event
0.16037	0.0118343	0.0280047	0	>80th	HR_h60	event
0.214538	0.0177515	0.0374597	0	>80th	HR_h60	event
0.245243	0.0236686	0.0463208	0.000478389	>80th	HR_h60	event
0.270431	0.0295858	0.0547991	0.00369998	>80th	HR_h60	event
0.276728	0.035503	0.0630027	0.00719609	>80th	HR_h60	event
0.297673	0.0414201	0.0709965	0.0109021	>80th	HR_h60	event
0.359562	0.0473373	0.0788225	0.0147759	>80th	HR_h60	event
0.364339	0.0532544	0.0865101	0.0187881	>80th	HR_h60	event
0.391855	0.0591716	0.0940808	0.0229172	>80th	HR_h60	event
0.441342	0.0650888	0.101551	0.027147	>80th	HR_h60	event
0.490965	0.0710059	0.108933	0.0314648	>80th	HR_h60	event
0.513621	0.0769231	0.116237	0.0358606	>80th	HR_h60	event
0.524162	0.0828402	0.123471	0.0403262	>80th	HR_h60	event
0.550171	0.0887574	0.130642	0.0448548	>80th	HR_h60	event
0.584668	0.0946746	0.137756	0.0494409	>80th	HR_h60	event
0.613895	0.100592	0.144817	0.0540795	>80th	HR_h60	event
0.66167	0.106509	0.15183	0.0587666	>80th	HR_h60	event
0.696167	0.112426	0.158797	0.0634986	>80th	HR_h60	event
0.702533	0.118343	0.165723	0.0682725	>80th	HR_h60	event
0.740931	0.12426	0.17261	0.0730854	>80th	HR_h60	event
0.772272	0.130178	0.17946	0.0779351	>80th	HR_h60	event
0.777687	0.130178	0.17946	0.0779351	>80th	HR_h60	event
0.807598	0.136135	0.18633	0.0828435	>80th	HR_h60	event
0.851335	0.142093	0.193167	0.0877855	>80th	HR_h60	event
0.864203	0.148051	0.199972	0.0927593	>80th	HR_h60	event
0.966413	0.154008	0.206747	0.0977632	>80th	HR_h60	event
0.996167	0.159966	0.213493	0.102796	>80th	HR_h60	event
0.99692	0.165924	0.220212	0.107856	>80th	HR_h60	event
1.02149	0.165924	0.220212	0.107856	>80th	HR_h60	event
1.07563	0.165924	0.220212	0.107856	>80th	HR_h60	event
1.07864	0.171968	0.227017	0.112997	>80th	HR_h60	event
1.09971	0.178012	0.233796	0.118166	>80th	HR_h60	event
1.11396	0.178012	0.233796	0.118166	>80th	HR_h60	event
1.14018	0.184101	0.240608	0.123388	>80th	HR_h60	event
1.25725	0.190189	0.247395	0.128636	>80th	HR_h60	event
1.27717	0.196278	0.254157	0.133908	>80th	HR_h60	event
1.29966	0.196278	0.254157	0.133908	>80th	HR_h60	event
1.315	0.202413	0.260955	0.139234	>80th	HR_h60	event
1.31643	0.208549	0.267731	0.144584	>80th	HR_h60	event
1.36667	0.214684	0.274484	0.149955	>80th	HR_h60	event
1.3885	0.220819	0.281215	0.155349	>80th	HR_h60	event
1.5078	0.226955	0.287925	0.160763	>80th	HR_h60	event
1.54511	0.23309	0.294615	0.166198	>80th	HR_h60	event
1.55722	0.239225	0.301285	0.171652	>80th	HR_h60	event
1.56304	0.24536	0.307936	0.177126	>80th	HR_h60	event
1.67687	0.251496	0.314569	0.182619	>80th	HR_h60	event
1.69781	0.257631	0.321183	0.188129	>80th	HR_h60	event
1.8178	0.263766	0.327779	0.193657	>80th	HR_h60	event
1.88898	0.269901	0.334358	0.199203	>80th	HR_h60	event
1.90568	0.276037	0.34092	0.204766	>80th	HR_h60	event
1.95496	0.282172	0.347466	0.210345	>80th	HR_h60	event
1.96201	0.282172	0.347466	0.210345	>80th	HR_h60	event
1.99035	0.28836	0.35406	0.215979	>80th	HR_h60	event
1.9937	0.294548	0.360637	0.221629	>80th	HR_h60	event
2.18227	0.300737	0.367198	0.227295	>80th	HR_h60	event
2.21937	0.300737	0.367198	0.227295	>80th	HR_h60	event
2.3358	0.30698	0.37381	0.233018	>80th	HR_h60	event
2.38159	0.313223	0.380406	0.238756	>80th	HR_h60	event
2.48795	0.313223	0.380406	0.238756	>80th	HR_h60	event
2.56393	0.319524	0.387055	0.244553	>80th	HR_h60	event
2.63929	0.325825	0.393688	0.250365	>80th	HR_h60	event
2.68152	0.332126	0.400306	0.256194	>80th	HR_h60	event
2.75051	0.338426	0.406908	0.262038	>80th	HR_h60	event
2.83641	0.344727	0.413494	0.267897	>80th	HR_h60	event
2.85674	0.351028	0.420066	0.273771	>80th	HR_h60	event
2.92526	0.351028	0.420066	0.273771	>80th	HR_h60	event
3.04264	0.35739	0.426695	0.279707	>80th	HR_h60	event
3.08741	0.363753	0.43331	0.285657	>80th	HR_h60	event
3.0963	0.370115	0.43991	0.291623	>80th	HR_h60	event
3.23203	0.376478	0.446494	0.297604	>80th	HR_h60	event
3.33422	0.38284	0.453065	0.303599	>80th	HR_h60	event
3.41287	0.389202	0.45962	0.309609	>80th	HR_h60	event
3.59733	0.389202	0.45962	0.309609	>80th	HR_h60	event
3.73628	0.389202	0.45962	0.309609	>80th	HR_h60	event
3.7783	0.3957	0.46632	0.315736	>80th	HR_h60	event
3.83559	0.402198	0.473005	0.321878	>80th	HR_h60	event
3.85811	0.408696	0.479674	0.328036	>80th	HR_h60	event
3.96407	0.415194	0.486328	0.334209	>80th	HR_h60	event
3.97543	0.421692	0.492967	0.340397	>80th	HR_h60	event
4.08727	0.421692	0.492967	0.340397	>80th	HR_h60	event
4.21061	0.428263	0.499677	0.346656	>80th	HR_h60	event
4.25626	0.428263	0.499677	0.346656	>80th	HR_h60	event
4.31492	0.434911	0.506461	0.352989	>80th	HR_h60	event
4.38836	0.434911	0.506461	0.352989	>80th	HR_h60	event
4.44504	0.441639	0.51332	0.359399	>80th	HR_h60	event
4.46318	0.448366	0.520163	0.365826	>80th	HR_h60	event
4.48077	0.448366	0.520163	0.365826	>80th	HR_h60	event
4.60233	0.448366	0.520163	0.365826	>80th	HR_h60	event
4.61677	0.448366	0.520163	0.365826	>80th	HR_h60	event
4.70246	0.455349	0.527287	0.372463	>80th	HR_h60	event
4.71999	0.462331	0.534391	0.379119	>80th	HR_h60	event
4.79993	0.462331	0.534391	0.379119	>80th	HR_h60	event
4.85955	0.469406	0.541584	0.385863	>80th	HR_h60	event
4.91834	0.476481	0.548757	0.392627	>80th	HR_h60	event
4.95051	0.476481	0.548757	0.392627	>80th	HR_h60	event
5.04435	0.483652	0.556023	0.399484	>80th	HR_h60	event
5.10075	0.490824	0.563269	0.406361	>80th	HR_h60	event
5.14189	0.497995	0.570494	0.413259	>80th	HR_h60	event
5.18008	0.497995	0.570494	0.413259	>80th	HR_h60	event
5.36585	0.497995	0.570494	0.413259	>80th	HR_h60	event
5.43422	0.497995	0.570494	0.413259	>80th	HR_h60	event
5.50794	0.505488	0.578071	0.420418	>80th	HR_h60	event
5.51307	0.505488	0.578071	0.420418	>80th	HR_h60	event
5.54381	0.513096	0.585758	0.427688	>80th	HR_h60	event
5.5872	0.513096	0.585758	0.427688	>80th	HR_h60	event
5.62457	0.513096	0.585758	0.427688	>80th	HR_h60	event
5.65558	0.513096	0.585758	0.427688	>80th	HR_h60	event
5.68433	0.521078	0.593857	0.435257	>80th	HR_h60	event
5.73806	0.521078	0.593857	0.435257	>80th	HR_h60	event
5.75955	0.521078	0.593857	0.435257	>80th	HR_h60	event
5.86044	0.529335	0.602249	0.443055	>80th	HR_h60	event
5.86899	0.529335	0.602249	0.443055	>80th	HR_h60	event
5.97467	0.529335	0.602249	0.443055	>80th	HR_h60	event
5.9987	0.529335	0.602249	0.443055	>80th	HR_h60	event
6.03388	0.529335	0.602249	0.443055	>80th	HR_h60	event
6.18939	0.529335	0.602249	0.443055	>80th	HR_h60	event
6.2872	0.538386	0.611552	0.451439	>80th	HR_h60	event
6.28898	0.538386	0.611552	0.451439	>80th	HR_h60	event
6.34682	0.538386	0.611552	0.451439	>80th	HR_h60	event
6.36475	0.538386	0.611552	0.451439	>80th	HR_h60	event
6.40356	0.538386	0.611552	0.451439	>80th	HR_h60	event
6.43279	0.538386	0.611552	0.451439	>80th	HR_h60	event
6.43285	0.538386	0.611552	0.451439	>80th	HR_h60	event
6.44654	0.538386	0.611552	0.451439	>80th	HR_h60	event
6.51273	0.548877	0.622571	0.460796	>80th	HR_h60	event
6.52293	0.559369	0.633504	0.470236	>80th	HR_h60	event
6.52539	0.56986	0.644356	0.479759	>80th	HR_h60	event
6.52902	0.56986	0.644356	0.479759	>80th	HR_h60	event
6.53402	0.56986	0.644356	0.479759	>80th	HR_h60	event
6.66715	0.56986	0.644356	0.479759	>80th	HR_h60	event
6.67611	0.56986	0.644356	0.479759	>80th	HR_h60	event
6.79555	0.56986	0.644356	0.479759	>80th	HR_h60	event
6.80739	0.56986	0.644356	0.479759	>80th	HR_h60	event
6.83936	0.56986	0.644356	0.479759	>80th	HR_h60	event
6.94812	0.56986	0.644356	0.479759	>80th	HR_h60	event
7.08823	0.56986	0.644356	0.479759	>80th	HR_h60	event
7.1271	0.583302	0.658871	0.490991	>80th	HR_h60	event
7.18118	0.583302	0.658871	0.490991	>80th	HR_h60	event
7.20992	0.583302	0.658871	0.490991	>80th	HR_h60	event
7.26824	0.583302	0.658871	0.490991	>80th	HR_h60	event
7.34155	0.583302	0.658871	0.490991	>80th	HR_h60	event
7.44422	0.583302	0.658871	0.490991	>80th	HR_h60	event
7.54894	0.599329	0.676636	0.503539	>80th	HR_h60	event
7.66016	0.615355	0.694023	0.516462	>80th	HR_h60	event
8.18412	0.615355	0.694023	0.516462	>80th	HR_h60	event
8.28036	0.615355	0.694023	0.516462	>80th	HR_h60	event
8.39932	0.615355	0.694023	0.516462	>80th	HR_h60	event
8.48789	0.633672	0.71413	0.530568	>80th	HR_h60	event
8.70164	0.633672	0.71413	0.530568	>80th	HR_h60	event
9.02498	0.633672	0.71413	0.530568	>80th	HR_h60	event
9.06188	0.633672	0.71413	0.530568	>80th	HR_h60	event
9.07782	0.633672	0.71413	0.530568	>80th	HR_h60	event
9.10924	0.633672	0.71413	0.530568	>80th	HR_h60	event
9.14846	0.633672	0.71413	0.530568	>80th	HR_h60	event
9.218	0.633672	0.71413	0.530568	>80th	HR_h60	event
9.30739	0.633672	0.71413	0.530568	>80th	HR_h60	event
9.32402	0.633672	0.71413	0.530568	>80th	HR_h60	event
9.43395	0.633672	0.71413	0.530568	>80th	HR_h60	event
9.58309	0.633672	0.71413	0.530568	>80th	HR_h60	event
9.82327	0.633672	0.71413	0.530568	>80th	HR_h60	event
9.94757	0.633672	0.71413	0.530568	>80th	HR_h60	event
10	0.633672	0.71413	0.530568	>80th	HR_h60	event

## Sheet: Fig. 2d
x	y	ymin	ymax	g	plot	st
-0.02	0.0899459	0.037117	0.217967	w	point
-0.012	0.0904916	0.0374627	0.218584	w	point
-0.004	0.0910406	0.0378116	0.219202	w	point
0.004	0.0915943	0.0381644	0.219826	w	point
0.012	0.0921609	0.0385246	0.220473	w	point
0.02	0.0927419	0.038893	0.221147	w	point
0.028	0.0933374	0.0392696	0.221847	w	point
0.036	0.0939475	0.0396547	0.222575	w	point
0.044	0.0945723	0.0400482	0.223329	w	point
0.052	0.0952119	0.0404503	0.22411	w	point
0.06	0.0958665	0.0408611	0.224918	w	point
0.068	0.0965363	0.0412808	0.225753	w	point
0.076	0.0972212	0.0417094	0.226614	w	point
0.084	0.0979215	0.0421472	0.227503	w	point
0.092	0.0986373	0.0425942	0.228419	w	point
0.1	0.0993687	0.0430506	0.229361	w	point
0.108	0.100116	0.0435165	0.230331	w	point
0.116	0.100879	0.043992	0.231328	w	point
0.124	0.101658	0.0444773	0.232353	w	point
0.132	0.102454	0.0449725	0.233404	w	point
0.14	0.103266	0.0454778	0.234483	w	point
0.148	0.104094	0.0459934	0.23559	w	point
0.156	0.104939	0.0465193	0.236724	w	point
0.164	0.105801	0.0470557	0.237885	w	point
0.172	0.10668	0.0476028	0.239075	w	point
0.18	0.107576	0.0481607	0.240292	w	point
0.188	0.10849	0.0487297	0.241538	w	point
0.196	0.109421	0.0493098	0.242811	w	point
0.204	0.11037	0.0499012	0.244113	w	point
0.212	0.111337	0.0505041	0.245443	w	point
0.22	0.112322	0.0511187	0.246802	w	point
0.228	0.113325	0.0517451	0.248189	w	point
0.236	0.114347	0.0523836	0.249605	w	point
0.244	0.115387	0.0530342	0.25105	w	point
0.252	0.116447	0.0536972	0.252524	w	point
0.26	0.117525	0.0543727	0.254027	w	point
0.268	0.118623	0.055061	0.255559	w	point
0.276	0.11974	0.0557622	0.257121	w	point
0.284	0.120877	0.0564765	0.258712	w	point
0.292	0.122033	0.0572041	0.260333	w	point
0.3	0.12321	0.0579452	0.261984	w	point
0.308	0.124407	0.0587	0.263665	w	point
0.316	0.125625	0.0594687	0.265376	w	point
0.324	0.126863	0.0602515	0.267118	w	point
0.332	0.128122	0.0610485	0.26889	w	point
0.34	0.129403	0.0618601	0.270693	w	point
0.348	0.130705	0.0626863	0.272527	w	point
0.356	0.132028	0.0635275	0.274392	w	point
0.364	0.133374	0.0643838	0.276289	w	point
0.372	0.134741	0.0652554	0.278216	w	point
0.38	0.13613	0.0661425	0.280175	w	point
0.388	0.137543	0.0670454	0.282167	w	point
0.396	0.138977	0.0679643	0.28419	w	point
0.404	0.140435	0.0688993	0.286245	w	point
0.412	0.141916	0.0698508	0.288332	w	point
0.42	0.143421	0.0708189	0.290452	w	point
0.428	0.144949	0.0718038	0.292605	w	point
0.436	0.146501	0.0728058	0.29479	w	point
0.444	0.148077	0.0738251	0.297009	w	point
0.452	0.149677	0.074862	0.299261	w	point
0.46	0.151302	0.0759166	0.301546	w	point
0.468	0.152952	0.0769891	0.303865	w	point
0.476	0.154627	0.0780799	0.306217	w	point
0.484	0.156327	0.0791891	0.308604	w	point
0.492	0.158052	0.080317	0.311025	w	point
0.5	0.159804	0.0814637	0.31348	w	point
0.508	0.161581	0.0826296	0.315969	w	point
0.516	0.163384	0.0838148	0.318493	w	point
0.524	0.165214	0.0850196	0.321053	w	point
0.532	0.167071	0.0862442	0.323647	w	point
0.54	0.168954	0.0874889	0.326276	w	point
0.548	0.170865	0.0887538	0.32894	w	point
0.556	0.172802	0.0900392	0.331641	w	point
0.564	0.174768	0.0913454	0.334376	w	point
0.572	0.176761	0.0926724	0.337148	w	point
0.58	0.178782	0.0940207	0.339956	w	point
0.588	0.180831	0.0953904	0.342799	w	point
0.596	0.182908	0.0967817	0.345679	w	point
0.604	0.185014	0.0981948	0.348596	w	point
0.612	0.187149	0.09963	0.351549	w	point
0.62	0.189313	0.101087	0.354539	w	point
0.628	0.191506	0.102567	0.357565	w	point
0.636	0.193728	0.10407	0.360629	w	point
0.644	0.19598	0.105596	0.36373	w	point
0.652	0.198262	0.107144	0.366868	w	point
0.66	0.200573	0.108716	0.370043	w	point
0.668	0.202915	0.110312	0.373256	w	point
0.676	0.205287	0.111931	0.376506	w	point
0.684	0.207689	0.113574	0.379794	w	point
0.692	0.210122	0.115242	0.383119	w	point
0.7	0.212585	0.116933	0.386482	w	point
0.708	0.21508	0.118649	0.389883	w	point
0.716	0.217605	0.12039	0.393322	w	point
0.724	0.220161	0.122155	0.396799	w	point
0.732	0.222749	0.123945	0.400314	w	point
0.74	0.225368	0.125761	0.403867	w	point
0.748	0.228018	0.127602	0.407459	w	point
0.756	0.2307	0.129468	0.411088	w	point
0.764	0.233414	0.131359	0.414755	w	point
0.772	0.236159	0.133277	0.41846	w	point
0.78	0.238936	0.13522	0.422204	w	point
0.788	0.241745	0.137189	0.425985	w	point
0.796	0.244585	0.139184	0.429805	w	point
0.804	0.247458	0.141205	0.433662	w	point
0.812	0.250362	0.143252	0.437558	w	point
0.82	0.253298	0.145326	0.441491	w	point
0.828	0.256267	0.147426	0.445462	w	point
0.836	0.259267	0.149552	0.449471	w	point
0.844	0.262299	0.151705	0.453517	w	point
0.852	0.265363	0.153884	0.457601	w	point
0.86	0.268459	0.15609	0.461722	w	point
0.868	0.271586	0.158322	0.46588	w	point
0.876	0.274745	0.160581	0.470076	w	point
0.884	0.277936	0.162866	0.474308	w	point
0.892	0.281159	0.165178	0.478577	w	point
0.9	0.284412	0.167516	0.482882	w	point
0.908	0.287697	0.16988	0.487223	w	point
0.916	0.291013	0.172271	0.491601	w	point
0.924	0.29436	0.174688	0.496014	w	point
0.932	0.297737	0.177131	0.500462	w	point
0.94	0.301145	0.1796	0.504946	w	point
0.948	0.304583	0.182095	0.509465	w	point
0.956	0.308052	0.184616	0.514018	w	point
0.964	0.31155	0.187162	0.518605	w	point
0.972	0.315078	0.189734	0.523226	w	point
0.98	0.318634	0.192331	0.52788	w	point
0.988	0.32222	0.194953	0.532568	w	point
0.996	0.325834	0.1976	0.537288	w	point
1.004	0.329477	0.200271	0.54204	w	point
1.012	0.333147	0.202967	0.546824	w	point
1.02	0.336845	0.205686	0.551639	w	point
1.028	0.34057	0.208429	0.556484	w	point
1.036	0.344321	0.211196	0.56136	w	point
1.044	0.348098	0.213985	0.566265	w	point
1.052	0.351901	0.216797	0.5712	w	point
1.06	0.355729	0.219631	0.576163	w	point
1.068	0.359582	0.222487	0.581153	w	point
1.076	0.363458	0.225364	0.586171	w	point
1.084	0.367358	0.228262	0.591215	w	point
1.092	0.371281	0.231181	0.596285	w	point
1.1	0.375226	0.234119	0.60138	w	point
1.108	0.379193	0.237077	0.6065	w	point
1.116	0.38318	0.240053	0.611643	w	point
1.124	0.387187	0.243048	0.616808	w	point
1.132	0.391214	0.24606	0.621996	w	point
1.14	0.39526	0.249089	0.627205	w	point
1.148	0.399323	0.252135	0.632434	w	point
1.156	0.403403	0.255196	0.637682	w	point
1.164	0.407499	0.258272	0.642949	w	point
1.172	0.411611	0.261362	0.648233	w	point
1.18	0.415737	0.264466	0.653534	w	point
1.188	0.419877	0.267582	0.65885	w	point
1.196	0.424029	0.270711	0.664181	w	point
1.204	0.428193	0.27385	0.669525	w	point
1.212	0.432367	0.276999	0.674881	w	point
1.22	0.436551	0.280157	0.680249	w	point
1.228	0.440743	0.283324	0.685626	w	point
1.236	0.444943	0.286498	0.691013	w	point
1.244	0.449148	0.289679	0.696407	w	point
1.252	0.453359	0.292864	0.701808	w	point
1.26	0.457574	0.296055	0.707214	w	point
1.268	0.461792	0.299248	0.712624	w	point
1.276	0.46601	0.302444	0.718037	w	point
1.284	0.47023	0.305641	0.723451	w	point
1.292	0.474448	0.308838	0.728865	w	point
1.3	0.478664	0.312033	0.734277	w	point
1.308	0.482876	0.315227	0.739687	w	point
1.316	0.487083	0.318416	0.745092	w	point
1.324	0.491283	0.321601	0.750492	w	point
1.332	0.495476	0.32478	0.755884	w	point
1.34	0.499659	0.327952	0.761268	w	point
1.348	0.503833	0.331116	0.766642	w	point
1.356	0.507996	0.334271	0.772008	w	point
1.364	0.51215	0.337419	0.777365	w	point
1.372	0.516294	0.340558	0.782713	w	point
1.38	0.520427	0.343687	0.788053	w	point
1.388	0.52455	0.346808	0.793384	w	point
1.396	0.528662	0.34992	0.798707	w	point
1.404	0.532764	0.353022	0.804022	w	point
1.412	0.536855	0.356114	0.809329	w	point
1.42	0.540936	0.359196	0.814629	w	point
1.428	0.545006	0.362269	0.819921	w	point
1.436	0.549066	0.365331	0.825205	w	point
1.444	0.553115	0.368383	0.830483	w	point
1.452	0.557154	0.371425	0.835754	w	point
1.46	0.561182	0.374456	0.841019	w	point
1.468	0.5652	0.377477	0.846279	w	point
1.476	0.569208	0.380488	0.851532	w	point
1.484	0.573206	0.383488	0.85678	w	point
1.492	0.577193	0.386477	0.862024	w	point
1.5	0.581172	0.389455	0.867263	w	point
1.508	0.58514	0.392424	0.872498	w	point
1.516	0.589099	0.395381	0.87773	w	point
1.524	0.593049	0.398328	0.882959	w	point
1.532	0.596991	0.401265	0.888185	w	point
1.54	0.600923	0.404192	0.893409	w	point
1.548	0.604848	0.407108	0.898632	w	point
1.556	0.608764	0.410015	0.903854	w	point
1.564	0.612672	0.412911	0.909075	w	point
1.572	0.616573	0.415798	0.914297	w	point
1.58	0.620467	0.418675	0.919519	w	point
1.588	0.624355	0.421543	0.924743	w	point
1.596	0.628236	0.424401	0.92997	w	point
1.604	0.632111	0.427251	0.935199	w	point
1.612	0.635981	0.430092	0.940431	w	point
1.62	0.639846	0.432924	0.945668	w	point
1.628	0.643706	0.435749	0.95091	w	point
1.636	0.647563	0.438565	0.956157	w	point
1.644	0.651415	0.441374	0.961411	w	point
1.652	0.655265	0.444176	0.966672	w	point
1.66	0.659112	0.446971	0.971941	w	point
1.668	0.662958	0.449759	0.977219	w	point
1.676	0.666802	0.452542	0.982506	w	point
1.684	0.670645	0.455318	0.987805	w	point
1.692	0.674489	0.458089	0.993115	w	point
1.7	0.678333	0.460855	0.998437	w	point
1.708	0.682178	0.463617	1.00377	w	point
1.716	0.686024	0.466375	1.00912	w	point
1.724	0.689874	0.469129	1.01449	w	point
1.732	0.693726	0.47188	1.01987	w	point
1.74	0.697583	0.474629	1.02527	w	point
1.748	0.701444	0.477376	1.03069	w	point
1.756	0.705311	0.480121	1.03612	w	point
1.764	0.709184	0.482866	1.04158	w	point
1.772	0.713065	0.48561	1.04706	w	point
1.78	0.716953	0.488354	1.05256	w	point
1.788	0.72085	0.491099	1.05808	w	point
1.796	0.724756	0.493846	1.06363	w	point
1.804	0.728673	0.496595	1.06921	w	point
1.812	0.732602	0.499347	1.07482	w	point
1.82	0.736543	0.502102	1.08045	w	point
1.828	0.740497	0.504862	1.08611	w	point
1.836	0.744465	0.507626	1.0918	w	point
1.844	0.748449	0.510396	1.09753	w	point
1.852	0.752448	0.513172	1.10329	w	point
1.86	0.756465	0.515956	1.10909	w	point
1.868	0.760501	0.518747	1.11492	w	point
1.876	0.764555	0.521547	1.12079	w	point
1.884	0.768631	0.524356	1.1267	w	point
1.892	0.772727	0.527176	1.13265	w	point
1.9	0.776847	0.530007	1.13865	w	point
1.908	0.78099	0.53285	1.14468	w	point
1.916	0.785158	0.535706	1.15077	w	point
1.924	0.789353	0.538576	1.1569	w	point
1.932	0.793575	0.541461	1.16308	w	point
1.94	0.797825	0.544361	1.16931	w	point
1.948	0.802106	0.547278	1.17559	w	point
1.956	0.806418	0.550212	1.18193	w	point
1.964	0.810762	0.553165	1.18832	w	point
1.972	0.815141	0.556138	1.19477	w	point
1.98	0.819555	0.559131	1.20128	w	point
1.988	0.824005	0.562146	1.20784	w	point
1.996	0.828494	0.565183	1.21448	w	point
2.004	0.833022	0.568245	1.22117	w	point
2.012	0.837591	0.571332	1.22794	w	point
2.02	0.842203	0.574444	1.23477	w	point
2.028	0.846859	0.577584	1.24167	w	point
2.036	0.851561	0.580753	1.24865	w	point
2.044	0.856309	0.583951	1.2557	w	point
2.052	0.861107	0.58718	1.26283	w	point
2.06	0.865956	0.590441	1.27003	w	point
2.068	0.870856	0.593736	1.27732	w	point
2.076	0.875811	0.597065	1.28469	w	point
2.084	0.880821	0.600431	1.29215	w	point
2.092	0.885889	0.603833	1.2997	w	point
2.1	0.891016	0.607275	1.30733	w	point
2.108	0.896205	0.610757	1.31506	w	point
2.116	0.901457	0.614281	1.32289	w	point
2.124	0.906773	0.617847	1.33081	w	point
2.132	0.912157	0.621459	1.33883	w	point
2.14	0.91761	0.625116	1.34696	w	point
2.148	0.923134	0.628822	1.3552	w	point
2.156	0.928732	0.632576	1.36354	w	point
2.164	0.934404	0.636382	1.37199	w	point
2.172	0.940155	0.64024	1.38056	w	point
2.18	0.945985	0.644153	1.38925	w	point
2.188	0.951898	0.648122	1.39805	w	point
2.196	0.957895	0.652148	1.40698	w	point
2.204	0.963979	0.656235	1.41604	w	point
2.212	0.970152	0.660382	1.42523	w	point
2.22	0.976417	0.664594	1.43455	w	point
2.228	0.982777	0.66887	1.444	w	point
2.236	0.989233	0.673214	1.4536	w	point
2.244	0.99579	0.677627	1.46334	w	point
2.252	1.00245	0.682112	1.47322	w	point
2.26	1.00921	0.686671	1.48326	w	point
2.268	1.01608	0.691305	1.49345	w	point
2.276	1.02307	0.696017	1.5038	w	point
2.284	1.03016	0.700809	1.51431	w	point
2.292	1.03738	0.705684	1.52498	w	point
2.3	1.04471	0.710644	1.53583	w	point
2.308	1.05217	0.715691	1.54685	w	point
2.316	1.05976	0.720828	1.55804	w	point
2.324	1.06747	0.726058	1.56942	w	point
2.332	1.07532	0.731383	1.58099	w	point
2.34	1.0833	0.736806	1.59275	w	point
2.348	1.09143	0.742329	1.6047	w	point
2.356	1.0997	0.747956	1.61686	w	point
2.364	1.10812	0.75369	1.62922	w	point
2.372	1.11669	0.759532	1.64179	w	point
2.38	1.12542	0.765487	1.65458	w	point
2.388	1.1343	0.771558	1.66759	w	point
2.396	1.14336	0.777748	1.68083	w	point
2.404	1.15258	0.78406	1.6943	w	point
2.412	1.16197	0.790497	1.708	w	point
2.42	1.17154	0.797064	1.72195	w	point
2.428	1.18129	0.803763	1.73615	w	point
2.436	1.19123	0.810599	1.75061	w	point
2.444	1.20137	0.817575	1.76533	w	point
2.452	1.2117	0.824695	1.78031	w	point
2.46	1.22223	0.831963	1.79557	w	point
2.468	1.23297	0.839384	1.81111	w	point
2.476	1.24393	0.846961	1.82695	w	point
2.484	1.2551	0.8547	1.84307	w	point
2.492	1.2665	0.862604	1.8595	w	point
2.5	1.27812	0.870678	1.87624	w	point
2.508	1.28999	0.878927	1.8933	w	point
2.516	1.3021	0.887357	1.91068	w	point
2.524	1.31446	0.895971	1.9284	w	point
2.532	1.32707	0.904776	1.94646	w	point
2.54	1.33995	0.913776	1.96488	w	point
2.548	1.35309	0.922978	1.98365	w	point
2.556	1.36652	0.932386	2.00279	w	point
2.564	1.38023	0.942008	2.02231	w	point
2.572	1.39423	0.951849	2.04222	w	point
2.58	1.40854	0.961915	2.06253	w	point
2.588	1.42315	0.972213	2.08324	w	point
2.596	1.43808	0.98275	2.10437	w	point
2.604	1.45333	0.993532	2.12593	w	point
2.612	1.46892	1.00457	2.14793	w	point
2.62	1.48486	1.01586	2.17038	w	point
2.628	1.50115	1.02742	2.1933	w	point
2.636	1.5178	1.03926	2.21669	w	point
2.644	1.53483	1.05139	2.24056	w	point
2.652	1.55224	1.0638	2.26494	w	point
2.66	1.57004	1.07651	2.28983	w	point
2.668	1.58825	1.08954	2.31524	w	point
2.676	1.60688	1.10288	2.3412	w	point
2.684	1.62593	1.11655	2.3677	w	point
2.692	1.64541	1.13054	2.39475	w	point
2.7	1.66532	1.14487	2.42236	w	point
2.708	1.68567	1.15953	2.45054	w	point
2.716	1.70647	1.17454	2.4793	w	point
2.724	1.72771	1.18989	2.50863	w	point
2.732	1.74942	1.20559	2.53856	w	point
2.74	1.77159	1.22166	2.56908	w	point
2.748	1.79423	1.23808	2.6002	w	point
2.756	1.81735	1.25487	2.63194	w	point
2.764	1.84095	1.27204	2.66429	w	point
2.772	1.86504	1.28958	2.69728	w	point
2.78	1.88962	1.30751	2.73089	w	point
2.788	1.91471	1.32583	2.76515	w	point
2.796	1.94031	1.34454	2.80006	w	point
2.804	1.96642	1.36365	2.83563	w	point
2.812	1.99306	1.38317	2.87187	w	point
2.82	2.02023	1.4031	2.90878	w	point
2.828	2.04793	1.42345	2.94637	w	point
2.836	2.07617	1.44422	2.98465	w	point
2.844	2.10497	1.46542	3.02363	w	point
2.852	2.13432	1.48706	3.06331	w	point
2.86	2.16423	1.50913	3.10371	w	point
2.868	2.19472	1.53165	3.14484	w	point
2.876	2.22578	1.55462	3.18669	w	point
2.884	2.25742	1.57805	3.22928	w	point
2.892	2.28966	1.60194	3.27261	w	point
2.9	2.32249	1.6263	3.3167	w	point
2.908	2.35593	1.65114	3.36155	w	point
2.916	2.38997	1.67645	3.40718	w	point
2.924	2.42463	1.70225	3.45357	w	point
2.932	2.45992	1.72854	3.50076	w	point
2.94	2.49583	1.75533	3.54873	w	point
2.948	2.53238	1.78261	3.59751	w	point
2.956	2.56957	1.81041	3.64709	w	point
2.964	2.60742	1.83871	3.69749	w	point
2.972	2.64591	1.86754	3.7487	w	point
2.98	2.68507	1.89688	3.80075	w	point
2.988	2.72489	1.92675	3.85363	w	point
2.996	2.76538	1.95716	3.90736	w	point
3.004	2.80655	1.9881	3.96193	w	point
3.012	2.8484	2.01958	4.01736	w	point
3.02	2.89094	2.05161	4.07365	w	point
3.028	2.93417	2.08418	4.1308	w	point
3.036	2.9781	2.11731	4.18883	w	point
3.044	3.02273	2.151	4.24774	w	point
3.052	3.06806	2.18525	4.30753	w	point
3.06	3.11411	2.22006	4.3682	w	point
3.068	3.16087	2.25544	4.42978	w	point
3.076	3.20834	2.29139	4.49224	w	point
3.084	3.25654	2.32791	4.55561	w	point
3.092	3.30546	2.365	4.61989	w	point
3.1	3.3551	2.40268	4.68507	w	point
3.108	3.40547	2.44093	4.75117	w	point
3.116	3.45658	2.47976	4.81817	w	point
3.124	3.50841	2.51917	4.8861	w	point
3.132	3.56098	2.55917	4.95494	w	point
3.14	3.61427	2.59975	5.02471	w	point
3.148	3.66831	2.64091	5.09539	w	point
3.156	3.72307	2.68265	5.167	w	point
3.164	3.77857	2.72498	5.23953	w	point
3.172	3.8348	2.76788	5.31298	w	point
3.18	3.89176	2.81137	5.38735	w	point
3.188	3.94945	2.85543	5.46264	w	point
3.196	4.00787	2.90006	5.53885	w	point
3.204	4.06701	2.94527	5.61597	w	point
3.212	4.12686	2.99104	5.694	w	point
3.22	4.18743	3.03738	5.77294	w	point
3.228	4.24872	3.08427	5.85278	w	point
3.236	4.3107	3.13172	5.93352	w	point
3.244	4.37339	3.17972	6.01516	w	point
3.252	4.43676	3.22825	6.09768	w	point
3.26	4.50082	3.27733	6.18108	w	point
3.268	4.56556	3.32692	6.26535	w	point
3.276	4.63096	3.37704	6.35048	w	point
3.284	4.69703	3.42767	6.43647	w	point
3.292	4.76374	3.47879	6.5233	w	point
3.3	4.83109	3.5304	6.61097	w	point
3.308	4.89906	3.5825	6.69945	w	point
3.316	4.96764	3.63506	6.78875	w	point
3.324	5.03683	3.68807	6.87884	w	point
3.332	5.1066	3.74152	6.96971	w	point
3.34	5.17694	3.79541	7.06134	w	point
3.348	5.24783	3.8497	7.15373	w	point
3.356	5.31926	3.90439	7.24685	w	point
3.364	5.39121	3.95946	7.34068	w	point
3.372	5.46366	4.01489	7.43521	w	point
3.38	5.53659	4.07067	7.53042	w	point
3.388	5.60998	4.12677	7.62628	w	point
3.396	5.68381	4.18318	7.72277	w	point
3.404	5.75806	4.23987	7.81988	w	point
3.412	5.8327	4.29683	7.91757	w	point
3.42	5.90772	4.35403	8.01582	w	point
3.428	5.98307	4.41145	8.11461	w	point
3.436	6.05875	4.46906	8.21391	w	point
3.444	6.13471	4.52684	8.31369	w	point
3.452	6.21094	4.58476	8.41392	w	point
3.46	6.2874	4.6428	8.51457	w	point
3.468	6.36407	4.70093	8.6156	w	point
3.476	6.4409	4.75912	8.717	w	point
3.484	6.51788	4.81734	8.81872	w	point
3.492	6.59496	4.87555	8.92073	w	point
3.5	6.67211	4.93374	9.02299	w	point
3.508	6.7493	4.99187	9.12546	w	point
3.516	6.82649	5.0499	9.22811	w	point
3.524	6.90365	5.1078	9.3309	w	point
3.532	6.98072	5.16553	9.43379	w	point
3.54	7.05769	5.22306	9.53673	w	point
3.548	7.1345	5.28036	9.63968	w	point
3.556	7.21111	5.33739	9.74261	w	point
3.564	7.28748	5.3941	9.84545	w	point
3.572	7.36358	5.45047	9.94818	w	point
3.58	7.43934	5.50645	10.0507	w	point
3.588	7.51474	5.56199	10.1531	w	point
3.596	7.58973	5.61707	10.2551	w	point
3.604	7.66425	5.67164	10.3569	w	point
3.612	7.73826	5.72566	10.4583	w	point
3.62	7.81171	5.77909	10.5593	w	point
3.628	7.88456	5.83187	10.6598	w	point
3.636	7.95676	5.88398	10.7597	w	point
3.644	8.02825	5.93536	10.8591	w	point
3.652	8.09898	5.98598	10.9579	w	point
3.66	8.16891	6.03578	11.0559	w	point
3.668	8.23798	6.08473	11.1532	w	point
3.676	8.30613	6.13277	11.2497	w	point
3.684	8.37332	6.17986	11.3453	w	point
3.692	8.4395	6.22597	11.44	w	point
3.7	8.5046	6.27103	11.5337	w	point
3.708	8.56858	6.31501	11.6264	w	point
3.716	8.63138	6.35786	11.7179	w	point
3.724	8.69294	6.39954	11.8082	w	point
3.732	8.75322	6.43999	11.8974	w	point
3.74	8.81216	6.47918	11.9852	w	point
3.748	8.8697	6.51707	12.0716	w	point
3.756	8.92579	6.55359	12.1566	w	point
3.764	8.98037	6.58872	12.2402	w	point
3.772	9.0334	6.62241	12.3221	w	point
3.78	9.08481	6.65461	12.4025	w	point
3.788	9.13455	6.68528	12.4812	w	point
3.796	9.18257	6.71438	12.5581	w	point
3.804	9.22883	6.74188	12.6332	w	point
3.812	9.27325	6.76772	12.7064	w	point
3.82	9.3158	6.79188	12.7776	w	point
3.828	9.35643	6.8143	12.8469	w	point
3.836	9.39507	6.83496	12.9141	w	point
3.844	9.43169	6.85382	12.9792	w	point
3.852	9.46624	6.87085	13.042	w	point
3.86	9.49866	6.886	13.1026	w	point
3.868	9.52892	6.89925	13.1609	w	point
3.876	9.55696	6.91057	13.2168	w	point
3.884	9.58275	6.91993	13.2702	w	point
3.892	9.60624	6.9273	13.3212	w	point
3.9	9.62739	6.93265	13.3696	w	point
3.908	9.64616	6.93596	13.4154	w	point
3.916	9.66251	6.93721	13.4585	w	point
3.924	9.67641	6.93637	13.4989	w	point
3.932	9.68783	6.93343	13.5365	w	point
3.94	9.69672	6.92836	13.5712	w	point
3.948	9.70306	6.92117	13.6031	w	point
3.956	9.70682	6.91182	13.6321	w	point
3.964	9.70798	6.90031	13.6581	w	point
3.972	9.7065	6.88664	13.681	w	point
3.98	9.70237	6.87079	13.7009	w	point
3.988	9.69556	6.85275	13.7177	w	point
3.996	9.68606	6.83254	13.7313	w	point
4.004	9.6742	6.81043	13.7422	w	point
4.012	9.662	6.7881	13.7526	w	point
-0.02	0.338737	0.201297	0.570018	kfre_4	point
-0.012	0.341096	0.203145	0.572725	kfre_4	point
-0.004	0.34347	0.205009	0.575445	kfre_4	point
0.004	0.345862	0.206891	0.578181	kfre_4	point
0.012	0.348275	0.208788	0.580952	kfre_4	point
0.02	0.350711	0.2107	0.583761	kfre_4	point
0.028	0.35317	0.212628	0.586608	kfre_4	point
0.036	0.355651	0.21457	0.589494	kfre_4	point
0.044	0.358155	0.216528	0.592418	kfre_4	point
0.052	0.360682	0.218502	0.59538	kfre_4	point
0.06	0.363232	0.22049	0.598381	kfre_4	point
0.068	0.365804	0.222495	0.60142	kfre_4	point
0.076	0.3684	0.224514	0.604498	kfre_4	point
0.084	0.371018	0.226549	0.607614	kfre_4	point
0.092	0.37366	0.2286	0.610768	kfre_4	point
0.1	0.376324	0.230666	0.613962	kfre_4	point
0.108	0.379012	0.232748	0.617193	kfre_4	point
0.116	0.381723	0.234845	0.620464	kfre_4	point
0.124	0.384458	0.236957	0.623773	kfre_4	point
0.132	0.387215	0.239086	0.62712	kfre_4	point
0.14	0.389996	0.24123	0.630506	kfre_4	point
0.148	0.3928	0.243389	0.633931	kfre_4	point
0.156	0.395628	0.245564	0.637395	kfre_4	point
0.164	0.398479	0.247755	0.640897	kfre_4	point
0.172	0.401353	0.249961	0.644438	kfre_4	point
0.18	0.404251	0.252183	0.648017	kfre_4	point
0.188	0.407172	0.25442	0.651635	kfre_4	point
0.196	0.410117	0.256673	0.655292	kfre_4	point
0.204	0.413085	0.258942	0.658988	kfre_4	point
0.212	0.416077	0.261226	0.662722	kfre_4	point
0.22	0.419092	0.263526	0.666495	kfre_4	point
0.228	0.422131	0.265841	0.670306	kfre_4	point
0.236	0.425193	0.268171	0.674156	kfre_4	point
0.244	0.428279	0.270518	0.678044	kfre_4	point
0.252	0.431388	0.272879	0.681971	kfre_4	point
0.26	0.434521	0.275256	0.685936	kfre_4	point
0.268	0.437676	0.277648	0.68994	kfre_4	point
0.276	0.440856	0.280056	0.693982	kfre_4	point
0.284	0.444058	0.282479	0.698062	kfre_4	point
0.292	0.447284	0.284917	0.702181	kfre_4	point
0.3	0.450534	0.28737	0.706338	kfre_4	point
0.308	0.453806	0.289839	0.710532	kfre_4	point
0.316	0.457101	0.292322	0.714765	kfre_4	point
0.324	0.46042	0.294821	0.719035	kfre_4	point
0.332	0.463762	0.297334	0.723344	kfre_4	point
0.34	0.467126	0.299863	0.727689	kfre_4	point
0.348	0.470514	0.302406	0.732073	kfre_4	point
0.356	0.473924	0.304964	0.736494	kfre_4	point
0.364	0.477357	0.307537	0.740952	kfre_4	point
0.372	0.480813	0.310124	0.745447	kfre_4	point
0.38	0.484291	0.312725	0.749979	kfre_4	point
0.388	0.487791	0.315342	0.754548	kfre_4	point
0.396	0.491314	0.317972	0.759154	kfre_4	point
0.404	0.494859	0.320617	0.763796	kfre_4	point
0.412	0.498426	0.323275	0.768475	kfre_4	point
0.42	0.502016	0.325948	0.77319	kfre_4	point
0.428	0.505626	0.328635	0.77794	kfre_4	point
0.436	0.509259	0.331335	0.782727	kfre_4	point
0.444	0.512913	0.334049	0.787548	kfre_4	point
0.452	0.516588	0.336777	0.792405	kfre_4	point
0.46	0.520285	0.339518	0.797298	kfre_4	point
0.468	0.524003	0.342272	0.802224	kfre_4	point
0.476	0.527741	0.345039	0.807186	kfre_4	point
0.484	0.5315	0.34782	0.812181	kfre_4	point
0.492	0.53528	0.350613	0.817211	kfre_4	point
0.5	0.53908	0.353419	0.822274	kfre_4	point
0.508	0.5429	0.356237	0.827371	kfre_4	point
0.516	0.54674	0.359068	0.8325	kfre_4	point
0.524	0.550599	0.361911	0.837662	kfre_4	point
0.532	0.554478	0.364766	0.842857	kfre_4	point
0.54	0.558376	0.367633	0.848083	kfre_4	point
0.548	0.562293	0.370512	0.853342	kfre_4	point
0.556	0.566229	0.373402	0.858631	kfre_4	point
0.564	0.570183	0.376304	0.863951	kfre_4	point
0.572	0.574155	0.379216	0.869302	kfre_4	point
0.58	0.578145	0.38214	0.874683	kfre_4	point
0.588	0.582152	0.385074	0.880093	kfre_4	point
0.596	0.586177	0.388019	0.885533	kfre_4	point
0.604	0.590219	0.390974	0.891001	kfre_4	point
0.612	0.594277	0.393939	0.896497	kfre_4	point
0.62	0.598352	0.396914	0.902021	kfre_4	point
0.628	0.602443	0.399899	0.907572	kfre_4	point
0.636	0.606549	0.402893	0.91315	kfre_4	point
0.644	0.610671	0.405896	0.918754	kfre_4	point
0.652	0.614807	0.408908	0.924384	kfre_4	point
0.66	0.618958	0.411929	0.930038	kfre_4	point
0.668	0.623124	0.414958	0.935717	kfre_4	point
0.676	0.627303	0.417995	0.94142	kfre_4	point
0.684	0.631495	0.42104	0.947147	kfre_4	point
0.692	0.635701	0.424092	0.952895	kfre_4	point
0.7	0.639919	0.427152	0.958666	kfre_4	point
0.708	0.644149	0.430219	0.964458	kfre_4	point
0.716	0.648392	0.433293	0.970271	kfre_4	point
0.724	0.652645	0.436373	0.976104	kfre_4	point
0.732	0.656909	0.439459	0.981955	kfre_4	point
0.74	0.661184	0.442551	0.987826	kfre_4	point
0.748	0.665468	0.445649	0.993714	kfre_4	point
0.756	0.669762	0.448752	0.999619	kfre_4	point
0.764	0.674064	0.45186	1.00554	kfre_4	point
0.772	0.678376	0.454972	1.01148	kfre_4	point
0.78	0.682695	0.458088	1.01743	kfre_4	point
0.788	0.687021	0.461209	1.02339	kfre_4	point
0.796	0.691354	0.464332	1.02937	kfre_4	point
0.804	0.695694	0.46746	1.03536	kfre_4	point
0.812	0.700039	0.470589	1.04136	kfre_4	point
0.82	0.704389	0.473722	1.04737	kfre_4	point
0.828	0.708744	0.476856	1.05339	kfre_4	point
0.836	0.713103	0.479993	1.05942	kfre_4	point
0.844	0.717465	0.48313	1.06546	kfre_4	point
0.852	0.72183	0.486269	1.0715	kfre_4	point
0.86	0.726198	0.489408	1.07755	kfre_4	point
0.868	0.730566	0.492548	1.08361	kfre_4	point
0.876	0.734936	0.495687	1.08966	kfre_4	point
0.884	0.739306	0.498825	1.09572	kfre_4	point
0.892	0.743676	0.501963	1.10178	kfre_4	point
0.9	0.748044	0.505099	1.10784	kfre_4	point
0.908	0.752411	0.508234	1.1139	kfre_4	point
0.916	0.756776	0.511366	1.11996	kfre_4	point
0.924	0.761137	0.514495	1.12602	kfre_4	point
0.932	0.765494	0.517621	1.13207	kfre_4	point
0.94	0.769847	0.520744	1.13811	kfre_4	point
0.948	0.774195	0.523863	1.14415	kfre_4	point
0.956	0.778536	0.526977	1.15018	kfre_4	point
0.964	0.782871	0.530087	1.1562	kfre_4	point
0.972	0.787199	0.533191	1.16221	kfre_4	point
0.98	0.791518	0.536289	1.16821	kfre_4	point
0.988	0.795828	0.539381	1.1742	kfre_4	point
0.996	0.800128	0.542466	1.18017	kfre_4	point
1.004	0.804417	0.545544	1.18613	kfre_4	point
1.012	0.808695	0.548614	1.19207	kfre_4	point
1.02	0.812961	0.551677	1.19799	kfre_4	point
1.028	0.817214	0.55473	1.2039	kfre_4	point
1.036	0.821453	0.557774	1.20978	kfre_4	point
1.044	0.825677	0.560809	1.21564	kfre_4	point
1.052	0.829885	0.563833	1.22148	kfre_4	point
1.06	0.834077	0.566847	1.22729	kfre_4	point
1.068	0.838252	0.569849	1.23307	kfre_4	point
1.076	0.842409	0.57284	1.23883	kfre_4	point
1.084	0.846546	0.575819	1.24456	kfre_4	point
1.092	0.850664	0.578785	1.25026	kfre_4	point
1.1	0.854761	0.581737	1.25592	kfre_4	point
1.108	0.858836	0.584676	1.26155	kfre_4	point
1.116	0.862888	0.587601	1.26715	kfre_4	point
1.124	0.866917	0.590511	1.2727	kfre_4	point
1.132	0.870922	0.593405	1.27822	kfre_4	point
1.14	0.874901	0.596283	1.2837	kfre_4	point
1.148	0.878854	0.599145	1.28914	kfre_4	point
1.156	0.882779	0.60199	1.29454	kfre_4	point
1.164	0.886676	0.604818	1.29989	kfre_4	point
1.172	0.890545	0.607627	1.30519	kfre_4	point
1.18	0.894383	0.610418	1.31045	kfre_4	point
1.188	0.89819	0.61319	1.31565	kfre_4	point
1.196	0.901965	0.615942	1.32081	kfre_4	point
1.204	0.905706	0.618673	1.32591	kfre_4	point
1.212	0.909414	0.621384	1.33096	kfre_4	point
1.22	0.913087	0.624073	1.33595	kfre_4	point
1.228	0.916725	0.62674	1.34088	kfre_4	point
1.236	0.920325	0.629385	1.34575	kfre_4	point
1.244	0.923887	0.632007	1.35057	kfre_4	point
1.252	0.92741	0.634605	1.35532	kfre_4	point
1.26	0.930894	0.637179	1.36	kfre_4	point
1.268	0.934337	0.639728	1.36462	kfre_4	point
1.276	0.937737	0.642252	1.36917	kfre_4	point
1.284	0.941095	0.644749	1.37365	kfre_4	point
1.292	0.94441	0.647221	1.37806	kfre_4	point
1.3	0.947679	0.649665	1.3824	kfre_4	point
1.308	0.950902	0.652082	1.38666	kfre_4	point
1.316	0.954079	0.65447	1.39084	kfre_4	point
1.324	0.957207	0.65683	1.39495	kfre_4	point
1.332	0.960287	0.65916	1.39898	kfre_4	point
1.34	0.963318	0.661461	1.40293	kfre_4	point
1.348	0.966298	0.663732	1.40679	kfre_4	point
1.356	0.969229	0.665973	1.41058	kfre_4	point
1.364	0.972111	0.668185	1.41428	kfre_4	point
1.372	0.974945	0.670368	1.41791	kfre_4	point
1.38	0.977731	0.672521	1.42145	kfre_4	point
1.388	0.980468	0.674646	1.42492	kfre_4	point
1.396	0.983159	0.676742	1.42831	kfre_4	point
1.404	0.985802	0.67881	1.43163	kfre_4	point
1.412	0.9884	0.68085	1.43487	kfre_4	point
1.42	0.990951	0.682862	1.43804	kfre_4	point
1.428	0.993457	0.684846	1.44114	kfre_4	point
1.436	0.995919	0.686804	1.44416	kfre_4	point
1.444	0.998336	0.688734	1.44711	kfre_4	point
1.452	1.00071	0.690638	1.44999	kfre_4	point
1.46	1.00304	0.692515	1.4528	kfre_4	point
1.468	1.00533	0.694366	1.45555	kfre_4	point
1.476	1.00757	0.696192	1.45822	kfre_4	point
1.484	1.00978	0.697992	1.46083	kfre_4	point
1.492	1.01194	0.699767	1.46338	kfre_4	point
1.5	1.01406	0.701517	1.46586	kfre_4	point
1.508	1.01615	0.703244	1.46828	kfre_4	point
1.516	1.01819	0.704946	1.47064	kfre_4	point
1.524	1.0202	0.706625	1.47293	kfre_4	point
1.532	1.02217	0.70828	1.47517	kfre_4	point
1.54	1.02411	0.709913	1.47735	kfre_4	point
1.548	1.026	0.711524	1.47948	kfre_4	point
1.556	1.02786	0.713112	1.48154	kfre_4	point
1.564	1.02969	0.714679	1.48356	kfre_4	point
1.572	1.03149	0.716225	1.48552	kfre_4	point
1.58	1.03325	0.717751	1.48742	kfre_4	point
1.588	1.03498	0.719256	1.48928	kfre_4	point
1.596	1.03667	0.720741	1.49109	kfre_4	point
1.604	1.03834	0.722207	1.49285	kfre_4	point
1.612	1.03997	0.723654	1.49456	kfre_4	point
1.62	1.04158	0.725082	1.49623	kfre_4	point
1.628	1.04316	0.726493	1.49786	kfre_4	point
1.636	1.04471	0.727886	1.49944	kfre_4	point
1.644	1.04624	0.729262	1.50098	kfre_4	point
1.652	1.04773	0.730622	1.50248	kfre_4	point
1.66	1.04921	0.731966	1.50395	kfre_4	point
1.668	1.05066	0.733294	1.50537	kfre_4	point
1.676	1.05208	0.734607	1.50676	kfre_4	point
1.684	1.05349	0.735905	1.50812	kfre_4	point
1.692	1.05487	0.73719	1.50944	kfre_4	point
1.7	1.05623	0.738461	1.51073	kfre_4	point
1.708	1.05757	0.739719	1.512	kfre_4	point
1.716	1.05889	0.740965	1.51323	kfre_4	point
1.724	1.06019	0.742199	1.51444	kfre_4	point
1.732	1.06148	0.743421	1.51562	kfre_4	point
1.74	1.06275	0.744633	1.51678	kfre_4	point
1.748	1.06401	0.745834	1.51791	kfre_4	point
1.756	1.06525	0.747026	1.51902	kfre_4	point
1.764	1.06647	0.748209	1.52012	kfre_4	point
1.772	1.06769	0.749383	1.52119	kfre_4	point
1.78	1.06889	0.750549	1.52225	kfre_4	point
1.788	1.07008	0.751707	1.5233	kfre_4	point
1.796	1.07126	0.752859	1.52433	kfre_4	point
1.804	1.07243	0.754004	1.52534	kfre_4	point
1.812	1.0736	0.755143	1.52635	kfre_4	point
1.82	1.07476	0.756277	1.52735	kfre_4	point
1.828	1.07591	0.757407	1.52834	kfre_4	point
1.836	1.07705	0.758533	1.52932	kfre_4	point
1.844	1.07819	0.759655	1.5303	kfre_4	point
1.852	1.07933	0.760775	1.53128	kfre_4	point
1.86	1.08047	0.761892	1.53225	kfre_4	point
1.868	1.0816	0.763008	1.53323	kfre_4	point
1.876	1.08274	0.764122	1.5342	kfre_4	point
1.884	1.08387	0.765237	1.53518	kfre_4	point
1.892	1.08501	0.766351	1.53617	kfre_4	point
1.9	1.08615	0.767467	1.53715	kfre_4	point
1.908	1.08729	0.768584	1.53815	kfre_4	point
1.916	1.08844	0.769703	1.53916	kfre_4	point
1.924	1.08959	0.770825	1.54018	kfre_4	point
1.932	1.09075	0.77195	1.54121	kfre_4	point
1.94	1.09192	0.773079	1.54225	kfre_4	point
1.948	1.09309	0.774213	1.54331	kfre_4	point
1.956	1.09428	0.775352	1.54439	kfre_4	point
1.964	1.09547	0.776497	1.54548	kfre_4	point
1.972	1.09668	0.777649	1.5466	kfre_4	point
1.98	1.0979	0.778808	1.54773	kfre_4	point
1.988	1.09914	0.779975	1.54889	kfre_4	point
1.996	1.10038	0.781151	1.55008	kfre_4	point
2.004	1.10165	0.782335	1.55129	kfre_4	point
2.012	1.10293	0.78353	1.55253	kfre_4	point
2.02	1.10423	0.784735	1.5538	kfre_4	point
2.028	1.10555	0.785952	1.55511	kfre_4	point
2.036	1.10689	0.78718	1.55644	kfre_4	point
2.044	1.10825	0.788422	1.55781	kfre_4	point
2.052	1.10963	0.789676	1.55922	kfre_4	point
2.06	1.11104	0.790945	1.56066	kfre_4	point
2.068	1.11247	0.792228	1.56215	kfre_4	point
2.076	1.11392	0.793527	1.56368	kfre_4	point
2.084	1.1154	0.794842	1.56525	kfre_4	point
2.092	1.11691	0.796174	1.56686	kfre_4	point
2.1	1.11845	0.797523	1.56852	kfre_4	point
2.108	1.12002	0.798891	1.57023	kfre_4	point
2.116	1.12162	0.800278	1.57199	kfre_4	point
2.124	1.12325	0.801685	1.5738	kfre_4	point
2.132	1.12492	0.803113	1.57567	kfre_4	point
2.14	1.12662	0.804561	1.57759	kfre_4	point
2.148	1.12835	0.806032	1.57956	kfre_4	point
2.156	1.13013	0.807526	1.5816	kfre_4	point
2.164	1.13194	0.809043	1.5837	kfre_4	point
2.172	1.13379	0.810585	1.58586	kfre_4	point
2.18	1.13568	0.812152	1.58808	kfre_4	point
2.188	1.13761	0.813745	1.59037	kfre_4	point
2.196	1.13959	0.815365	1.59273	kfre_4	point
2.204	1.14161	0.817012	1.59516	kfre_4	point
2.212	1.14367	0.818688	1.59766	kfre_4	point
2.22	1.14578	0.820393	1.60023	kfre_4	point
2.228	1.14794	0.822128	1.60288	kfre_4	point
2.236	1.15015	0.823895	1.60561	kfre_4	point
2.244	1.15241	0.825693	1.60842	kfre_4	point
2.252	1.15473	0.827523	1.61131	kfre_4	point
2.26	1.15709	0.829387	1.61428	kfre_4	point
2.268	1.15951	0.831286	1.61734	kfre_4	point
2.276	1.16199	0.83322	1.62049	kfre_4	point
2.284	1.16452	0.83519	1.62372	kfre_4	point
2.292	1.16712	0.837197	1.62705	kfre_4	point
2.3	1.16977	0.839243	1.63048	kfre_4	point
2.308	1.17249	0.841327	1.634	kfre_4	point
2.316	1.17527	0.843451	1.63762	kfre_4	point
2.324	1.17811	0.845616	1.64134	kfre_4	point
2.332	1.18102	0.847823	1.64516	kfre_4	point
2.34	1.184	0.850073	1.64909	kfre_4	point
2.348	1.18704	0.852367	1.65313	kfre_4	point
2.356	1.19016	0.854706	1.65728	kfre_4	point
2.364	1.19335	0.85709	1.66154	kfre_4	point
2.372	1.19662	0.859522	1.66592	kfre_4	point
2.38	1.19996	0.862001	1.67041	kfre_4	point
2.388	1.20338	0.86453	1.67503	kfre_4	point
2.396	1.20687	0.867109	1.67977	kfre_4	point
2.404	1.21045	0.869739	1.68463	kfre_4	point
2.412	1.21411	0.872422	1.68963	kfre_4	point
2.42	1.21786	0.875158	1.69475	kfre_4	point
2.428	1.22169	0.877949	1.70001	kfre_4	point
2.436	1.22561	0.880796	1.70541	kfre_4	point
2.444	1.22962	0.8837	1.71095	kfre_4	point
2.452	1.23372	0.886663	1.71663	kfre_4	point
2.46	1.23792	0.889685	1.72245	kfre_4	point
2.468	1.24221	0.892768	1.72843	kfre_4	point
2.476	1.2466	0.895913	1.73455	kfre_4	point
2.484	1.25109	0.899121	1.74083	kfre_4	point
2.492	1.25568	0.902394	1.74728	kfre_4	point
2.5	1.26038	0.905734	1.75388	kfre_4	point
2.508	1.26518	0.909141	1.76065	kfre_4	point
2.516	1.27009	0.912617	1.76758	kfre_4	point
2.524	1.27511	0.916163	1.77469	kfre_4	point
2.532	1.28025	0.919782	1.78198	kfre_4	point
2.54	1.2855	0.923473	1.78945	kfre_4	point
2.548	1.29087	0.92724	1.7971	kfre_4	point
2.556	1.29636	0.931083	1.80493	kfre_4	point
2.564	1.30197	0.935004	1.81296	kfre_4	point
2.572	1.30771	0.939004	1.82119	kfre_4	point
2.58	1.31358	0.943086	1.82961	kfre_4	point
2.588	1.31957	0.94725	1.83824	kfre_4	point
2.596	1.32571	0.9515	1.84708	kfre_4	point
2.604	1.33197	0.955836	1.85613	kfre_4	point
2.612	1.33838	0.960259	1.8654	kfre_4	point
2.62	1.34493	0.964773	1.87489	kfre_4	point
2.628	1.35163	0.969379	1.88461	kfre_4	point
2.636	1.35847	0.974079	1.89456	kfre_4	point
2.644	1.36547	0.978874	1.90474	kfre_4	point
2.652	1.37262	0.983767	1.91517	kfre_4	point
2.66	1.37993	0.98876	1.92585	kfre_4	point
2.668	1.3874	0.993854	1.93678	kfre_4	point
2.676	1.39503	0.999052	1.94796	kfre_4	point
2.684	1.40283	1.00435	1.95941	kfre_4	point
2.692	1.4108	1.00976	1.97111	kfre_4	point
2.7	1.41892	1.01526	1.98307	kfre_4	point
2.708	1.42721	1.02087	1.9953	kfre_4	point
2.716	1.43567	1.02658	2.00778	kfre_4	point
2.724	1.44429	1.03239	2.02052	kfre_4	point
2.732	1.45307	1.0383	2.03353	kfre_4	point
2.74	1.46202	1.04431	2.0468	kfre_4	point
2.748	1.47113	1.05042	2.06033	kfre_4	point
2.756	1.4804	1.05663	2.07412	kfre_4	point
2.764	1.48984	1.06294	2.08818	kfre_4	point
2.772	1.49944	1.06935	2.1025	kfre_4	point
2.78	1.5092	1.07585	2.11709	kfre_4	point
2.788	1.51912	1.08246	2.13194	kfre_4	point
2.796	1.52921	1.08915	2.14706	kfre_4	point
2.804	1.53946	1.09595	2.16245	kfre_4	point
2.812	1.54987	1.10284	2.17811	kfre_4	point
2.82	1.56044	1.10982	2.19403	kfre_4	point
2.828	1.57118	1.1169	2.21022	kfre_4	point
2.836	1.58207	1.12407	2.22669	kfre_4	point
2.844	1.59313	1.13134	2.24342	kfre_4	point
2.852	1.60434	1.13869	2.26042	kfre_4	point
2.86	1.61572	1.14614	2.27769	kfre_4	point
2.868	1.62725	1.15368	2.29524	kfre_4	point
2.876	1.63895	1.1613	2.31305	kfre_4	point
2.884	1.6508	1.16902	2.33114	kfre_4	point
2.892	1.66281	1.17682	2.3495	kfre_4	point
2.9	1.67498	1.18471	2.36813	kfre_4	point
2.908	1.6873	1.19268	2.38704	kfre_4	point
2.916	1.69978	1.20074	2.40622	kfre_4	point
2.924	1.71241	1.20888	2.42567	kfre_4	point
2.932	1.7252	1.2171	2.4454	kfre_4	point
2.94	1.73814	1.22541	2.4654	kfre_4	point
2.948	1.75123	1.23379	2.48567	kfre_4	point
2.956	1.76447	1.24225	2.50622	kfre_4	point
2.964	1.77786	1.25079	2.52703	kfre_4	point
2.972	1.7914	1.25941	2.54812	kfre_4	point
2.98	1.80509	1.2681	2.56949	kfre_4	point
2.988	1.81893	1.27686	2.59112	kfre_4	point
2.996	1.83291	1.28569	2.61303	kfre_4	point
3.004	1.84703	1.29459	2.63521	kfre_4	point
3.012	1.8613	1.30356	2.65766	kfre_4	point
3.02	1.8757	1.3126	2.68037	kfre_4	point
3.028	1.89025	1.3217	2.70336	kfre_4	point
3.036	1.90493	1.33087	2.72661	kfre_4	point
3.044	1.91975	1.34009	2.75014	kfre_4	point
3.052	1.9347	1.34937	2.77392	kfre_4	point
3.06	1.94978	1.35872	2.79797	kfre_4	point
3.068	1.96499	1.36811	2.82229	kfre_4	point
3.076	1.98033	1.37756	2.84686	kfre_4	point
3.084	1.9958	1.38706	2.8717	kfre_4	point
3.092	2.01138	1.3966	2.89679	kfre_4	point
3.1	2.02709	1.40619	2.92214	kfre_4	point
3.108	2.04292	1.41583	2.94774	kfre_4	point
3.116	2.05885	1.42551	2.9736	kfre_4	point
3.124	2.07491	1.43522	2.99971	kfre_4	point
3.132	2.09107	1.44497	3.02606	kfre_4	point
3.14	2.10734	1.45475	3.05266	kfre_4	point
3.148	2.12371	1.46457	3.0795	kfre_4	point
3.156	2.14018	1.47441	3.10658	kfre_4	point
3.164	2.15675	1.48427	3.13389	kfre_4	point
3.172	2.17341	1.49416	3.16144	kfre_4	point
3.18	2.19016	1.50407	3.18922	kfre_4	point
3.188	2.207	1.51399	3.21722	kfre_4	point
3.196	2.22392	1.52392	3.24545	kfre_4	point
3.204	2.24092	1.53387	3.2739	kfre_4	point
3.212	2.25799	1.54382	3.30256	kfre_4	point
3.22	2.27514	1.55377	3.33143	kfre_4	point
3.228	2.29235	1.56372	3.3605	kfre_4	point
3.236	2.30963	1.57366	3.38978	kfre_4	point
3.244	2.32696	1.5836	3.41925	kfre_4	point
3.252	2.34434	1.59352	3.44892	kfre_4	point
3.26	2.36177	1.60343	3.47877	kfre_4	point
3.268	2.37925	1.61332	3.5088	kfre_4	point
3.276	2.39676	1.62319	3.53901	kfre_4	point
3.284	2.41431	1.63302	3.56939	kfre_4	point
3.292	2.43189	1.64283	3.59993	kfre_4	point
3.3	2.44948	1.6526	3.63062	kfre_4	point
3.308	2.4671	1.66233	3.66147	kfre_4	point
3.316	2.48472	1.67202	3.69246	kfre_4	point
3.324	2.50236	1.68165	3.72359	kfre_4	point
3.332	2.51999	1.69124	3.75484	kfre_4	point
3.34	2.53761	1.70076	3.78622	kfre_4	point
3.348	2.55522	1.71023	3.81771	kfre_4	point
3.356	2.57282	1.71963	3.84931	kfre_4	point
3.364	2.59038	1.72895	3.88101	kfre_4	point
3.372	2.60792	1.7382	3.9128	kfre_4	point
3.38	2.62542	1.74737	3.94467	kfre_4	point
3.388	2.64287	1.75646	3.97661	kfre_4	point
3.396	2.66027	1.76545	4.00862	kfre_4	point
3.404	2.67761	1.77435	4.04068	kfre_4	point
3.412	2.69488	1.78315	4.07279	kfre_4	point
3.42	2.71208	1.79184	4.10493	kfre_4	point
3.428	2.72919	1.80042	4.13709	kfre_4	point
3.436	2.74622	1.80888	4.16927	kfre_4	point
3.444	2.76315	1.81723	4.20146	kfre_4	point
3.452	2.77998	1.82545	4.23364	kfre_4	point
3.46	2.79669	1.83354	4.2658	kfre_4	point
3.468	2.81329	1.84149	4.29793	kfre_4	point
3.476	2.82975	1.8493	4.33002	kfre_4	point
3.484	2.84608	1.85696	4.36206	kfre_4	point
3.492	2.86226	1.86447	4.39403	kfre_4	point
3.5	2.87829	1.87182	4.42593	kfre_4	point
3.508	2.89416	1.87901	4.45774	kfre_4	point
3.516	2.90985	1.88603	4.48945	kfre_4	point
3.524	2.92537	1.89288	4.52104	kfre_4	point
3.532	2.9407	1.89955	4.55251	kfre_4	point
3.54	2.95583	1.90603	4.58384	kfre_4	point
3.548	2.97076	1.91232	4.61501	kfre_4	point
3.556	2.98547	1.91842	4.64602	kfre_4	point
3.564	2.99996	1.92432	4.67684	kfre_4	point
3.572	3.01421	1.93001	4.70746	kfre_4	point
3.58	3.02822	1.9355	4.73788	kfre_4	point
3.588	3.04199	1.94076	4.76807	kfre_4	point
3.596	3.05549	1.9458	4.79802	kfre_4	point
3.604	3.06872	1.95062	4.82772	kfre_4	point
3.612	3.08167	1.95521	4.85715	kfre_4	point
3.62	3.09434	1.95955	4.88629	kfre_4	point
3.628	3.10671	1.96366	4.91513	kfre_4	point
3.636	3.11877	1.96752	4.94366	kfre_4	point
3.644	3.13052	1.97113	4.97185	kfre_4	point
3.652	3.14194	1.97448	4.9997	kfre_4	point
3.66	3.15303	1.97757	5.02718	kfre_4	point
3.668	3.16377	1.98039	5.05428	kfre_4	point
3.676	3.17417	1.98295	5.08099	kfre_4	point
3.684	3.1842	1.98522	5.10729	kfre_4	point
3.692	3.19386	1.98722	5.13316	kfre_4	point
3.7	3.20314	1.98894	5.15858	kfre_4	point
3.708	3.21203	1.99037	5.18354	kfre_4	point
3.716	3.22053	1.9915	5.20802	kfre_4	point
3.724	3.22862	1.99234	5.23201	kfre_4	point
3.732	3.23629	1.99288	5.25549	kfre_4	point
3.74	3.24354	1.99312	5.27845	kfre_4	point
3.748	3.25036	1.99305	5.30085	kfre_4	point
3.756	3.25674	1.99267	5.3227	kfre_4	point
3.764	3.26268	1.99197	5.34397	kfre_4	point
3.772	3.26815	1.99096	5.36465	kfre_4	point
3.78	3.27316	1.98963	5.38471	kfre_4	point
3.788	3.27771	1.98798	5.40415	kfre_4	point
3.796	3.28177	1.986	5.42295	kfre_4	point
3.804	3.28534	1.9837	5.44109	kfre_4	point
3.812	3.28842	1.98106	5.45855	kfre_4	point
3.82	3.29101	1.9781	5.47532	kfre_4	point
3.828	3.29308	1.9748	5.49139	kfre_4	point
3.836	3.29464	1.97116	5.50673	kfre_4	point
3.844	3.29568	1.96719	5.52133	kfre_4	point
3.852	3.29619	1.96288	5.53518	kfre_4	point
3.86	3.29617	1.95823	5.54826	kfre_4	point
3.868	3.29562	1.95323	5.56056	kfre_4	point
3.876	3.29452	1.9479	5.57207	kfre_4	point
3.884	3.29287	1.94223	5.58276	kfre_4	point
3.892	3.29067	1.93621	5.59262	kfre_4	point
3.9	3.28791	1.92986	5.60164	kfre_4	point
3.908	3.28459	1.92316	5.60981	kfre_4	point
3.916	3.28071	1.91612	5.61712	kfre_4	point
3.924	3.27626	1.90873	5.62354	kfre_4	point
3.932	3.27123	1.90101	5.62908	kfre_4	point
3.94	3.26563	1.89295	5.63371	kfre_4	point
3.948	3.25946	1.88456	5.63743	kfre_4	point
3.956	3.2527	1.87582	5.64022	kfre_4	point
3.964	3.24536	1.86676	5.64207	kfre_4	point
3.972	3.23744	1.85736	5.64298	kfre_4	point
3.98	3.22894	1.84763	5.64293	kfre_4	point
3.988	3.21985	1.83757	5.64191	kfre_4	point
3.996	3.21017	1.82719	5.63992	kfre_4	point
4.004	3.19999	1.81654	5.63707	kfre_4	point
4.012	3.18977	1.8059	5.63409	kfre_4	point
0	0.0870783	0.0358911	0.211268	w	curve	w_Q1
1	0.357039	0.220879	0.577134	w	curve	w_Q2
2	0.771544	0.517155	1.15107	w	curve	w_Q3
3	2.83313	2.01893	3.97568	w	curve	w_Q4
4	9.8635	6.9621	13.974	w	curve	w_Q5
0	0.332786	0.198366	0.558297	kfre_4	curve	kfre_4_Q1
1	0.865775	0.593666	1.26261	kfre_4	curve	kfre_4_Q2
2	1.01804	0.709764	1.4602	kfre_4	curve	kfre_4_Q3
3	1.90206	1.3536	2.67275	kfre_4	curve	kfre_4_Q4
4	3.21813	1.81957	5.69166	kfre_4	curve	kfre_4_Q5
