# Supplementary material for: Proteomic risk score for early prediction of kidney disease progression in individuals with APOL1 high-risk genotypes
Source: Nat Med. 2026 Apr 15;32(5):1701–7. doi: 10.1038/s41591-026-04337-2 (PMC13190321; doi:10.1038/s41591-026-04337-2)
Supplement: Supplementary file 6 — Statistical source data. [file 41591_2026_4337_MOESM6_ESM.xlsx]

## Sheet: Fig. 3a
x	n	md	y_d	y_u	y	g
15	229	0.942062	0.922767	0.958978	0.942337	w
16	232	0.937665	0.920971	0.955764	0.934585	w
17	240	0.938877	0.916589	0.95804	0.935642	w
18	241	0.935914	0.906845	0.957401	0.933629	w
19	242	0.935943	0.905016	0.957445	0.93413	w
20	242	0.932657	0.910217	0.956101	0.929569	w
21	250	0.933022	0.906472	0.957023	0.930886	w
22	248	0.929001	0.901251	0.955464	0.928478	w
23	246	0.92397	0.88679	0.954605	0.923481	w
24	247	0.922629	0.881826	0.953683	0.918855	w
25	249	0.916691	0.89015	0.946729	0.915528	w
26	251	0.914952	0.88658	0.947147	0.912394	w
27	255	0.910741	0.877117	0.946896	0.908293	w
28	258	0.897529	0.867355	0.932261	0.896358	w
29	257	0.893377	0.859079	0.928835	0.892707	w
30	260	0.891316	0.86005	0.928284	0.891444	w
31	268	0.889268	0.848654	0.925928	0.891526	w
32	276	0.887617	0.842358	0.923593	0.889213	w
33	277	0.882245	0.839982	0.920321	0.883734	w
34	280	0.877078	0.836008	0.918253	0.878844	w
35	282	0.874445	0.836147	0.916751	0.876535	w
36	282	0.869434	0.839621	0.908452	0.867634	w
37	289	0.868075	0.834347	0.910879	0.865418	w
38	294	0.865077	0.833063	0.905645	0.863524	w
39	297	0.865191	0.833231	0.90375	0.86114	w
40	299	0.859037	0.829147	0.897356	0.856469	w
41	308	0.854585	0.827493	0.890777	0.849185	w
42	320	0.854714	0.827333	0.888195	0.85162	w
43	328	0.856834	0.829294	0.890394	0.852105	w
44	334	0.857562	0.831672	0.887587	0.854485	w
45	337	0.853168	0.823293	0.880785	0.848728	w
46	343	0.856557	0.827732	0.886527	0.85304	w
47	351	0.851193	0.822465	0.880162	0.8489	w
48	362	0.852058	0.820591	0.879046	0.851453	w
49	365	0.84775	0.813635	0.875473	0.848939	w
50	366	0.845539	0.799608	0.871233	0.849541	w
51	364	0.84035	0.786946	0.865386	0.84613	w
52	370	0.842891	0.784432	0.868884	0.851822	w
53	374	0.843685	0.786835	0.867703	0.85225	w
54	385	0.838617	0.79214	0.86397	0.847402	w
55	399	0.846171	0.803719	0.87154	0.85486	w
56	405	0.844774	0.801724	0.870571	0.852399	w
57	412	0.839781	0.800066	0.865471	0.845467	w
58	416	0.848993	0.815394	0.870952	0.852657	w
59	428	0.848649	0.812614	0.872191	0.850189	w
60	434	0.84689	0.811205	0.870544	0.849225	w
61	439	0.843083	0.79839	0.872805	0.843504	w
62	442	0.836513	0.793327	0.862281	0.835355	w
63	446	0.839293	0.810324	0.864731	0.836744	w
64	454	0.843058	0.816394	0.865286	0.841943	w
65	457	0.84063	0.807051	0.863447	0.841038	w
66	466	0.843783	0.808368	0.867088	0.844552	w
67	472	0.83859	0.800597	0.858824	0.843109	w
68	481	0.833328	0.797753	0.855112	0.837703	w
69	494	0.832892	0.795352	0.858297	0.835453	w
70	496	0.834769	0.808312	0.856031	0.837469	w
71	500	0.835626	0.811759	0.858951	0.837664	w
72	504	0.826909	0.80411	0.846056	0.829755	w
73	503	0.818904	0.794166	0.840799	0.821664	w
74	504	0.823758	0.798442	0.846521	0.824699	w
75	508	0.829433	0.807346	0.844442	0.831682	w
76	508	0.830754	0.807457	0.846705	0.834002	w
77	507	0.834023	0.809245	0.847706	0.838039	w
78	512	0.828126	0.801971	0.84525	0.83152	w
79	518	0.824965	0.798764	0.842686	0.826704	w
80	528	0.832895	0.813301	0.848612	0.833302	w
81	534	0.833424	0.813476	0.849501	0.833076	w
82	531	0.830853	0.812499	0.846557	0.8309	w
83	536	0.832303	0.810381	0.848474	0.832748	w
84	537	0.83703	0.815017	0.854414	0.836965	w
85	527	0.833506	0.812833	0.857636	0.830796	w
86	527	0.835026	0.814228	0.859478	0.836107	w
87	524	0.838358	0.812818	0.859953	0.840997	w
88	539	0.833941	0.791956	0.862189	0.838384	w
89	543	0.838851	0.797719	0.866802	0.843714	w
90	548	0.842095	0.799765	0.870432	0.84617	w
91	544	0.83683	0.798733	0.859081	0.8426	w
92	544	0.836728	0.80105	0.86457	0.841088	w
93	546	0.836213	0.795967	0.866725	0.84152	w
94	536	0.831189	0.787691	0.860513	0.836984	w
95	531	0.836023	0.799554	0.860649	0.839657	w
96	528	0.836811	0.799185	0.866804	0.841628	w
97	517	0.839433	0.800916	0.868067	0.844235	w
98	505	0.846896	0.805867	0.872336	0.854598	w
99	494	0.844096	0.795516	0.872599	0.851257	w
100	493	0.840526	0.793605	0.87044	0.847685	w
101	488	0.840866	0.786885	0.868675	0.848297	w
102	478	0.831131	0.770847	0.871161	0.83694	w
103	473	0.840145	0.784928	0.884656	0.845604	w
104	468	0.834023	0.769424	0.884618	0.839327	w
105	458	0.831638	0.753846	0.884892	0.838904	w
106	485	0.840008	0.766924	0.892528	0.847498	w
107	470	0.831426	0.755377	0.884138	0.839301	w
108	452	0.834223	0.756745	0.885637	0.84365	w
109	442	0.836243	0.756515	0.893511	0.844659	w
110	427	0.828651	0.745248	0.890741	0.835798	w
111	413	0.826544	0.739719	0.889592	0.833849	w
112	405	0.822523	0.73464	0.887649	0.830452	w
113	394	0.811609	0.717413	0.879891	0.810739	w
114	378	0.803893	0.706615	0.87742	0.809662	w
115	369	0.804208	0.706134	0.877736	0.811506	w
116	358	0.804362	0.70306	0.879562	0.810811	w
117	348	0.806894	0.709382	0.879594	0.812757	w
118	324	0.815505	0.728559	0.879266	0.819378	w
119	306	0.802982	0.728165	0.862761	0.805208	w
120	290	0.784292	0.696107	0.846897	0.78698	w
121	281	0.797715	0.714755	0.867789	0.799771	w
122	270	0.799079	0.712697	0.869023	0.800799	w
123	259	0.799533	0.699466	0.868822	0.803909	w
124	254	0.800967	0.701969	0.873798	0.803902	w
125	250	0.7957	0.693599	0.87188	0.799654	w
126	240	0.789779	0.694541	0.857093	0.787671	w
127	238	0.790321	0.695224	0.856593	0.788245	w
128	234	0.784593	0.697729	0.848223	0.779101	w
129	225	0.787386	0.714852	0.847465	0.779848	w
15	229	0.923766	0.878728	0.948418	0.929096	kfre_4
16	232	0.923562	0.88412	0.95077	0.926074	kfre_4
17	240	0.927258	0.898378	0.944787	0.928378	kfre_4
18	241	0.926599	0.899781	0.944925	0.928935	kfre_4
19	242	0.926865	0.900829	0.946034	0.929565	kfre_4
20	242	0.924456	0.900823	0.945451	0.92485	kfre_4
21	250	0.920341	0.899916	0.944452	0.921431	kfre_4
22	248	0.914535	0.887558	0.943129	0.912102	kfre_4
23	246	0.910817	0.88214	0.942129	0.90857	kfre_4
24	247	0.906655	0.867345	0.941098	0.904523	kfre_4
25	249	0.90114	0.873002	0.935558	0.896202	kfre_4
26	251	0.900033	0.873027	0.936121	0.895656	kfre_4
27	255	0.89693	0.851617	0.936747	0.895225	kfre_4
28	258	0.896906	0.863135	0.935639	0.892811	kfre_4
29	257	0.891602	0.850373	0.928639	0.889395	kfre_4
30	260	0.891626	0.853893	0.934488	0.889193	kfre_4
31	268	0.888467	0.844963	0.933724	0.886549	kfre_4
32	276	0.886961	0.841618	0.927802	0.889901	kfre_4
33	277	0.881135	0.827836	0.930164	0.885744	kfre_4
34	280	0.872528	0.821044	0.924204	0.873939	kfre_4
35	282	0.868033	0.816184	0.920816	0.871585	kfre_4
36	282	0.860129	0.806664	0.909393	0.859309	kfre_4
37	289	0.857752	0.802009	0.913366	0.855395	kfre_4
38	294	0.855535	0.805704	0.912762	0.858548	kfre_4
39	297	0.855547	0.817507	0.902197	0.85559	kfre_4
40	299	0.841495	0.806177	0.893786	0.837444	kfre_4
41	308	0.83776	0.803871	0.883356	0.83434	kfre_4
42	320	0.832975	0.803414	0.880064	0.82744	kfre_4
43	328	0.830225	0.798879	0.868877	0.826025	kfre_4
44	334	0.829087	0.80508	0.866083	0.829086	kfre_4
45	337	0.826116	0.794144	0.863513	0.826814	kfre_4
46	343	0.824022	0.790439	0.862258	0.824301	kfre_4
47	351	0.806405	0.772079	0.838818	0.812541	kfre_4
48	362	0.801444	0.764288	0.831697	0.803672	kfre_4
49	365	0.794627	0.757795	0.824851	0.797012	kfre_4
50	366	0.793385	0.750154	0.820421	0.797739	kfre_4
51	364	0.786532	0.725329	0.822566	0.796875	kfre_4
52	370	0.780233	0.712085	0.812884	0.794474	kfre_4
53	374	0.771264	0.703207	0.803357	0.785732	kfre_4
54	385	0.764077	0.700026	0.799822	0.778304	kfre_4
55	399	0.770951	0.698727	0.806425	0.784045	kfre_4
56	405	0.763836	0.691351	0.806748	0.776843	kfre_4
57	412	0.750574	0.680156	0.797754	0.762842	kfre_4
58	416	0.750753	0.682532	0.795111	0.760239	kfre_4
59	428	0.74408	0.681855	0.783739	0.755509	kfre_4
60	434	0.728304	0.662776	0.77225	0.739505	kfre_4
61	439	0.717506	0.656506	0.756751	0.727753	kfre_4
62	442	0.693549	0.632428	0.734501	0.7042	kfre_4
63	446	0.693185	0.635075	0.731258	0.699312	kfre_4
64	454	0.692907	0.640053	0.727166	0.700114	kfre_4
65	457	0.689991	0.634781	0.730937	0.696593	kfre_4
66	466	0.693545	0.642136	0.721731	0.699065	kfre_4
67	472	0.685323	0.630213	0.710772	0.696886	kfre_4
68	481	0.679277	0.627226	0.707944	0.68909	kfre_4
69	494	0.674505	0.618052	0.708996	0.68661	kfre_4
70	496	0.682897	0.640471	0.707994	0.690672	kfre_4
71	500	0.677745	0.634242	0.707081	0.682466	kfre_4
72	504	0.662027	0.616889	0.689473	0.665987	kfre_4
73	503	0.667595	0.623442	0.698092	0.670802	kfre_4
74	504	0.661823	0.604088	0.69373	0.666538	kfre_4
75	508	0.656752	0.609411	0.687081	0.662012	kfre_4
76	508	0.660016	0.612636	0.696153	0.66522	kfre_4
77	507	0.656017	0.589798	0.690726	0.6631	kfre_4
78	512	0.652698	0.586264	0.691326	0.66049	kfre_4
79	518	0.636837	0.571905	0.675867	0.639347	kfre_4
80	528	0.643034	0.588221	0.681283	0.645663	kfre_4
81	534	0.64393	0.59561	0.682979	0.64407	kfre_4
82	531	0.635925	0.587398	0.67499	0.634865	kfre_4
83	536	0.632585	0.588628	0.669056	0.62992	kfre_4
84	537	0.634475	0.588094	0.674419	0.6314	kfre_4
85	527	0.629984	0.580639	0.673576	0.627095	kfre_4
86	527	0.644722	0.596973	0.687817	0.643054	kfre_4
87	524	0.660282	0.616211	0.707594	0.658603	kfre_4
88	539	0.668982	0.632472	0.701867	0.666912	kfre_4
89	543	0.674333	0.650459	0.708471	0.672328	kfre_4
90	548	0.667227	0.644951	0.697598	0.667189	kfre_4
91	544	0.689227	0.657866	0.727982	0.689944	kfre_4
92	544	0.68659	0.65247	0.719501	0.689459	kfre_4
93	546	0.690524	0.658226	0.723749	0.692602	kfre_4
94	536	0.68255	0.646016	0.718034	0.683697	kfre_4
95	531	0.684881	0.651136	0.720593	0.685757	kfre_4
96	528	0.674942	0.649302	0.702647	0.672602	kfre_4
97	517	0.674079	0.648809	0.699943	0.673284	kfre_4
98	505	0.673371	0.658423	0.698979	0.672554	kfre_4
99	494	0.670828	0.653938	0.68905	0.668724	kfre_4
100	493	0.662977	0.643354	0.687039	0.662241	kfre_4
101	488	0.663681	0.639585	0.690047	0.665071	kfre_4
102	478	0.642289	0.620224	0.681847	0.641484	kfre_4
103	473	0.635484	0.614248	0.671459	0.635744	kfre_4
104	468	0.633578	0.604804	0.671759	0.63215	kfre_4
105	458	0.62925	0.596079	0.669737	0.628264	kfre_4
106	485	0.65087	0.616379	0.692118	0.650848	kfre_4
107	470	0.640121	0.6032	0.679452	0.640261	kfre_4
108	452	0.641049	0.595999	0.686865	0.644449	kfre_4
109	442	0.642982	0.589821	0.69023	0.648861	kfre_4
110	427	0.643247	0.585386	0.696719	0.6511	kfre_4
111	413	0.652185	0.588592	0.708858	0.660164	kfre_4
112	405	0.651866	0.58943	0.710418	0.659836	kfre_4
113	394	0.648212	0.582927	0.712238	0.656102	kfre_4
114	378	0.653683	0.583985	0.714624	0.663293	kfre_4
115	369	0.649847	0.575082	0.71535	0.663401	kfre_4
116	358	0.649055	0.571803	0.716342	0.663118	kfre_4
117	348	0.649524	0.573316	0.715082	0.662631	kfre_4
118	324	0.64609	0.552134	0.722176	0.66091	kfre_4
119	306	0.648207	0.548201	0.730242	0.6627	kfre_4
120	290	0.64864	0.547858	0.739273	0.655201	kfre_4
121	281	0.650878	0.539287	0.746754	0.667688	kfre_4
122	270	0.649756	0.541	0.742696	0.664461	kfre_4
123	259	0.652078	0.547203	0.743047	0.667667	kfre_4
124	254	0.662468	0.552945	0.761835	0.67694	kfre_4
125	250	0.658585	0.54506	0.76063	0.675537	kfre_4
126	240	0.683659	0.56561	0.785338	0.694546	kfre_4
127	238	0.683736	0.56641	0.784229	0.694237	kfre_4
128	234	0.681147	0.582938	0.779567	0.685968	kfre_4
129	225	0.686726	0.594575	0.774046	0.683325	kfre_4
15	229	0.518632	0.471664	0.549038	0.530203	psr
16	232	0.529625	0.483042	0.559221	0.540941	psr
17	240	0.517048	0.464106	0.543549	0.524948	psr
18	241	0.514102	0.46436	0.545779	0.52065	psr
19	242	0.512978	0.46396	0.545432	0.519628	psr
20	242	0.508036	0.454779	0.541152	0.512907	psr
21	250	0.517868	0.467402	0.550715	0.521384	psr
22	248	0.513379	0.451714	0.555285	0.51906	psr
23	246	0.515909	0.456665	0.551612	0.520878	psr
24	247	0.518261	0.457543	0.554734	0.525495	psr
25	249	0.524865	0.463555	0.560839	0.540481	psr
26	251	0.530473	0.474829	0.562328	0.542556	psr
27	255	0.520152	0.452734	0.554236	0.533926	psr
28	258	0.524701	0.470351	0.558745	0.537113	psr
29	257	0.516853	0.453196	0.55252	0.529042	psr
30	260	0.518631	0.451431	0.554479	0.529525	psr
31	268	0.513717	0.451054	0.552848	0.52622	psr
32	276	0.510706	0.428642	0.548858	0.52055	psr
33	277	0.513803	0.435515	0.553796	0.527299	psr
34	280	0.529392	0.470307	0.566436	0.538984	psr
35	282	0.526432	0.468471	0.563803	0.534996	psr
36	282	0.528069	0.467903	0.55945	0.53695	psr
37	289	0.524511	0.454485	0.551002	0.532889	psr
38	294	0.530066	0.457582	0.556696	0.537673	psr
39	297	0.525006	0.460856	0.55038	0.533	psr
40	299	0.518646	0.474569	0.542404	0.525017	psr
41	308	0.518215	0.487053	0.545137	0.521074	psr
42	320	0.520856	0.488656	0.560655	0.522456	psr
43	328	0.516117	0.481188	0.555747	0.520831	psr
44	334	0.528632	0.495205	0.565618	0.532587	psr
45	337	0.547713	0.503902	0.584425	0.553117	psr
46	343	0.540043	0.493413	0.576448	0.5423	psr
47	351	0.562724	0.53238	0.59879	0.566081	psr
48	362	0.566756	0.532107	0.599587	0.57156	psr
49	365	0.562188	0.531814	0.600049	0.565297	psr
50	366	0.559646	0.518572	0.590373	0.557926	psr
51	364	0.561551	0.531248	0.588496	0.560874	psr
52	370	0.564029	0.539822	0.59698	0.566044	psr
53	374	0.575344	0.551248	0.601579	0.575732	psr
54	385	0.58034	0.554565	0.607431	0.580437	psr
55	399	0.57842	0.557875	0.601994	0.57904	psr
56	405	0.576238	0.540999	0.600304	0.577263	psr
57	412	0.585046	0.552964	0.611327	0.585927	psr
58	416	0.57975	0.544325	0.605037	0.580865	psr
59	428	0.57442	0.53974	0.598849	0.576207	psr
60	434	0.574212	0.533053	0.595843	0.577098	psr
61	439	0.585489	0.548121	0.610865	0.587651	psr
62	442	0.58272	0.549382	0.606849	0.583574	psr
63	446	0.587263	0.544667	0.615045	0.587824	psr
64	454	0.579473	0.546886	0.605521	0.580162	psr
65	457	0.579447	0.553322	0.602644	0.578786	psr
66	466	0.573405	0.552171	0.597208	0.570863	psr
67	472	0.562741	0.541883	0.584085	0.561859	psr
68	481	0.567463	0.546253	0.592857	0.563504	psr
69	494	0.549095	0.526998	0.570351	0.548547	psr
70	496	0.536143	0.501734	0.556291	0.536356	psr
71	500	0.548184	0.505086	0.573204	0.549657	psr
72	504	0.550517	0.494758	0.579224	0.551387	psr
73	503	0.562673	0.509379	0.593894	0.565174	psr
74	504	0.556303	0.510216	0.584201	0.556674	psr
75	508	0.534514	0.502306	0.560991	0.535693	psr
76	508	0.534637	0.500037	0.56117	0.534279	psr
77	507	0.528036	0.498217	0.556267	0.529124	psr
78	512	0.515148	0.483361	0.546504	0.515434	psr
79	518	0.52378	0.481903	0.552264	0.523721	psr
80	528	0.519703	0.475069	0.551332	0.519304	psr
81	534	0.517504	0.480496	0.556062	0.514459	psr
82	531	0.50606	0.457386	0.547913	0.507497	psr
83	536	0.488969	0.45705	0.553341	0.512112	psr
84	537	0.489918	0.46239	0.557201	0.511865	psr
85	527	0.490522	0.463713	0.563506	0.514269	psr
86	527	0.49042	0.459738	0.554021	0.511879	psr
87	524	0.489065	0.45939	0.551999	0.512195	psr
88	539	0.484949	0.467272	0.557692	0.517521	psr
89	543	0.486859	0.460516	0.546222	0.512751	psr
90	548	0.490062	0.475252	0.55187	0.514177	psr
91	544	0.486669	0.477104	0.554579	0.516482	psr
92	544	0.490963	0.453363	0.538513	0.50789	psr
93	546	0.489051	0.4572	0.544113	0.509864	psr
94	536	0.484754	0.445492	0.544233	0.511766	psr
95	531	0.478258	0.466984	0.563071	0.522873	psr
96	528	0.489258	0.453949	0.555992	0.511808	psr
97	517	0.500124	0.448672	0.548833	0.502039	psr
98	505	0.496662	0.462203	0.54201	0.504643	psr
99	494	0.514326	0.477449	0.549334	0.511888	psr
100	493	0.53267	0.492433	0.569597	0.528251	psr
101	488	0.521737	0.481283	0.561346	0.518449	psr
102	478	0.522119	0.486485	0.558301	0.517846	psr
103	473	0.510871	0.476042	0.549117	0.505523	psr
104	468	0.515536	0.464828	0.559965	0.511231	psr
105	458	0.535348	0.483592	0.577295	0.534914	psr
106	485	0.524883	0.469619	0.56341	0.520108	psr
107	470	0.524221	0.465129	0.565682	0.519245	psr
108	452	0.527469	0.468384	0.566321	0.526219	psr
109	442	0.521254	0.470667	0.559484	0.521685	psr
110	427	0.521839	0.478835	0.556557	0.522412	psr
111	413	0.516334	0.472296	0.552658	0.517274	psr
112	405	0.529934	0.489066	0.564559	0.534369	psr
113	394	0.550825	0.512711	0.587782	0.554141	psr
114	378	0.538459	0.504117	0.576304	0.543534	psr
115	369	0.535343	0.500162	0.569417	0.542525	psr
116	358	0.533276	0.490044	0.570474	0.541424	psr
117	348	0.535169	0.491498	0.572703	0.542555	psr
118	324	0.555466	0.509823	0.59124	0.565125	psr
119	306	0.551458	0.49756	0.590605	0.562777	psr
120	290	0.537652	0.487194	0.579966	0.546965	psr
121	281	0.53595	0.477932	0.583082	0.545567	psr
122	270	0.535526	0.485551	0.584095	0.545713	psr
123	259	0.532042	0.48454	0.578236	0.542793	psr
124	254	0.550648	0.492852	0.596125	0.566806	psr
125	250	0.55826	0.501349	0.602371	0.572297	psr
126	240	0.528332	0.465985	0.574859	0.542999	psr
127	238	0.526671	0.466093	0.571624	0.545914	psr
128	234	0.512996	0.445985	0.561415	0.529983	psr
129	225	0.508472	0.432043	0.558483	0.527458	psr
15	229	0.91968	0.892147	0.956431	0.917539	cric_w
16	232	0.916891	0.893482	0.961055	0.912195	cric_w
17	240	0.916514	0.887907	0.945769	0.913848	cric_w
18	241	0.913986	0.883189	0.940619	0.912466	cric_w
19	242	0.91421	0.881427	0.940526	0.912694	cric_w
20	242	0.909732	0.878355	0.938992	0.906569	cric_w
21	250	0.908949	0.877712	0.941451	0.90622	cric_w
22	248	0.903249	0.868822	0.935322	0.901907	cric_w
23	246	0.900354	0.875126	0.932302	0.899803	cric_w
24	247	0.898086	0.869614	0.932466	0.897531	cric_w
25	249	0.890879	0.865104	0.925057	0.887945	cric_w
26	251	0.891012	0.866012	0.924921	0.888511	cric_w
27	255	0.883955	0.855186	0.921834	0.883014	cric_w
28	258	0.869341	0.846513	0.905087	0.866592	cric_w
29	257	0.865611	0.841262	0.900622	0.862813	cric_w
30	260	0.865984	0.840569	0.903584	0.866215	cric_w
31	268	0.861374	0.825307	0.900374	0.859667	cric_w
32	276	0.857298	0.819923	0.893429	0.857575	cric_w
33	277	0.851985	0.814997	0.892888	0.85277	cric_w
34	280	0.841775	0.796754	0.886317	0.841324	cric_w
35	282	0.836985	0.805101	0.880002	0.834596	cric_w
36	282	0.828117	0.787469	0.871044	0.826817	cric_w
37	289	0.828302	0.785879	0.875529	0.823751	cric_w
38	294	0.827034	0.787542	0.875276	0.82559	cric_w
39	297	0.827517	0.795423	0.870827	0.825344	cric_w
40	299	0.817236	0.781488	0.866332	0.814592	cric_w
41	308	0.812976	0.786991	0.854326	0.808103	cric_w
42	320	0.808667	0.785942	0.851117	0.804232	cric_w
43	328	0.806537	0.784564	0.841398	0.800781	cric_w
44	334	0.812618	0.795071	0.845622	0.809026	cric_w
45	337	0.806695	0.783787	0.83629	0.805164	cric_w
46	343	0.806428	0.783281	0.840586	0.80522	cric_w
47	351	0.799559	0.776367	0.829503	0.797251	cric_w
48	362	0.792272	0.768699	0.825874	0.790619	cric_w
49	365	0.78671	0.763764	0.817714	0.785627	cric_w
50	366	0.785129	0.763175	0.819182	0.784572	cric_w
51	364	0.773851	0.736002	0.807857	0.775758	cric_w
52	370	0.770665	0.728508	0.801093	0.777132	cric_w
53	374	0.765184	0.724557	0.795373	0.770957	cric_w
54	385	0.769057	0.734295	0.797569	0.773523	cric_w
55	399	0.779809	0.742872	0.808808	0.782111	cric_w
56	405	0.773773	0.737664	0.803327	0.776321	cric_w
57	412	0.769809	0.740455	0.790999	0.772118	cric_w
58	416	0.7695	0.73743	0.791459	0.77254	cric_w
59	428	0.769571	0.735083	0.791027	0.774228	cric_w
60	434	0.767097	0.733113	0.789513	0.770845	cric_w
61	439	0.756725	0.720622	0.785829	0.76089	cric_w
62	442	0.754854	0.722358	0.784841	0.758682	cric_w
63	446	0.753521	0.726282	0.782078	0.754067	cric_w
64	454	0.758189	0.730224	0.782965	0.7599	cric_w
65	457	0.755845	0.724373	0.782166	0.759274	cric_w
66	466	0.750674	0.720052	0.774074	0.755146	cric_w
67	472	0.748758	0.713736	0.77296	0.751327	cric_w
68	481	0.741666	0.710503	0.768357	0.745766	cric_w
69	494	0.746133	0.708953	0.779996	0.750134	cric_w
70	496	0.749514	0.715155	0.784196	0.752654	cric_w
71	500	0.753659	0.720178	0.7895	0.756408	cric_w
72	504	0.752972	0.72012	0.779812	0.756776	cric_w
73	503	0.758835	0.727848	0.783843	0.762782	cric_w
74	504	0.759047	0.725553	0.785415	0.764178	cric_w
75	508	0.758949	0.729509	0.781386	0.763754	cric_w
76	508	0.757572	0.729588	0.779541	0.761534	cric_w
77	507	0.748664	0.723335	0.772545	0.751135	cric_w
78	512	0.74973	0.720551	0.773437	0.754686	cric_w
79	518	0.746443	0.718367	0.776539	0.750764	cric_w
80	528	0.746153	0.715864	0.78099	0.750188	cric_w
81	534	0.747418	0.726235	0.776278	0.747183	cric_w
82	531	0.746325	0.722506	0.771962	0.746882	cric_w
83	536	0.755446	0.728947	0.790137	0.755888	cric_w
84	537	0.745619	0.711704	0.787827	0.746587	cric_w
85	527	0.737349	0.697801	0.788358	0.737728	cric_w
86	527	0.7376	0.697254	0.790111	0.738712	cric_w
87	524	0.739767	0.694376	0.791747	0.743508	cric_w
88	539	0.75086	0.709097	0.799259	0.752066	cric_w
89	543	0.7524	0.709775	0.805584	0.754956	cric_w
90	548	0.749622	0.701289	0.801885	0.752514	cric_w
91	544	0.751709	0.712517	0.802884	0.754491	cric_w
92	544	0.749253	0.711481	0.795349	0.751103	cric_w
93	546	0.749376	0.708193	0.799353	0.752393	cric_w
94	536	0.745346	0.700676	0.798474	0.748047	cric_w
95	531	0.750254	0.71254	0.799215	0.752886	cric_w
96	528	0.767506	0.731815	0.811787	0.770298	cric_w
97	517	0.766338	0.729775	0.808786	0.770429	cric_w
98	505	0.773865	0.735377	0.808423	0.780189	cric_w
99	494	0.767921	0.728679	0.804601	0.771171	cric_w
100	493	0.769534	0.727671	0.808291	0.773224	cric_w
101	488	0.767646	0.728837	0.802075	0.771391	cric_w
102	478	0.755765	0.719101	0.804401	0.752889	cric_w
103	473	0.750245	0.718789	0.798367	0.748138	cric_w
104	468	0.744819	0.710043	0.79874	0.738551	cric_w
105	458	0.74753	0.705329	0.805204	0.742734	cric_w
106	485	0.758111	0.707537	0.816792	0.755278	cric_w
107	470	0.765336	0.704314	0.832985	0.761946	cric_w
108	452	0.769703	0.709336	0.834847	0.767287	cric_w
109	442	0.773081	0.712317	0.838581	0.769998	cric_w
110	427	0.77254	0.709355	0.837928	0.770153	cric_w
111	413	0.776921	0.707247	0.846267	0.774504	cric_w
112	405	0.775052	0.712287	0.844128	0.773111	cric_w
113	394	0.75997	0.693952	0.829435	0.76202	cric_w
114	378	0.763601	0.698063	0.825779	0.761415	cric_w
115	369	0.772019	0.717698	0.82456	0.773759	cric_w
116	358	0.77647	0.717381	0.827629	0.775947	cric_w
117	348	0.77471	0.717627	0.824846	0.77345	cric_w
118	324	0.773501	0.725152	0.818146	0.769041	cric_w
119	306	0.761577	0.728638	0.79683	0.748532	cric_w
120	290	0.747746	0.71603	0.786865	0.735984	cric_w
121	281	0.75494	0.718296	0.796261	0.739739	cric_w
122	270	0.753239	0.713348	0.795828	0.74165	cric_w
123	259	0.753074	0.713538	0.79469	0.737441	cric_w
124	254	0.74753	0.708635	0.788674	0.730717	cric_w
125	250	0.744392	0.705269	0.788252	0.729222	cric_w
126	240	0.721295	0.678542	0.766416	0.707644	cric_w
127	238	0.720717	0.675215	0.767072	0.706233	cric_w
128	234	0.707249	0.657389	0.752644	0.693763	cric_w
129	225	0.698882	0.640603	0.75221	0.694303	cric_w

## Sheet: Fig. 3b
g	group	x	event	y	y_d	y_u
cric_w	HR_h60	0.808081	event	0.860855	0.793854	0.914573
cric_w	HR_h60	0.909091	event	0.835993	0.767746	0.892944
cric_w	HR_h60	1.0101	event	0.851576	0.789896	0.90411
cric_w	HR_h60	1.11111	event	0.863727	0.808055	0.910557
cric_w	HR_h60	1.21212	event	0.850159	0.785578	0.900037
cric_w	HR_h60	1.31313	event	0.860122	0.801067	0.907903
cric_w	HR_h60	1.41414	event	0.856046	0.800761	0.906649
cric_w	HR_h60	1.51515	event	0.849122	0.794791	0.899509
cric_w	HR_h60	1.61616	event	0.847051	0.796069	0.894591
cric_w	HR_h60	1.71717	event	0.852836	0.803826	0.898082
cric_w	HR_h60	1.81818	event	0.835489	0.784008	0.885762
cric_w	HR_h60	1.91919	event	0.826363	0.775284	0.876044
cric_w	HR_h60	2.0202	event	0.83262	0.782098	0.880914
cric_w	HR_h60	2.12121	event	0.819609	0.76785	0.872271
cric_w	HR_h60	2.22222	event	0.815932	0.764829	0.867362
cric_w	HR_h60	2.32323	event	0.80404	0.753171	0.853926
cric_w	HR_h60	2.42424	event	0.809509	0.764553	0.855863
cric_w	HR_h60	2.52525	event	0.808394	0.7635	0.855237
cric_w	HR_h60	2.62626	event	0.808562	0.763828	0.854588
cric_w	HR_h60	2.72727	event	0.815783	0.771504	0.859234
cric_w	HR_h60	2.82828	event	0.808568	0.762176	0.849953
cric_w	HR_h60	2.92929	event	0.802425	0.756758	0.844959
cric_w	HR_h60	3.0303	event	0.804019	0.759529	0.846305
cric_w	HR_h60	3.13131	event	0.813557	0.770442	0.854465
cric_w	HR_h60	3.23232	event	0.815973	0.772911	0.856627
cric_w	HR_h60	3.33333	event	0.815849	0.774124	0.856558
cric_w	HR_h60	3.43434	event	0.813902	0.772542	0.8533
cric_w	HR_h60	3.53535	event	0.813808	0.772802	0.852781
cric_w	HR_h60	3.63636	event	0.814691	0.77332	0.853735
cric_w	HR_h60	3.73737	event	0.81267	0.772381	0.851285
cric_w	HR_h60	3.83838	event	0.813738	0.773258	0.851743
cric_w	HR_h60	3.93939	event	0.816237	0.775579	0.854232
cric_w	HR_h60	4.0404	event	0.819802	0.77954	0.857225
cric_w	HR_h60	4.14141	event	0.81859	0.77825	0.8547
cric_w	HR_h60	4.24242	event	0.810086	0.767695	0.846099
cric_w	HR_h60	4.34343	event	0.807182	0.765427	0.844322
cric_w	HR_h60	4.44444	event	0.807598	0.766174	0.844482
cric_w	HR_h60	4.54545	event	0.797214	0.756118	0.834543
cric_w	HR_h60	4.64646	event	0.78861	0.746641	0.827953
cric_w	HR_h60	4.74747	event	0.794591	0.752991	0.831478
cric_w	HR_h60	4.84848	event	0.794799	0.75272	0.831778
cric_w	HR_h60	4.94949	event	0.796514	0.756388	0.832247
cric_w	HR_h60	5.05051	event	0.798279	0.758603	0.832728
cric_w	HR_h60	5.15152	event	0.795347	0.756276	0.830049
cric_w	HR_h60	5.25253	event	0.795084	0.756429	0.8298
cric_w	HR_h60	5.35354	event	0.794582	0.75582	0.829492
cric_w	HR_h60	5.45455	event	0.795396	0.757127	0.829429
cric_w	HR_h60	5.55556	event	0.79605	0.758193	0.830351
cric_w	HR_h60	5.65657	event	0.796806	0.758776	0.831082
cric_w	HR_h60	5.75758	event	0.800599	0.763071	0.833812
cric_w	HR_h60	5.85859	event	0.791561	0.751373	0.825896
cric_w	HR_h60	5.9596	event	0.773435	0.731214	0.810851
cric_w	HR_h60	6.06061	event	0.773635	0.73187	0.810443
cric_w	HR_h60	6.16162	event	0.772156	0.729906	0.809438
cric_w	HR_h60	6.26263	event	0.77193	0.729719	0.809048
cric_w	HR_h60	6.36364	event	0.776295	0.733884	0.813594
cric_w	HR_h60	6.46465	event	0.77542	0.733699	0.811736
cric_w	HR_h60	6.56566	event	0.788943	0.747497	0.824939
cric_w	HR_h60	6.66667	event	0.78386	0.7411	0.819747
cric_w	HR_h60	6.76768	event	0.785453	0.743053	0.820368
cric_w	HR_h60	6.86869	event	0.781824	0.73924	0.818901
cric_w	HR_h60	6.9697	event	0.780603	0.738512	0.817737
cric_w	HR_h60	7.07071	event	0.778623	0.736351	0.816953
cric_w	HR_h60	7.17172	event	0.781601	0.73941	0.819456
cric_w	HR_h60	7.27273	event	0.789758	0.750412	0.827089
cric_w	HR_h60	7.37374	event	0.791169	0.750867	0.82832
cric_w	HR_h60	7.47475	event	0.780865	0.739191	0.819559
cric_w	HR_h60	7.57576	event	0.770378	0.724863	0.812942
cric_w	HR_h60	7.67677	event	0.774777	0.731611	0.816868
cric_w	HR_h60	7.77778	event	0.77147	0.728355	0.813788
cric_w	HR_h60	7.87879	event	0.76934	0.726198	0.81159
cric_w	HR_h60	7.9798	event	0.763583	0.719175	0.804568
cric_w	HR_h60	8.08081	event	0.765288	0.720847	0.805387
cric_w	HR_h60	8.18182	event	0.750101	0.703309	0.795682
cric_w	HR_h60	8.28283	event	0.749784	0.702132	0.795248
cric_w	HR_h60	8.38384	event	0.755015	0.707464	0.799276
cric_w	HR_h60	8.48485	event	0.759665	0.711529	0.802714
cric_w	HR_h60	8.58586	event	0.762338	0.71443	0.805304
cric_w	HR_h60	8.68687	event	0.757078	0.710645	0.802111
cric_w	HR_h60	8.78788	event	0.757347	0.711621	0.801248
cric_w	HR_h60	8.88889	event	0.754149	0.707989	0.798451
cric_w	HR_h60	8.9899	event	0.75195	0.704787	0.797929
cric_w	HR_h60	9.09091	event	0.752075	0.704349	0.797891
cric_w	HR_h60	9.19192	event	0.752501	0.703939	0.79854
cric_w	HR_h60	9.29293	event	0.750612	0.702399	0.799347
cric_w	HR_h60	9.39394	event	0.751937	0.702319	0.799708
cric_w	HR_h60	9.49495	event	0.749349	0.699885	0.798383
cric_w	HR_h60	9.59596	event	0.758983	0.708548	0.806435
cric_w	HR_h60	9.69697	event	0.75391	0.702426	0.80228
cric_w	HR_h60	9.79798	event	0.751082	0.699387	0.802184
cric_w	HR_h60	9.89899	event	0.748191	0.695545	0.800771
cric_w	HR_h60	10	event	0.739516	0.683655	0.794028
kfre_4	HR_h60	0.808081	event	0.704793	0.610258	0.79144
kfre_4	HR_h60	0.909091	event	0.692431	0.601615	0.778786
kfre_4	HR_h60	1.0101	event	0.684525	0.597044	0.763335
kfre_4	HR_h60	1.11111	event	0.704186	0.617242	0.778965
kfre_4	HR_h60	1.21212	event	0.689544	0.605458	0.761877
kfre_4	HR_h60	1.31313	event	0.696422	0.617176	0.768511
kfre_4	HR_h60	1.41414	event	0.686625	0.614032	0.75128
kfre_4	HR_h60	1.51515	event	0.674257	0.605499	0.739795
kfre_4	HR_h60	1.61616	event	0.664208	0.595214	0.728684
kfre_4	HR_h60	1.71717	event	0.660061	0.593652	0.721271
kfre_4	HR_h60	1.81818	event	0.655115	0.591285	0.714804
kfre_4	HR_h60	1.91919	event	0.652937	0.592874	0.712268
kfre_4	HR_h60	2.0202	event	0.6566	0.594846	0.714648
kfre_4	HR_h60	2.12121	event	0.660564	0.598562	0.718658
kfre_4	HR_h60	2.22222	event	0.657343	0.596645	0.715909
kfre_4	HR_h60	2.32323	event	0.656961	0.600148	0.712874
kfre_4	HR_h60	2.42424	event	0.659197	0.601105	0.711707
kfre_4	HR_h60	2.52525	event	0.659091	0.60221	0.711711
kfre_4	HR_h60	2.62626	event	0.664042	0.608133	0.717008
kfre_4	HR_h60	2.72727	event	0.679254	0.622953	0.73189
kfre_4	HR_h60	2.82828	event	0.67903	0.623068	0.731517
kfre_4	HR_h60	2.92929	event	0.679121	0.624979	0.727506
kfre_4	HR_h60	3.0303	event	0.679829	0.626019	0.728551
kfre_4	HR_h60	3.13131	event	0.677733	0.627308	0.724734
kfre_4	HR_h60	3.23232	event	0.676436	0.626885	0.723242
kfre_4	HR_h60	3.33333	event	0.674677	0.625901	0.721511
kfre_4	HR_h60	3.43434	event	0.674185	0.62261	0.71982
kfre_4	HR_h60	3.53535	event	0.673488	0.622258	0.719618
kfre_4	HR_h60	3.63636	event	0.673417	0.622297	0.719393
kfre_4	HR_h60	3.73737	event	0.67602	0.625505	0.720547
kfre_4	HR_h60	3.83838	event	0.679165	0.630003	0.723634
kfre_4	HR_h60	3.93939	event	0.682039	0.635056	0.725233
kfre_4	HR_h60	4.0404	event	0.68753	0.641213	0.730751
kfre_4	HR_h60	4.14141	event	0.681329	0.636123	0.723316
kfre_4	HR_h60	4.24242	event	0.677549	0.631568	0.720124
kfre_4	HR_h60	4.34343	event	0.678209	0.632246	0.719616
kfre_4	HR_h60	4.44444	event	0.677481	0.631172	0.719825
kfre_4	HR_h60	4.54545	event	0.669347	0.623195	0.711119
kfre_4	HR_h60	4.64646	event	0.667771	0.623129	0.708485
kfre_4	HR_h60	4.74747	event	0.67344	0.630566	0.715351
kfre_4	HR_h60	4.84848	event	0.674126	0.631563	0.716226
kfre_4	HR_h60	4.94949	event	0.669641	0.625607	0.713097
kfre_4	HR_h60	5.05051	event	0.667758	0.625402	0.710475
kfre_4	HR_h60	5.15152	event	0.663701	0.621774	0.706909
kfre_4	HR_h60	5.25253	event	0.66403	0.621458	0.706979
kfre_4	HR_h60	5.35354	event	0.664502	0.622686	0.707588
kfre_4	HR_h60	5.45455	event	0.663062	0.621125	0.706377
kfre_4	HR_h60	5.55556	event	0.668381	0.626044	0.710783
kfre_4	HR_h60	5.65657	event	0.668996	0.62652	0.71037
kfre_4	HR_h60	5.75758	event	0.671404	0.628042	0.711572
kfre_4	HR_h60	5.85859	event	0.662629	0.61749	0.704935
kfre_4	HR_h60	5.9596	event	0.664225	0.620382	0.706222
kfre_4	HR_h60	6.06061	event	0.663136	0.619193	0.705186
kfre_4	HR_h60	6.16162	event	0.661566	0.616605	0.704132
kfre_4	HR_h60	6.26263	event	0.664708	0.621115	0.707423
kfre_4	HR_h60	6.36364	event	0.665858	0.621966	0.707858
kfre_4	HR_h60	6.46465	event	0.667795	0.625418	0.709636
kfre_4	HR_h60	6.56566	event	0.677056	0.633386	0.716528
kfre_4	HR_h60	6.66667	event	0.677702	0.634104	0.717462
kfre_4	HR_h60	6.76768	event	0.678319	0.634794	0.718065
kfre_4	HR_h60	6.86869	event	0.683381	0.641763	0.724125
kfre_4	HR_h60	6.9697	event	0.681427	0.639216	0.724213
kfre_4	HR_h60	7.07071	event	0.685101	0.641576	0.727346
kfre_4	HR_h60	7.17172	event	0.688943	0.644255	0.728517
kfre_4	HR_h60	7.27273	event	0.674097	0.627871	0.716579
kfre_4	HR_h60	7.37374	event	0.674988	0.628041	0.716578
kfre_4	HR_h60	7.47475	event	0.674526	0.628344	0.717095
kfre_4	HR_h60	7.57576	event	0.681067	0.63426	0.725217
kfre_4	HR_h60	7.67677	event	0.688365	0.641772	0.731256
kfre_4	HR_h60	7.77778	event	0.685034	0.637739	0.727476
kfre_4	HR_h60	7.87879	event	0.683485	0.637443	0.725943
kfre_4	HR_h60	7.9798	event	0.685861	0.639921	0.728027
kfre_4	HR_h60	8.08081	event	0.684464	0.638197	0.726805
kfre_4	HR_h60	8.18182	event	0.669981	0.62375	0.717749
kfre_4	HR_h60	8.28283	event	0.669833	0.624321	0.71821
kfre_4	HR_h60	8.38384	event	0.672495	0.626921	0.7209
kfre_4	HR_h60	8.48485	event	0.675826	0.628969	0.724891
kfre_4	HR_h60	8.58586	event	0.675146	0.628864	0.723436
kfre_4	HR_h60	8.68687	event	0.670407	0.622999	0.718252
kfre_4	HR_h60	8.78788	event	0.666921	0.619823	0.716693
kfre_4	HR_h60	8.88889	event	0.640931	0.586363	0.695349
kfre_4	HR_h60	8.9899	event	0.645286	0.59067	0.700955
kfre_4	HR_h60	9.09091	event	0.642343	0.5869	0.698749
kfre_4	HR_h60	9.19192	event	0.645437	0.587602	0.70209
kfre_4	HR_h60	9.29293	event	0.648889	0.589583	0.704097
kfre_4	HR_h60	9.39394	event	0.646581	0.588217	0.703876
kfre_4	HR_h60	9.49495	event	0.642336	0.584191	0.70112
kfre_4	HR_h60	9.59596	event	0.641049	0.582952	0.700854
kfre_4	HR_h60	9.69697	event	0.645194	0.58179	0.705134
kfre_4	HR_h60	9.79798	event	0.646387	0.583283	0.707448
kfre_4	HR_h60	9.89899	event	0.64507	0.577851	0.706532
kfre_4	HR_h60	10	event	0.645514	0.575368	0.70663
psr	HR_h60	0.808081	event	0.557685	0.451259	0.681474
psr	HR_h60	0.909091	event	0.551179	0.446909	0.667616
psr	HR_h60	1.0101	event	0.548715	0.453508	0.656691
psr	HR_h60	1.11111	event	0.527444	0.430071	0.625213
psr	HR_h60	1.21212	event	0.534809	0.444057	0.632195
psr	HR_h60	1.31313	event	0.516819	0.427778	0.610164
psr	HR_h60	1.41414	event	0.509559	0.428682	0.592191
psr	HR_h60	1.51515	event	0.517693	0.444106	0.598573
psr	HR_h60	1.61616	event	0.533084	0.460518	0.610963
psr	HR_h60	1.71717	event	0.53393	0.458981	0.609496
psr	HR_h60	1.81818	event	0.545238	0.472236	0.622878
psr	HR_h60	1.91919	event	0.546117	0.477735	0.617265
psr	HR_h60	2.0202	event	0.539762	0.474491	0.612137
psr	HR_h60	2.12121	event	0.532404	0.468841	0.604262
psr	HR_h60	2.22222	event	0.533591	0.470843	0.602777
psr	HR_h60	2.32323	event	0.533468	0.470921	0.599881
psr	HR_h60	2.42424	event	0.53308	0.471479	0.59792
psr	HR_h60	2.52525	event	0.536073	0.475179	0.599958
psr	HR_h60	2.62626	event	0.535355	0.475765	0.598368
psr	HR_h60	2.72727	event	0.526832	0.466317	0.588195
psr	HR_h60	2.82828	event	0.522984	0.464289	0.585152
psr	HR_h60	2.92929	event	0.520811	0.462875	0.581043
psr	HR_h60	3.0303	event	0.524611	0.467085	0.58492
psr	HR_h60	3.13131	event	0.520949	0.46561	0.579322
psr	HR_h60	3.23232	event	0.523082	0.468236	0.581104
psr	HR_h60	3.33333	event	0.524018	0.469151	0.582002
psr	HR_h60	3.43434	event	0.519263	0.466149	0.576098
psr	HR_h60	3.53535	event	0.518532	0.465125	0.574827
psr	HR_h60	3.63636	event	0.518776	0.465611	0.575227
psr	HR_h60	3.73737	event	0.516792	0.464238	0.572753
psr	HR_h60	3.83838	event	0.510312	0.457546	0.564787
psr	HR_h60	3.93939	event	0.50815	0.455383	0.560954
psr	HR_h60	4.0404	event	0.503612	0.44999	0.558211
psr	HR_h60	4.14141	event	0.502512	0.448961	0.557567
psr	HR_h60	4.24242	event	0.506684	0.452939	0.56003
psr	HR_h60	4.34343	event	0.510835	0.458094	0.565132
psr	HR_h60	4.44444	event	0.511144	0.458879	0.565333
psr	HR_h60	4.54545	event	0.51499	0.462079	0.56844
psr	HR_h60	4.64646	event	0.513731	0.462429	0.565667
psr	HR_h60	4.74747	event	0.505825	0.4551	0.557632
psr	HR_h60	4.84848	event	0.504083	0.454417	0.556375
psr	HR_h60	4.94949	event	0.513484	0.463027	0.565004
psr	HR_h60	5.05051	event	0.514109	0.463093	0.56484
psr	HR_h60	5.15152	event	0.508811	0.458623	0.558764
psr	HR_h60	5.25253	event	0.508905	0.458753	0.558859
psr	HR_h60	5.35354	event	0.507083	0.456235	0.556869
psr	HR_h60	5.45455	event	0.508222	0.457032	0.558329
psr	HR_h60	5.55556	event	0.512963	0.46337	0.564126
psr	HR_h60	5.65657	event	0.512284	0.462233	0.564185
psr	HR_h60	5.75758	event	0.515953	0.46559	0.565683
psr	HR_h60	5.85859	event	0.518267	0.467469	0.567611
psr	HR_h60	5.9596	event	0.517923	0.468667	0.56912
psr	HR_h60	6.06061	event	0.524814	0.475272	0.574537
psr	HR_h60	6.16162	event	0.526225	0.47632	0.577023
psr	HR_h60	6.26263	event	0.526559	0.476057	0.576681
psr	HR_h60	6.36364	event	0.519661	0.468766	0.569509
psr	HR_h60	6.46465	event	0.528915	0.478419	0.578803
psr	HR_h60	6.56566	event	0.546079	0.495061	0.595233
psr	HR_h60	6.66667	event	0.551194	0.499709	0.601015
psr	HR_h60	6.76768	event	0.548785	0.497272	0.598676
psr	HR_h60	6.86869	event	0.550512	0.501262	0.600105
psr	HR_h60	6.9697	event	0.547015	0.498156	0.595858
psr	HR_h60	7.07071	event	0.546873	0.49599	0.595242
psr	HR_h60	7.17172	event	0.554065	0.502763	0.601863
psr	HR_h60	7.27273	event	0.556841	0.505091	0.607449
psr	HR_h60	7.37374	event	0.560466	0.508464	0.610024
psr	HR_h60	7.47475	event	0.555475	0.505139	0.606264
psr	HR_h60	7.57576	event	0.558529	0.506248	0.608117
psr	HR_h60	7.67677	event	0.546485	0.496993	0.598951
psr	HR_h60	7.77778	event	0.548249	0.497413	0.598391
psr	HR_h60	7.87879	event	0.549852	0.499368	0.601064
psr	HR_h60	7.9798	event	0.552065	0.500922	0.60411
psr	HR_h60	8.08081	event	0.549031	0.496872	0.599703
psr	HR_h60	8.18182	event	0.537177	0.486021	0.588353
psr	HR_h60	8.28283	event	0.534365	0.484977	0.586982
psr	HR_h60	8.38384	event	0.532119	0.483294	0.585824
psr	HR_h60	8.48485	event	0.52628	0.476557	0.580529
psr	HR_h60	8.58586	event	0.524264	0.474916	0.579889
psr	HR_h60	8.68687	event	0.526745	0.476973	0.581098
psr	HR_h60	8.78788	event	0.522619	0.470862	0.577215
psr	HR_h60	8.88889	event	0.520226	0.46926	0.575909
psr	HR_h60	8.9899	event	0.522351	0.470051	0.577399
psr	HR_h60	9.09091	event	0.524297	0.470737	0.578946
psr	HR_h60	9.19192	event	0.538551	0.484373	0.593063
psr	HR_h60	9.29293	event	0.534941	0.480944	0.593549
psr	HR_h60	9.39394	event	0.538245	0.482557	0.59725
psr	HR_h60	9.49495	event	0.53091	0.475385	0.590552
psr	HR_h60	9.59596	event	0.522227	0.464546	0.582538
psr	HR_h60	9.69697	event	0.524681	0.466215	0.586008
psr	HR_h60	9.79798	event	0.528825	0.471039	0.592641
psr	HR_h60	9.89899	event	0.53908	0.478895	0.603931
psr	HR_h60	10	event	0.521545	0.45802	0.589059
w	HR_h60	0.808081	event	0.901829	0.830003	0.953085
w	HR_h60	0.909091	event	0.906329	0.839002	0.952818
w	HR_h60	1.0101	event	0.913495	0.852245	0.955999
w	HR_h60	1.11111	event	0.920004	0.862758	0.959995
w	HR_h60	1.21212	event	0.899276	0.838062	0.947764
w	HR_h60	1.31313	event	0.905137	0.846992	0.951477
w	HR_h60	1.41414	event	0.906278	0.854751	0.948349
w	HR_h60	1.51515	event	0.903373	0.854051	0.944116
w	HR_h60	1.61616	event	0.906509	0.860579	0.94465
w	HR_h60	1.71717	event	0.910606	0.866326	0.945944
w	HR_h60	1.81818	event	0.89851	0.854	0.939487
w	HR_h60	1.91919	event	0.89609	0.854048	0.93588
w	HR_h60	2.0202	event	0.901537	0.860698	0.939163
w	HR_h60	2.12121	event	0.895753	0.854929	0.932809
w	HR_h60	2.22222	event	0.897316	0.856962	0.93411
w	HR_h60	2.32323	event	0.878457	0.836017	0.918078
w	HR_h60	2.42424	event	0.871144	0.831074	0.909186
w	HR_h60	2.52525	event	0.870389	0.831506	0.907234
w	HR_h60	2.62626	event	0.872157	0.833571	0.908501
w	HR_h60	2.72727	event	0.869695	0.832788	0.906252
w	HR_h60	2.82828	event	0.870163	0.833102	0.906646
w	HR_h60	2.92929	event	0.873374	0.838352	0.909347
w	HR_h60	3.0303	event	0.872208	0.837909	0.907872
w	HR_h60	3.13131	event	0.871503	0.83675	0.906647
w	HR_h60	3.23232	event	0.87156	0.83722	0.906381
w	HR_h60	3.33333	event	0.87026	0.836188	0.904048
w	HR_h60	3.43434	event	0.872589	0.838872	0.906407
w	HR_h60	3.53535	event	0.867135	0.83338	0.900889
w	HR_h60	3.63636	event	0.868285	0.834472	0.901753
w	HR_h60	3.73737	event	0.867675	0.83444	0.90183
w	HR_h60	3.83838	event	0.867638	0.834505	0.900558
w	HR_h60	3.93939	event	0.869198	0.836857	0.902893
w	HR_h60	4.0404	event	0.871923	0.84066	0.904551
w	HR_h60	4.14141	event	0.864871	0.829722	0.899209
w	HR_h60	4.24242	event	0.859216	0.824602	0.895104
w	HR_h60	4.34343	event	0.856742	0.822935	0.891963
w	HR_h60	4.44444	event	0.856099	0.821838	0.891457
w	HR_h60	4.54545	event	0.85983	0.825083	0.894808
w	HR_h60	4.64646	event	0.856336	0.822365	0.890651
w	HR_h60	4.74747	event	0.857531	0.824227	0.891109
w	HR_h60	4.84848	event	0.858054	0.825458	0.891849
w	HR_h60	4.94949	event	0.861659	0.83016	0.894296
w	HR_h60	5.05051	event	0.859142	0.827777	0.892544
w	HR_h60	5.15152	event	0.859736	0.828425	0.891744
w	HR_h60	5.25253	event	0.860146	0.828722	0.892029
w	HR_h60	5.35354	event	0.859437	0.828353	0.891077
w	HR_h60	5.45455	event	0.860103	0.828327	0.891426
w	HR_h60	5.55556	event	0.862425	0.830369	0.893445
w	HR_h60	5.65657	event	0.863346	0.832212	0.89382
w	HR_h60	5.75758	event	0.864753	0.832874	0.894256
w	HR_h60	5.85859	event	0.856621	0.822815	0.890335
w	HR_h60	5.9596	event	0.851007	0.819229	0.883956
w	HR_h60	6.06061	event	0.852361	0.820147	0.885643
w	HR_h60	6.16162	event	0.851467	0.819442	0.885023
w	HR_h60	6.26263	event	0.852511	0.819916	0.88573
w	HR_h60	6.36364	event	0.856418	0.823418	0.888485
w	HR_h60	6.46465	event	0.856969	0.82393	0.889847
w	HR_h60	6.56566	event	0.864454	0.831142	0.895455
w	HR_h60	6.66667	event	0.86336	0.829839	0.893957
w	HR_h60	6.76768	event	0.865391	0.831913	0.895524
w	HR_h60	6.86869	event	0.859732	0.826138	0.892423
w	HR_h60	6.9697	event	0.858123	0.823879	0.890984
w	HR_h60	7.07071	event	0.856545	0.822412	0.889641
w	HR_h60	7.17172	event	0.858002	0.823788	0.890368
w	HR_h60	7.27273	event	0.850217	0.815337	0.882203
w	HR_h60	7.37374	event	0.851474	0.817955	0.883702
w	HR_h60	7.47475	event	0.843171	0.804751	0.878562
w	HR_h60	7.57576	event	0.843409	0.805458	0.879141
w	HR_h60	7.67677	event	0.847453	0.809863	0.882238
w	HR_h60	7.77778	event	0.845397	0.807563	0.880646
w	HR_h60	7.87879	event	0.844891	0.807192	0.880043
w	HR_h60	7.9798	event	0.845018	0.807822	0.87909
w	HR_h60	8.08081	event	0.843559	0.806283	0.877665
w	HR_h60	8.18182	event	0.841747	0.803562	0.876238
w	HR_h60	8.28283	event	0.840773	0.803594	0.876351
w	HR_h60	8.38384	event	0.840382	0.803084	0.875807
w	HR_h60	8.48485	event	0.839682	0.80198	0.876286
w	HR_h60	8.58586	event	0.843232	0.804151	0.878251
w	HR_h60	8.68687	event	0.837378	0.798796	0.874383
w	HR_h60	8.78788	event	0.838285	0.798872	0.874434
w	HR_h60	8.88889	event	0.821383	0.776524	0.86114
w	HR_h60	8.9899	event	0.816384	0.772257	0.857993
w	HR_h60	9.09091	event	0.817907	0.772972	0.859968
w	HR_h60	9.19192	event	0.820533	0.776492	0.862694
w	HR_h60	9.29293	event	0.820636	0.773321	0.86426
w	HR_h60	9.39394	event	0.820037	0.774075	0.863806
w	HR_h60	9.49495	event	0.818046	0.770369	0.86216
w	HR_h60	9.59596	event	0.822191	0.774482	0.867056
w	HR_h60	9.69697	event	0.813631	0.764316	0.859686
w	HR_h60	9.79798	event	0.807269	0.75738	0.854516
w	HR_h60	9.89899	event	0.810024	0.760796	0.85696
w	HR_h60	10	event	0.802666	0.751556	0.851364

## Sheet: Fig. 3c
curve	x	y	lower	upper
APRS	0	0	0	0.0826764
APRS	0	0.00535522	0	0.0826764
APRS	0	0.0113123	0	0.0826764
APRS	0	0.0215415	0	0.0826764
APRS	0	0.0285215	0	0.0826764
APRS	0	0.0357421	0	0.0826764
APRS	0	0.0424815	0	0.0826764
APRS	0	0.0484987	0	0.0826764
APRS	0.000421223	0.0539141	0.0291233	0.0885732
APRS	0.00114322	0.0589084	0.0332149	0.0969974
APRS	0.00138394	0.0639629	0.0371863	0.110957
APRS	0.00138394	0.0686563	0.0371863	0.110957
APRS	0.00192544	0.0750345	0.0458511	0.11884
APRS	0.00270765	0.0815331	0.050003	0.159215
APRS	0.00270765	0.0877911	0.050003	0.159215
APRS	0.00270765	0.0938684	0.050003	0.159215
APRS	0.00270765	0.100367	0.050003	0.159215
APRS	0.00270765	0.107588	0.050003	0.159215
APRS	0.00276779	0.114387	0.0775617	0.172273
APRS	0.00276779	0.120946	0.0775617	0.172273
APRS	0.00348978	0.127204	0.084963	0.177327
APRS	0.00403137	0.132078	0.0887538	0.184066
APRS	0.0040915	0.137132	0.0915217	0.190926
APRS	0.0044525	0.141525	0.0956134	0.194717
APRS	0.00535499	0.145616	0.100006	0.200012
APRS	0.00547535	0.150671	0.105181	0.205608
APRS	0.00589658	0.155665	0.108911	0.212829
APRS	0.0066787	0.16078	0.113665	0.218485
APRS	0.00679907	0.166135	0.117095	0.226187
APRS	0.0068592	0.17149	0.121006	0.231723
APRS	0.00734056	0.177447	0.124015	0.239786
APRS	0.00800242	0.183043	0.127083	0.245743
APRS	0.00812278	0.188399	0.132198	0.252422
APRS	0.00824314	0.194416	0.139659	0.258078
APRS	0.00848378	0.19929	0.144834	0.263313
APRS	0.00932613	0.204946	0.148745	0.267345
APRS	0.00944649	0.210121	0.152235	0.2727
APRS	0.00956686	0.214273	0.156327	0.278236
APRS	0.0102888	0.219267	0.158313	0.284433
APRS	0.0107702	0.223178	0.160359	0.287141
APRS	0.0111312	0.22727	0.165293	0.29015
APRS	0.0120939	0.231422	0.168121	0.294542
APRS	0.0123948	0.23425	0.169324	0.300018
APRS	0.0133574	0.238041	0.170167	0.304952
APRS	0.0136583	0.241049	0.17474	0.310067
APRS	0.0148015	0.243456	0.177929	0.314459
APRS	0.0152828	0.246465	0.181419	0.319454
APRS	0.0162456	0.249233	0.18178	0.321439
APRS	0.0168472	0.252241	0.183164	0.322944
APRS	0.0175693	0.254708	0.188218	0.324869
APRS	0.0181709	0.256935	0.191046	0.328359
APRS	0.0189531	0.260064	0.195198	0.330766
APRS	0.0196751	0.26241	0.196402	0.336121
APRS	0.0204573	0.266021	0.199892	0.336422
APRS	0.0212997	0.268488	0.201637	0.33931
APRS	0.0219615	0.270233	0.2029	0.341236
APRS	0.022864	0.27288	0.203863	0.343643
APRS	0.0234658	0.274686	0.205608	0.34617
APRS	0.024248	0.278055	0.207172	0.3496
APRS	0.0251505	0.280703	0.208316	0.35303
APRS	0.0259327	0.283471	0.210963	0.355136
APRS	0.026775	0.285697	0.213731	0.357121
APRS	0.0276775	0.287683	0.217161	0.362537
APRS	0.0284598	0.290691	0.221433	0.36356
APRS	0.0294224	0.292677	0.224201	0.366087
APRS	0.0301445	0.294903	0.225525	0.368434
APRS	0.0309868	0.29731	0.226969	0.373548
APRS	0.0317088	0.299898	0.231241	0.376136
APRS	0.0327317	0.302485	0.233829	0.379987
APRS	0.0331529	0.305674	0.235273	0.383176
APRS	0.0337545	0.308322	0.237078	0.385402
APRS	0.0343562	0.311391	0.241651	0.389193
APRS	0.0348977	0.314279	0.242915	0.395812
APRS	0.0352587	0.318732	0.247488	0.400024
APRS	0.0360409	0.322222	0.249955	0.404477
APRS	0.0365223	0.326494	0.250978	0.405921
APRS	0.0371842	0.329924	0.253685	0.410013
APRS	0.0377257	0.333353	0.256453	0.413442
APRS	0.0383274	0.338829	0.260425	0.417955
APRS	0.0387485	0.3428	0.263072	0.422649
APRS	0.0392299	0.346952	0.268307	0.425718
APRS	0.0398316	0.351044	0.271737	0.430892
APRS	0.0401926	0.357121	0.276731	0.43709
APRS	0.0406137	0.361875	0.279981	0.440038
APRS	0.0411553	0.36711	0.281786	0.445514
APRS	0.0415764	0.370961	0.288405	0.452494
APRS	0.0421179	0.374992	0.290691	0.460978
APRS	0.0427798	0.379626	0.295204	0.466213
APRS	0.0431409	0.38462	0.299176	0.470606
APRS	0.0437425	0.388591	0.303568	0.473675
APRS	0.044284	0.393465	0.310729	0.477466
APRS	0.0447052	0.397918	0.316626	0.480113
APRS	0.0452467	0.401769	0.316626	0.484686
APRS	0.0458484	0.40568	0.322222	0.489079
APRS	0.0462094	0.408749	0.326373	0.493411
APRS	0.0468112	0.413864	0.328479	0.499729
APRS	0.0472323	0.418316	0.33203	0.504543
APRS	0.0477136	0.421987	0.336242	0.506168
APRS	0.0482551	0.427222	0.340514	0.512185
APRS	0.0487966	0.431915	0.3425	0.519105
APRS	0.0492179	0.435165	0.348517	0.522113
APRS	0.0496992	0.440038	0.353812	0.524761
APRS	0.0502407	0.445454	0.357121	0.52789
APRS	0.0508424	0.44762	0.362055	0.532102
APRS	0.0513839	0.452193	0.369276	0.536073
APRS	0.0519254	0.45454	0.374391	0.540526
APRS	0.0524669	0.458511	0.377159	0.543474
APRS	0.0531288	0.462242	0.378603	0.545219
APRS	0.0537305	0.466213	0.383838	0.55244
APRS	0.0543322	0.469523	0.385944	0.556712
APRS	0.0548737	0.472531	0.387869	0.55948
APRS	0.0555957	0.475239	0.390878	0.560022
APRS	0.0561372	0.479692	0.392503	0.562007
APRS	0.0569796	0.48246	0.394729	0.564354
APRS	0.0578821	0.48595	0.397978	0.566761
APRS	0.0584838	0.488297	0.401167	0.574643
APRS	0.0593261	0.492087	0.403695	0.57693
APRS	0.0600482	0.495397	0.407726	0.58036
APRS	0.0608906	0.499549	0.413803	0.581383
APRS	0.0614922	0.49997	0.416692	0.585053
APRS	0.0622143	0.504483	0.421024	0.590348
APRS	0.0629363	0.507251	0.423431	0.592936
APRS	0.0636583	0.509597	0.423732	0.595704
APRS	0.0643803	0.512847	0.427101	0.598171
APRS	0.064982	0.515976	0.431013	0.602624
APRS	0.0657041	0.520007	0.432818	0.607076
APRS	0.0663057	0.522715	0.43691	0.609543
APRS	0.0670879	0.525363	0.440099	0.610626
APRS	0.0676895	0.529936	0.444431	0.614658
APRS	0.0684718	0.532102	0.446958	0.618208
APRS	0.0691336	0.53487	0.45105	0.61905
APRS	0.0698556	0.537698	0.454239	0.621036
APRS	0.0705175	0.540345	0.45454	0.625008
APRS	0.071059	0.54203	0.456827	0.629821
APRS	0.0718412	0.544557	0.461279	0.634093
APRS	0.0726835	0.547385	0.462904	0.634635
APRS	0.0735259	0.551176	0.466033	0.637523
APRS	0.0743081	0.5525	0.466635	0.640351
APRS	0.07497	0.554847	0.469884	0.642096
APRS	0.0758724	0.557795	0.47199	0.642096
APRS	0.0766547	0.560804	0.473554	0.642879
APRS	0.077497	0.562489	0.475239	0.646188
APRS	0.078219	0.564835	0.479933	0.649558
APRS	0.0790614	0.567784	0.481136	0.649558
APRS	0.0800241	0.570131	0.482761	0.651724
APRS	0.0808664	0.571936	0.484927	0.656117
APRS	0.0817088	0.573982	0.487153	0.661893
APRS	0.082491	0.576569	0.487996	0.666647
APRS	0.083213	0.579758	0.492148	0.670558
APRS	0.0839952	0.581383	0.495577	0.675432
APRS	0.0848376	0.584271	0.49997	0.676214
APRS	0.0856198	0.586919	0.49997	0.678019
APRS	0.0864019	0.588964	0.502618	0.678621
APRS	0.0872443	0.591311	0.504483	0.679644
APRS	0.0880866	0.594621	0.504784	0.683856
APRS	0.0888087	0.596666	0.50695	0.689693
APRS	0.0895909	0.599976	0.509417	0.691979
APRS	0.0903731	0.601841	0.512305	0.69234
APRS	0.0911553	0.604128	0.516096	0.694988
APRS	0.0920578	0.608039	0.520128	0.698117
APRS	0.09284	0.610747	0.524881	0.700042
APRS	0.0935019	0.614056	0.526265	0.701005
APRS	0.0941637	0.616945	0.52795	0.707142
APRS	0.0948857	0.61881	0.53144	0.710813
APRS	0.0956077	0.621457	0.534449	0.714303
APRS	0.0963298	0.624225	0.536314	0.716289
APRS	0.0969314	0.626752	0.540947	0.718214
APRS	0.0976535	0.630363	0.543113	0.719658
APRS	0.0984959	0.633311	0.547807	0.72044
APRS	0.0990975	0.636861	0.551357	0.722787
APRS	0.0998797	0.639569	0.553403	0.726337
APRS	0.100361	0.642879	0.554426	0.729767
APRS	0.101203	0.646128	0.556592	0.733317
APRS	0.101925	0.649137	0.558277	0.733678
APRS	0.102768	0.651844	0.562489	0.735905
APRS	0.103791	0.654492	0.565136	0.738432
APRS	0.104573	0.655695	0.568025	0.741561
APRS	0.105415	0.657801	0.570131	0.741621
APRS	0.106258	0.660268	0.571454	0.742885
APRS	0.10722	0.66093	0.572598	0.745292
APRS	0.107942	0.663277	0.574403	0.747819
APRS	0.108785	0.664721	0.575486	0.750045
APRS	0.109687	0.666647	0.578494	0.752091
APRS	0.110469	0.668632	0.579638	0.752151
APRS	0.111191	0.669715	0.58036	0.752392
APRS	0.112335	0.672243	0.581804	0.752753
APRS	0.113177	0.672724	0.583429	0.754378
APRS	0.113959	0.675131	0.586136	0.754438
APRS	0.114922	0.676033	0.586738	0.754739
APRS	0.116005	0.677056	0.588724	0.755882
APRS	0.116787	0.678741	0.589265	0.759853
APRS	0.117629	0.680185	0.589265	0.760335
APRS	0.118652	0.681088	0.59089	0.76238
APRS	0.119735	0.68181	0.591672	0.763163
APRS	0.120818	0.682171	0.593959	0.764186
APRS	0.121661	0.684096	0.593959	0.765209
APRS	0.122684	0.686142	0.594079	0.767435
APRS	0.123706	0.686985	0.594079	0.767676
APRS	0.124729	0.687526	0.59456	0.767856
APRS	0.125752	0.687767	0.596305	0.768217
APRS	0.126715	0.688609	0.59793	0.770022
APRS	0.127557	0.689211	0.598411	0.770022
APRS	0.12858	0.689632	0.599976	0.771466
APRS	0.129603	0.690535	0.599976	0.771466
APRS	0.130566	0.691498	0.601601	0.772309
APRS	0.131709	0.69234	0.601962	0.772309
APRS	0.132672	0.692942	0.603586	0.772309
APRS	0.133574	0.693544	0.603586	0.773211
APRS	0.134657	0.693724	0.604248	0.773633
APRS	0.13574	0.694446	0.607136	0.773633
APRS	0.136823	0.695409	0.607798	0.773633
APRS	0.137846	0.696853	0.609483	0.774234
APRS	0.138989	0.697094	0.611589	0.775678
APRS	0.139952	0.698117	0.613214	0.776822
APRS	0.140975	0.6992	0.613876	0.776822
APRS	0.141937	0.700403	0.613876	0.778326
APRS	0.14296	0.701787	0.613876	0.780733
APRS	0.143803	0.703231	0.614658	0.780733
APRS	0.144886	0.703713	0.616644	0.780913
APRS	0.145909	0.704916	0.617366	0.780974
APRS	0.146992	0.706661	0.61905	0.783621
APRS	0.147894	0.707684	0.619472	0.785727
APRS	0.148857	0.709068	0.622601	0.786509
APRS	0.14994	0.709971	0.623924	0.788495
APRS	0.150963	0.711415	0.623924	0.789638
APRS	0.152046	0.712799	0.626632	0.789939
APRS	0.152828	0.714303	0.628859	0.792527
APRS	0.153791	0.714844	0.630242	0.793128
APRS	0.154513	0.715627	0.631085	0.79385
APRS	0.155475	0.717733	0.632349	0.794693
APRS	0.156438	0.718214	0.633612	0.796799
APRS	0.157401	0.718996	0.634755	0.799988
APRS	0.158243	0.720019	0.63632	0.799988
APRS	0.159146	0.720501	0.638245	0.799988
APRS	0.160229	0.721524	0.639629	0.800048
APRS	0.161191	0.723329	0.641013	0.802335
APRS	0.162154	0.724773	0.642879	0.803538
APRS	0.163177	0.726397	0.644624	0.803779
APRS	0.164079	0.7273	0.645406	0.805103
APRS	0.165102	0.728925	0.648234	0.805103
APRS	0.165764	0.73079	0.649558	0.809014
APRS	0.166546	0.731933	0.652085	0.812504
APRS	0.167569	0.734521	0.652867	0.812504
APRS	0.168712	0.735604	0.654853	0.812744
APRS	0.169615	0.736446	0.655996	0.813105
APRS	0.170578	0.73771	0.655996	0.813587
APRS	0.17154	0.738372	0.657922	0.815031
APRS	0.172503	0.740478	0.658102	0.816415
APRS	0.173345	0.741561	0.66069	0.817197
APRS	0.174368	0.743125	0.66099	0.820446
APRS	0.175271	0.745292	0.661171	0.821409
APRS	0.176053	0.746375	0.661171	0.82171
APRS	0.176835	0.747819	0.661171	0.822432
APRS	0.177738	0.749985	0.663638	0.823756
APRS	0.1787	0.750827	0.664661	0.826945
APRS	0.179663	0.752151	0.666647	0.830375
APRS	0.180505	0.754498	0.669535	0.831759
APRS	0.181348	0.756784	0.673446	0.834166
APRS	0.18231	0.758951	0.675191	0.838077
APRS	0.183213	0.760996	0.676635	0.83928
APRS	0.184176	0.76232	0.681389	0.841627
APRS	0.185018	0.764727	0.683796	0.843793
APRS	0.185981	0.76575	0.685059	0.8462
APRS	0.187004	0.767435	0.687526	0.846862
APRS	0.188026	0.76924	0.68867	0.848727
APRS	0.188809	0.770564	0.690896	0.848727
APRS	0.189771	0.773151	0.69234	0.84951
APRS	0.190493	0.775678	0.693062	0.851495
APRS	0.191396	0.777002	0.694927	0.851856
APRS	0.192298	0.778928	0.696432	0.852639
APRS	0.19302	0.780191	0.697455	0.852639
APRS	0.193863	0.781696	0.699079	0.854263
APRS	0.194886	0.78332	0.699862	0.854564
APRS	0.195848	0.784584	0.701727	0.857212
APRS	0.196871	0.785727	0.703713	0.858596
APRS	0.197653	0.787051	0.704314	0.860461
APRS	0.198917	0.788977	0.708406	0.861123
APRS	0.199759	0.789939	0.708647	0.861424
APRS	0.200722	0.791323	0.709068	0.86365
APRS	0.201564	0.792828	0.70991	0.864372
APRS	0.202647	0.794211	0.711716	0.864854
APRS	0.203851	0.794633	0.712738	0.864854
APRS	0.204753	0.796318	0.712979	0.865215
APRS	0.205716	0.796618	0.713039	0.865997
APRS	0.206859	0.79722	0.714243	0.865997
APRS	0.207942	0.798123	0.715687	0.866057
APRS	0.208845	0.798303	0.715687	0.866117
APRS	0.209747	0.799988	0.715687	0.866117
APRS	0.21077	0.799988	0.717913	0.867381
APRS	0.211793	0.801552	0.718154	0.867982
APRS	0.213057	0.801733	0.718515	0.869186
APRS	0.213899	0.801793	0.720019	0.869607
APRS	0.215163	0.802094	0.720019	0.870389
APRS	0.216065	0.803297	0.720019	0.870389
APRS	0.217088	0.803418	0.720019	0.870389
APRS	0.218171	0.803598	0.720019	0.870389
APRS	0.219194	0.803598	0.72032	0.870389
APRS	0.220277	0.803719	0.721644	0.870389
APRS	0.2216	0.803719	0.721824	0.870389
APRS	0.222804	0.804621	0.721824	0.871593
APRS	0.224188	0.805223	0.722246	0.871593
APRS	0.225211	0.805584	0.72375	0.871593
APRS	0.226294	0.805584	0.725615	0.872917
APRS	0.227377	0.805825	0.725615	0.875023
APRS	0.22852	0.806607	0.725615	0.875023
APRS	0.229663	0.806727	0.725615	0.875023
APRS	0.230806	0.806727	0.725615	0.875023
APRS	0.23213	0.806727	0.725796	0.875023
APRS	0.233273	0.807329	0.725796	0.875023
APRS	0.234477	0.80769	0.726458	0.875023
APRS	0.23568	0.807991	0.726458	0.875023
APRS	0.236763	0.808532	0.726518	0.875023
APRS	0.237726	0.809014	0.727721	0.875023
APRS	0.238749	0.809555	0.730369	0.875023
APRS	0.239651	0.809916	0.731091	0.875023
APRS	0.240734	0.809916	0.731091	0.875023
APRS	0.241877	0.809977	0.731452	0.875023
APRS	0.243081	0.810518	0.731452	0.876346
APRS	0.243983	0.811421	0.731452	0.876346
APRS	0.245126	0.811601	0.732114	0.876346
APRS	0.246209	0.811962	0.732114	0.877068
APRS	0.247232	0.811962	0.732114	0.877369
APRS	0.248255	0.812564	0.732655	0.87755
APRS	0.249459	0.813105	0.732655	0.878272
APRS	0.250481	0.813527	0.734461	0.878272
APRS	0.251625	0.814189	0.734461	0.879174
APRS	0.252708	0.814489	0.735062	0.88122
APRS	0.253731	0.814851	0.735062	0.88122
APRS	0.254814	0.815272	0.735062	0.88122
APRS	0.255836	0.815813	0.735062	0.881401
APRS	0.256919	0.816535	0.736266	0.881401
APRS	0.258002	0.817318	0.736867	0.882364
APRS	0.259086	0.817438	0.73789	0.883507
APRS	0.260048	0.818581	0.740418	0.883748
APRS	0.261131	0.819845	0.742463	0.884169
APRS	0.262094	0.820747	0.745231	0.884951
APRS	0.263117	0.821048	0.745292	0.885733
APRS	0.264079	0.822071	0.745292	0.886816
APRS	0.265042	0.822492	0.747698	0.887779
APRS	0.266125	0.823034	0.74812	0.888922
APRS	0.267208	0.824057	0.749985	0.889825
APRS	0.268351	0.82502	0.751489	0.890005
APRS	0.269435	0.825922	0.752392	0.890908
APRS	0.270277	0.826885	0.753535	0.890968
APRS	0.271239	0.827848	0.754919	0.892172
APRS	0.272082	0.82857	0.756303	0.892894
APRS	0.272984	0.82881	0.756544	0.894217
APRS	0.273947	0.830074	0.757266	0.895782
APRS	0.27491	0.830555	0.757567	0.895842
APRS	0.275872	0.831879	0.759251	0.896263
APRS	0.276895	0.833323	0.761057	0.897467
APRS	0.277858	0.834707	0.763945	0.898911
APRS	0.278761	0.834888	0.766292	0.899212
APRS	0.279783	0.836212	0.766352	0.901017
APRS	0.280866	0.836813	0.767014	0.901679
APRS	0.281889	0.837896	0.767254	0.901799
APRS	0.283033	0.839461	0.768518	0.905289
APRS	0.283995	0.840363	0.768518	0.905831
APRS	0.285138	0.841146	0.769902	0.905831
APRS	0.286161	0.84259	0.773091	0.906252
APRS	0.287064	0.843492	0.775859	0.906553
APRS	0.288267	0.844275	0.777664	0.906974
APRS	0.28923	0.845358	0.779409	0.907997
APRS	0.290313	0.846501	0.779409	0.90914
APRS	0.291516	0.847524	0.779409	0.91263
APRS	0.292359	0.848727	0.781515	0.914315
APRS	0.293502	0.84951	0.781816	0.915879
APRS	0.294465	0.84981	0.781816	0.916
APRS	0.295548	0.850894	0.783802	0.916662
APRS	0.296691	0.852097	0.785005	0.917444
APRS	0.297714	0.85324	0.785727	0.917444
APRS	0.298797	0.853662	0.786329	0.917444
APRS	0.30012	0.854384	0.786329	0.917444
APRS	0.301143	0.854684	0.787051	0.917444
APRS	0.302046	0.854805	0.787592	0.917444
APRS	0.303008	0.855707	0.793068	0.917444
APRS	0.304031	0.855888	0.793068	0.917444
APRS	0.304994	0.856008	0.79367	0.917444
APRS	0.306137	0.856068	0.79379	0.917444
APRS	0.30722	0.857152	0.794392	0.918046
APRS	0.308123	0.857152	0.794392	0.918046
APRS	0.309266	0.858355	0.794392	0.918046
APRS	0.310409	0.858475	0.794392	0.918226
APRS	0.311312	0.859438	0.794392	0.918226
APRS	0.312335	0.859799	0.794392	0.920332
APRS	0.313598	0.85998	0.794633	0.920392
APRS	0.314621	0.8601	0.795054	0.920392
APRS	0.315884	0.860762	0.795054	0.921596
APRS	0.316968	0.861003	0.795896	0.922318
APRS	0.318111	0.861424	0.795896	0.922378
APRS	0.319073	0.861725	0.795896	0.922378
APRS	0.320217	0.862086	0.796137	0.9231
APRS	0.321239	0.862386	0.796137	0.9231
APRS	0.322443	0.862928	0.797762	0.9231
APRS	0.323406	0.863409	0.798123	0.9231
APRS	0.324549	0.864011	0.798243	0.923762
APRS	0.325812	0.864432	0.798243	0.923822
APRS	0.326895	0.864854	0.799747	0.923822
APRS	0.328099	0.865395	0.799988	0.925026
APRS	0.329122	0.865455	0.801552	0.925026
APRS	0.330205	0.865816	0.801733	0.925026
APRS	0.331288	0.866057	0.801733	0.925447
APRS	0.332311	0.866659	0.803538	0.925928
APRS	0.333333	0.86726	0.805764	0.925928
APRS	0.334296	0.867802	0.805764	0.925928
APRS	0.335379	0.867862	0.806727	0.925928
APRS	0.336402	0.868344	0.807329	0.925928
APRS	0.337545	0.869186	0.807329	0.925928
APRS	0.338628	0.869547	0.807329	0.925928
APRS	0.339651	0.870028	0.810277	0.926831
APRS	0.340734	0.87063	0.810338	0.927071
APRS	0.341817	0.871713	0.8113	0.927071
APRS	0.343021	0.871894	0.811481	0.927071
APRS	0.344224	0.872676	0.811962	0.927071
APRS	0.345307	0.873879	0.812504	0.927071
APRS	0.34639	0.873879	0.812504	0.927312
APRS	0.347473	0.875023	0.812504	0.929238
APRS	0.348436	0.875023	0.813045	0.929238
APRS	0.349639	0.875023	0.813045	0.929238
APRS	0.350662	0.875023	0.813045	0.929238
APRS	0.351745	0.875023	0.814008	0.929238
APRS	0.352888	0.876046	0.814128	0.929238
APRS	0.353911	0.876106	0.814128	0.93002
APRS	0.354934	0.876106	0.814128	0.93002
APRS	0.356258	0.876226	0.814128	0.93002
APRS	0.357341	0.876226	0.814128	0.93002
APRS	0.358424	0.876226	0.814189	0.93002
APRS	0.359386	0.876407	0.814189	0.93002
APRS	0.36065	0.877008	0.814189	0.93002
APRS	0.361853	0.877129	0.814189	0.93002
APRS	0.363237	0.877189	0.815753	0.93002
APRS	0.364501	0.877189	0.815753	0.93002
APRS	0.365403	0.877369	0.816295	0.93002
APRS	0.366306	0.877369	0.816295	0.931404
APRS	0.367509	0.877369	0.816295	0.931404
APRS	0.368532	0.87755	0.816535	0.931644
APRS	0.369615	0.87767	0.81816	0.931644
APRS	0.370698	0.878091	0.81816	0.931644
APRS	0.371781	0.878091	0.81816	0.932066
APRS	0.372924	0.878272	0.81816	0.932066
APRS	0.374188	0.878513	0.81816	0.932126
APRS	0.375511	0.878513	0.81816	0.933329
APRS	0.376775	0.878813	0.818401	0.933329
APRS	0.377978	0.879054	0.818942	0.935496
APRS	0.379122	0.879295	0.818942	0.936218
APRS	0.380144	0.879656	0.821409	0.936218
APRS	0.381167	0.880017	0.82177	0.936218
APRS	0.38219	0.880739	0.823154	0.936218
APRS	0.383153	0.88098	0.823515	0.93694
APRS	0.384176	0.881341	0.824418	0.937541
APRS	0.385199	0.882123	0.824538	0.937541
APRS	0.386282	0.882364	0.824538	0.938324
APRS	0.387365	0.883025	0.824538	0.939407
APRS	0.388448	0.883928	0.824538	0.939407
APRS	0.38929	0.885131	0.82502	0.939407
APRS	0.390373	0.885974	0.82502	0.941332
APRS	0.391516	0.886816	0.825681	0.942897
APRS	0.392539	0.886997	0.826103	0.942897
APRS	0.393502	0.88796	0.826464	0.942897
APRS	0.394525	0.888922	0.830134	0.942897
APRS	0.395608	0.888922	0.830375	0.942897
APRS	0.396631	0.889825	0.830796	0.943438
APRS	0.397593	0.890788	0.831759	0.943559
APRS	0.398917	0.891931	0.834707	0.94392
APRS	0.39982	0.892713	0.834767	0.94398
APRS	0.400842	0.893195	0.834767	0.944461
APRS	0.401745	0.893435	0.836212	0.946447
APRS	0.402708	0.893917	0.836212	0.946447
APRS	0.403791	0.894699	0.836392	0.946928
APRS	0.404994	0.895662	0.838318	0.946928
APRS	0.405897	0.896263	0.838739	0.946928
APRS	0.406919	0.896865	0.839702	0.946988
APRS	0.408123	0.897467	0.840724	0.947951
APRS	0.409326	0.898189	0.841868	0.947951
APRS	0.410289	0.898189	0.842108	0.948312
APRS	0.411131	0.898791	0.842108	0.948312
APRS	0.412335	0.899091	0.842108	0.948312
APRS	0.413357	0.899994	0.84259	0.948312
APRS	0.414561	0.899994	0.842951	0.949997
APRS	0.415524	0.900836	0.842951	0.949997
APRS	0.416727	0.900897	0.844816	0.949997
APRS	0.41799	0.901799	0.844816	0.949997
APRS	0.418893	0.901859	0.844816	0.949997
APRS	0.419916	0.9021	0.845418	0.949997
APRS	0.420999	0.902581	0.845418	0.950418
APRS	0.422082	0.902942	0.846742	0.950418
APRS	0.423165	0.903665	0.846742	0.950418
APRS	0.424188	0.904387	0.847584	0.950418
APRS	0.425211	0.904627	0.847704	0.951501
APRS	0.426113	0.904748	0.848487	0.952825
APRS	0.427497	0.905229	0.848487	0.952825
APRS	0.42852	0.90565	0.848487	0.953306
APRS	0.429543	0.906432	0.848487	0.953306
APRS	0.430505	0.906553	0.848727	0.954149
APRS	0.431709	0.906974	0.849991	0.954149
APRS	0.432611	0.907215	0.849991	0.955051
APRS	0.433574	0.907576	0.849991	0.955051
APRS	0.434898	0.908298	0.849991	0.955051
APRS	0.435921	0.908298	0.850472	0.955051
APRS	0.437184	0.90908	0.852157	0.955051
APRS	0.438147	0.909862	0.852157	0.955774
APRS	0.43929	0.909983	0.85324	0.956556
APRS	0.440373	0.910464	0.853662	0.958
APRS	0.441516	0.910705	0.854684	0.958
APRS	0.442359	0.910705	0.854865	0.958722
APRS	0.443682	0.911788	0.855647	0.958722
APRS	0.444765	0.912209	0.857091	0.958782
APRS	0.446149	0.912269	0.857091	0.958782
APRS	0.447232	0.91263	0.857091	0.959625
APRS	0.448195	0.91269	0.857152	0.960407
APRS	0.449097	0.913051	0.857152	0.961189
APRS	0.450421	0.914556	0.857152	0.961911
APRS	0.451685	0.915097	0.857152	0.961911
APRS	0.452768	0.915157	0.858415	0.961911
APRS	0.453851	0.915879	0.859498	0.962633
APRS	0.454874	0.916	0.860822	0.962633
APRS	0.456077	0.916361	0.860822	0.962994
APRS	0.45704	0.916662	0.861123	0.962994
APRS	0.458063	0.917384	0.861123	0.962994
APRS	0.459085	0.917444	0.861123	0.962994
APRS	0.460169	0.917504	0.861484	0.962994
APRS	0.461312	0.918106	0.861725	0.962994
APRS	0.462395	0.918166	0.862747	0.962994
APRS	0.463658	0.918828	0.863169	0.963355
APRS	0.464741	0.918948	0.863169	0.963355
APRS	0.465885	0.919369	0.863169	0.963355
APRS	0.467028	0.920091	0.863169	0.963355
APRS	0.468111	0.920392	0.863169	0.964318
APRS	0.469314	0.920392	0.863229	0.964318
APRS	0.470517	0.920573	0.863229	0.964318
APRS	0.47148	0.920814	0.86365	0.964318
APRS	0.472323	0.921054	0.86365	0.96492
APRS	0.473526	0.921175	0.863891	0.96492
APRS	0.474669	0.921596	0.864071	0.96516
APRS	0.475752	0.921656	0.864071	0.96516
APRS	0.477016	0.921776	0.864071	0.96516
APRS	0.478038	0.921776	0.864071	0.965221
APRS	0.479122	0.921957	0.864854	0.966304
APRS	0.480144	0.922318	0.864854	0.966364
APRS	0.481227	0.922318	0.864854	0.966364
APRS	0.482371	0.922318	0.866659	0.966364
APRS	0.483454	0.922438	0.866659	0.967748
APRS	0.484657	0.922498	0.86726	0.967748
APRS	0.48568	0.9231	0.86726	0.967748
APRS	0.486763	0.923401	0.86726	0.967748
APRS	0.487906	0.924303	0.86726	0.967748
APRS	0.489109	0.924544	0.86726	0.967748
APRS	0.490373	0.924665	0.867742	0.967748
APRS	0.491396	0.924905	0.867922	0.967748
APRS	0.492599	0.925266	0.868404	0.96841
APRS	0.493562	0.925326	0.868404	0.96841
APRS	0.494705	0.925627	0.868705	0.96853
APRS	0.495668	0.925928	0.869246	0.96853
APRS	0.496931	0.92647	0.869547	0.969733
APRS	0.497954	0.926831	0.870389	0.970335
APRS	0.499037	0.927312	0.871773	0.970335
APRS	0.49994	0.927914	0.873879	0.970636
APRS	0.501143	0.928275	0.874962	0.971478
APRS	0.502166	0.928576	0.876046	0.971719
APRS	0.503249	0.928576	0.876106	0.97196
APRS	0.504332	0.929238	0.87773	0.97196
APRS	0.505355	0.929478	0.877851	0.972261
APRS	0.506498	0.930441	0.878272	0.972501
APRS	0.507461	0.931344	0.878272	0.972501
APRS	0.508424	0.932186	0.878813	0.972742
APRS	0.509567	0.932788	0.880017	0.973223
APRS	0.51059	0.933329	0.880739	0.974126
APRS	0.511733	0.934051	0.882003	0.974126
APRS	0.512696	0.934593	0.885733	0.974186
APRS	0.513899	0.934713	0.885733	0.974367
APRS	0.514922	0.935074	0.886154	0.974788
APRS	0.515945	0.935496	0.886576	0.974788
APRS	0.517088	0.936097	0.886636	0.974788
APRS	0.518051	0.936398	0.886937	0.974788
APRS	0.519194	0.936518	0.886997	0.975209
APRS	0.520217	0.93694	0.889945	0.975811
APRS	0.52136	0.937782	0.889945	0.976232
APRS	0.522383	0.938083	0.889945	0.979
APRS	0.523586	0.938624	0.890728	0.979421
APRS	0.524669	0.939286	0.892533	0.979421
APRS	0.525752	0.940189	0.892834	0.980203
APRS	0.526895	0.94061	0.892834	0.980203
APRS	0.528038	0.941212	0.893796	0.980384
APRS	0.528881	0.941753	0.893796	0.980625
APRS	0.529904	0.942235	0.894759	0.980625
APRS	0.530866	0.942656	0.894759	0.980805
APRS	0.531889	0.943318	0.89524	0.980986
APRS	0.533153	0.943438	0.89524	0.981347
APRS	0.534236	0.943859	0.89524	0.981347
APRS	0.535319	0.94392	0.895662	0.981647
APRS	0.536582	0.944461	0.895662	0.982791
APRS	0.537665	0.944461	0.895662	0.982791
APRS	0.538688	0.944882	0.895662	0.982791
APRS	0.539892	0.944943	0.895662	0.982791
APRS	0.541095	0.945003	0.896203	0.982791
APRS	0.542118	0.945484	0.896564	0.982791
APRS	0.543201	0.945845	0.897226	0.982911
APRS	0.544224	0.945965	0.897226	0.982911
APRS	0.545427	0.946266	0.897226	0.982911
APRS	0.54651	0.946447	0.897226	0.982911
APRS	0.547593	0.946808	0.897226	0.983092
APRS	0.548736	0.946808	0.897226	0.983092
APRS	0.550181	0.946928	0.897226	0.983092
APRS	0.551384	0.946928	0.897948	0.983092
APRS	0.552527	0.946928	0.897948	0.983212
APRS	0.55361	0.946928	0.898129	0.983212
APRS	0.554633	0.946928	0.898129	0.983212
APRS	0.555836	0.94741	0.898189	0.983212
APRS	0.556919	0.94741	0.898189	0.983513
APRS	0.558063	0.94741	0.898189	0.983513
APRS	0.559266	0.94741	0.898189	0.983513
APRS	0.560469	0.94741	0.898189	0.983513
APRS	0.561552	0.94741	0.898189	0.983513
APRS	0.562696	0.94741	0.898911	0.983513
APRS	0.563839	0.94759	0.899994	0.983513
APRS	0.564922	0.947831	0.899994	0.983513
APRS	0.566125	0.947831	0.899994	0.983513
APRS	0.567328	0.947951	0.899994	0.983513
APRS	0.568472	0.948312	0.899994	0.983513
APRS	0.569495	0.948493	0.901619	0.983513
APRS	0.570457	0.948733	0.901619	0.983513
APRS	0.57154	0.948733	0.903183	0.983513
APRS	0.572744	0.948733	0.903845	0.983513
APRS	0.573887	0.948733	0.904266	0.983513
APRS	0.57491	0.949155	0.904748	0.983513
APRS	0.575933	0.949155	0.905169	0.983513
APRS	0.577316	0.949516	0.905289	0.983513
APRS	0.5784	0.949576	0.90565	0.983513
APRS	0.579543	0.949997	0.906553	0.983513
APRS	0.580866	0.950659	0.907576	0.983874
APRS	0.581829	0.951261	0.908238	0.983874
APRS	0.583093	0.951321	0.908238	0.983874
APRS	0.584236	0.951441	0.908358	0.984295
APRS	0.585259	0.951923	0.90908	0.985137
APRS	0.586462	0.951983	0.90908	0.988146
APRS	0.587786	0.952404	0.909983	0.988387
APRS	0.588809	0.952825	0.910584	0.988808
APRS	0.589832	0.953126	0.911306	0.989289
APRS	0.590975	0.953728	0.911306	0.98947
APRS	0.591998	0.954149	0.911487	0.990012
APRS	0.593021	0.95457	0.911788	0.990012
APRS	0.594043	0.955172	0.912269	0.990132
APRS	0.595187	0.955774	0.913051	0.990132
APRS	0.59639	0.956135	0.913051	0.990192
APRS	0.597413	0.956556	0.913834	0.990312
APRS	0.598496	0.956556	0.914315	0.990493
APRS	0.599639	0.957639	0.915278	0.990673
APRS	0.600662	0.958	0.915278	0.990854
APRS	0.601805	0.958301	0.915759	0.990854
APRS	0.603009	0.958662	0.916	0.991034
APRS	0.604031	0.959203	0.916662	0.991095
APRS	0.604814	0.959986	0.916662	0.991095
APRS	0.605776	0.960407	0.916662	0.991155
APRS	0.606799	0.961189	0.917444	0.991215
APRS	0.607942	0.96155	0.918948	0.991215
APRS	0.609206	0.962272	0.919189	0.991335
APRS	0.610108	0.962633	0.919971	0.991395
APRS	0.611492	0.963175	0.919971	0.991395
APRS	0.612575	0.963656	0.921776	0.991395
APRS	0.613598	0.963957	0.92304	0.991395
APRS	0.614621	0.964318	0.923702	0.991395
APRS	0.615644	0.964619	0.923942	0.991395
APRS	0.616606	0.96492	0.924544	0.991516
APRS	0.61787	0.96492	0.924544	0.991516
APRS	0.619134	0.965521	0.926289	0.991636
APRS	0.619976	0.966123	0.927071	0.991636
APRS	0.620999	0.966424	0.927312	0.991636
APRS	0.622202	0.966665	0.928034	0.991636
APRS	0.623165	0.966966	0.928576	0.991756
APRS	0.624188	0.967387	0.928576	0.991756
APRS	0.625391	0.967988	0.929298	0.991997
APRS	0.626534	0.968169	0.93002	0.991997
APRS	0.627557	0.968771	0.93002	0.992238
APRS	0.62858	0.970094	0.930441	0.992539
APRS	0.629783	0.970576	0.933329	0.997292
APRS	0.630686	0.970937	0.933329	1
APRS	0.63195	0.971178	0.933991	1
APRS	0.632972	0.971418	0.934773	1
APRS	0.634116	0.971719	0.934773	1
APRS	0.635259	0.97196	0.934954	1
APRS	0.636462	0.972261	0.935796	1
APRS	0.637605	0.972261	0.936819	1
APRS	0.638809	0.972501	0.93694	1
APRS	0.639892	0.972742	0.937481	1
APRS	0.641215	0.972983	0.937481	1
APRS	0.642359	0.972983	0.937481	1
APRS	0.643261	0.973223	0.937481	1
APRS	0.644224	0.973223	0.937481	1
APRS	0.645548	0.973223	0.937541	1
APRS	0.64657	0.973223	0.937541	1
APRS	0.647653	0.973404	0.938143	1
APRS	0.648797	0.973464	0.938444	1
APRS	0.65012	0.973464	0.938624	1
APRS	0.651264	0.973705	0.938805	1
APRS	0.652347	0.973705	0.938805	1
APRS	0.65349	0.973945	0.938805	1
APRS	0.654633	0.973945	0.938805	1
APRS	0.655836	0.973945	0.938805	1
APRS	0.656859	0.973945	0.938805	1
APRS	0.658002	0.974066	0.938805	1
APRS	0.659206	0.974126	0.938805	1
APRS	0.660409	0.974126	0.938805	1
APRS	0.661492	0.974126	0.938805	1
APRS	0.662636	0.974126	0.938805	1
APRS	0.664079	0.974246	0.938805	1
APRS	0.665162	0.974367	0.938805	1
APRS	0.666185	0.974367	0.938805	1
APRS	0.667208	0.974367	0.938805	1
APRS	0.668652	0.974367	0.938805	1
APRS	0.669856	0.974367	0.938805	1
APRS	0.670999	0.974607	0.939106	1
APRS	0.672262	0.974607	0.939106	1
APRS	0.673225	0.974668	0.939106	1
APRS	0.674308	0.974788	0.939647	1
APRS	0.675331	0.974788	0.939647	1
APRS	0.676474	0.974788	0.939647	1
APRS	0.677738	0.975029	0.94067	1
APRS	0.678821	0.975209	0.941212	1
APRS	0.679844	0.975269	0.941212	1
APRS	0.680867	0.97563	0.941212	1
APRS	0.68201	0.975811	0.941212	1
APRS	0.683333	0.975991	0.943077	1
APRS	0.684597	0.976413	0.943559	1
APRS	0.68562	0.976954	0.944281	1
APRS	0.686522	0.978759	0.944882	1
APRS	0.687605	0.979181	0.944882	1
APRS	0.688628	0.979421	0.944882	1
APRS	0.689892	0.980023	0.945484	1
APRS	0.690734	0.980203	0.945965	1
APRS	0.692058	0.980504	0.945965	1
APRS	0.693021	0.980685	0.946928	1
APRS	0.694284	0.981106	0.94741	1
APRS	0.695186	0.981166	0.947831	1
APRS	0.69627	0.981467	0.948433	1
APRS	0.697232	0.981467	0.948974	1
APRS	0.698436	0.981647	0.948974	1
APRS	0.699459	0.981828	0.949997	1
APRS	0.700963	0.981828	0.950478	1
APRS	0.702046	0.982009	0.950478	1
APRS	0.70343	0.982069	0.95096	1
APRS	0.704332	0.982129	0.951923	1
APRS	0.705475	0.982309	0.952825	1
APRS	0.706498	0.982309	0.952825	1
APRS	0.707581	0.982309	0.953246	1
APRS	0.708664	0.98249	0.953306	1
APRS	0.709808	0.98249	0.953306	1
APRS	0.71083	0.98261	0.953728	1
APRS	0.712395	0.98261	0.953848	1
APRS	0.713418	0.982791	0.953848	1
APRS	0.714621	0.982791	0.954149	1
APRS	0.715704	0.982791	0.954149	1
APRS	0.716847	0.982791	0.954149	1
APRS	0.71793	0.982911	0.954149	1
APRS	0.718893	0.982911	0.954149	1
APRS	0.720217	0.982911	0.954149	1
APRS	0.7213	0.982911	0.954149	1
APRS	0.722623	0.982911	0.954149	1
APRS	0.723827	0.982911	0.954149	1
APRS	0.72491	0.982911	0.954149	1
APRS	0.725993	0.982911	0.954149	1
APRS	0.727016	0.982911	0.954149	1
APRS	0.728219	0.982911	0.954149	1
APRS	0.729483	0.982911	0.954149	1
APRS	0.730385	0.982911	0.954149	1
APRS	0.731528	0.982911	0.954149	1
APRS	0.732732	0.982911	0.954149	1
APRS	0.733935	0.982911	0.954149	1
APRS	0.735018	0.982911	0.954149	1
APRS	0.736101	0.982911	0.954149	1
APRS	0.737365	0.982911	0.954149	1
APRS	0.738508	0.982911	0.954149	1
APRS	0.739591	0.982911	0.954149	1
APRS	0.740794	0.982911	0.954149	1
APRS	0.742178	0.982911	0.954149	1
APRS	0.743321	0.982911	0.954149	1
APRS	0.744525	0.982911	0.954149	1
APRS	0.745548	0.982911	0.954149	1
APRS	0.74657	0.982911	0.954149	1
APRS	0.747834	0.982911	0.954149	1
APRS	0.749098	0.982911	0.954149	1
APRS	0.750241	0.982911	0.954149	1
APRS	0.751324	0.982911	0.954149	1
APRS	0.752527	0.982911	0.954149	1
APRS	0.75367	0.982911	0.954149	1
APRS	0.754633	0.982911	0.954149	1
APRS	0.755716	0.982911	0.954149	1
APRS	0.756919	0.982911	0.954149	1
APRS	0.758002	0.982911	0.954149	1
APRS	0.759206	0.982911	0.954149	1
APRS	0.760409	0.982911	0.954149	1
APRS	0.761492	0.982911	0.954149	1
APRS	0.762515	0.982911	0.954149	1
APRS	0.763839	0.982911	0.954149	1
APRS	0.764922	0.982911	0.954149	1
APRS	0.766005	0.982911	0.954149	1
APRS	0.767028	0.982911	0.954149	1
APRS	0.768231	0.982911	0.954149	1
APRS	0.769435	0.982911	0.954149	1
APRS	0.770578	0.982911	0.954149	1
APRS	0.771601	0.982911	0.954149	1
APRS	0.772744	0.982911	0.954149	1
APRS	0.773887	0.982911	0.954149	1
APRS	0.77509	0.982911	0.954149	1
APRS	0.776294	0.982911	0.954149	1
APRS	0.777497	0.982911	0.954149	1
APRS	0.778941	0.982911	0.954149	1
APRS	0.779844	0.983092	0.954149	1
APRS	0.781047	0.983092	0.954149	1
APRS	0.78213	0.983092	0.954149	1
APRS	0.783273	0.983092	0.954149	1
APRS	0.784416	0.983152	0.95457	1
APRS	0.78568	0.983212	0.95457	1
APRS	0.786823	0.983272	0.95457	1
APRS	0.787966	0.983332	0.95457	1
APRS	0.78923	0.983513	0.95457	1
APRS	0.790373	0.983633	0.955352	1
APRS	0.791516	0.983874	0.955774	1
APRS	0.792539	0.983934	0.956496	1
APRS	0.793863	0.983994	0.956496	1
APRS	0.794946	0.984115	0.956556	1
APRS	0.795969	0.985017	0.956917	1
APRS	0.797052	0.988627	0.956977	1
APRS	0.798255	0.989289	0.956977	1
APRS	0.799459	0.98959	0.957458	1
APRS	0.800602	0.989951	0.958301	1
APRS	0.801625	0.990192	0.958782	1
APRS	0.802768	0.990312	0.960407	1
APRS	0.803851	0.990373	0.960768	1
APRS	0.804874	0.990553	0.962272	1
APRS	0.805836	0.990553	0.962272	1
APRS	0.80728	0.990673	0.963596	1
APRS	0.808544	0.990673	0.963957	1
APRS	0.809687	0.990734	0.964318	1
APRS	0.81071	0.990854	0.965221	1
APRS	0.811673	0.990914	0.965521	1
APRS	0.812936	0.990914	0.965822	1
APRS	0.81414	0.990974	0.966966	1
APRS	0.815343	0.991095	0.967206	1
APRS	0.816546	0.991095	0.967387	1
APRS	0.81781	0.991155	0.967507	1
APRS	0.818833	0.991155	0.967748	1
APRS	0.819976	0.991215	0.967748	1
APRS	0.821119	0.991215	0.968109	1
APRS	0.822142	0.991215	0.968109	1
APRS	0.823165	0.991215	0.96841	1
APRS	0.824248	0.991335	0.96841	1
APRS	0.825451	0.991335	0.969011	1
APRS	0.826474	0.991335	0.969011	1
APRS	0.827437	0.991335	0.969252	1
APRS	0.82858	0.991335	0.969673	1
APRS	0.829784	0.991335	0.969673	1
APRS	0.830806	0.991335	0.969733	1
APRS	0.831949	0.991335	0.969733	1
APRS	0.833153	0.991335	0.969733	1
APRS	0.834296	0.991335	0.969733	1
APRS	0.835379	0.991335	0.969733	1
APRS	0.836582	0.991335	0.969733	1
APRS	0.837846	0.991335	0.969733	1
APRS	0.838989	0.991335	0.969733	1
APRS	0.840193	0.991335	0.969733	1
APRS	0.841276	0.991335	0.969733	1
APRS	0.842479	0.991335	0.969733	1
APRS	0.843562	0.991335	0.969733	1
APRS	0.844826	0.991335	0.969733	1
APRS	0.845909	0.991335	0.969733	1
APRS	0.846992	0.991335	0.969733	1
APRS	0.848255	0.991335	0.969733	1
APRS	0.849398	0.991335	0.969733	1
APRS	0.850602	0.991335	0.969733	1
APRS	0.851685	0.991335	0.969733	1
APRS	0.852948	0.991335	0.969733	1
APRS	0.854031	0.991335	0.970275	1
APRS	0.855355	0.991395	0.970275	1
APRS	0.856498	0.991395	0.970275	1
APRS	0.857461	0.991395	0.970275	1
APRS	0.858604	0.991395	0.970275	1
APRS	0.859988	0.991395	0.970275	1
APRS	0.861131	0.991395	0.970275	1
APRS	0.862154	0.991395	0.970275	1
APRS	0.863418	0.991395	0.970275	1
APRS	0.864501	0.991456	0.970275	1
APRS	0.865704	0.991456	0.970275	1
APRS	0.866847	0.991516	0.970275	1
APRS	0.86793	0.991636	0.970576	1
APRS	0.869134	0.991696	0.970576	1
APRS	0.870337	0.991817	0.970576	1
APRS	0.87148	0.991937	0.970576	1
APRS	0.872503	0.992178	0.970877	1
APRS	0.873646	0.99314	0.970877	1
APRS	0.874669	0.999338	0.971418	1
APRS	0.875752	1	0.971418	1
APRS	0.876775	1	0.971418	1
APRS	0.877918	1	0.971418	1
APRS	0.879062	1	0.97196	1
APRS	0.880024	1	0.972501	1
APRS	0.880927	1	0.973464	1
APRS	0.88207	1	0.973464	1
APRS	0.883213	1	0.974788	1
APRS	0.884296	1	0.978699	1
APRS	0.885379	1	0.981106	1
APRS	0.886643	1	0.981347	1
APRS	0.887666	1	0.982129	1
APRS	0.888869	1	0.983032	1
APRS	0.889952	1	0.984355	1
APRS	0.891215	1	0.988928	1
APRS	0.892238	1	0.990012	1
APRS	0.893381	1	0.990553	1
APRS	0.894404	1	0.991215	1
APRS	0.895668	1	0.991756	1
APRS	0.896811	1	0.995367	1
APRS	0.897894	1	1	1
APRS	0.898977	1	1	1
APRS	0.900181	1	1	1
APRS	0.901203	1	1	1
APRS	0.902407	1	1	1
APRS	0.90349	1	1	1
APRS	0.904633	1	1	1
APRS	0.905716	1	1	1
APRS	0.906919	1	1	1
APRS	0.907882	1	1	1
APRS	0.909025	1	1	1
APRS	0.910229	1	1	1
APRS	0.911312	1	1	1
APRS	0.912335	1	1	1
APRS	0.913418	1	1	1
APRS	0.914561	1	1	1
APRS	0.915704	1	1	1
APRS	0.917088	1	1	1
APRS	0.918352	1	1	1
APRS	0.919615	1	1	1
APRS	0.920698	1	1	1
APRS	0.921841	1	1	1
APRS	0.923105	1	1	1
APRS	0.924248	1	1	1
APRS	0.925451	1	1	1
APRS	0.926474	1	1	1
APRS	0.927617	1	1	1
APRS	0.928701	1	1	1
APRS	0.929964	1	1	1
APRS	0.931167	1	1	1
APRS	0.932371	1	1	1
APRS	0.933454	1	1	1
APRS	0.934777	1	1	1
APRS	0.935921	1	1	1
APRS	0.937004	1	1	1
APRS	0.938267	1	1	1
APRS	0.93923	1	1	1
APRS	0.940253	1	1	1
APRS	0.941456	1	1	1
APRS	0.942659	1	1	1
APRS	0.943803	1	1	1
APRS	0.945006	1	1	1
APRS	0.946149	1	1	1
APRS	0.947232	1	1	1
APRS	0.948315	1	1	1
APRS	0.949459	1	1	1
APRS	0.950602	1	1	1
APRS	0.951625	1	1	1
APRS	0.952708	1	1	1
APRS	0.95373	1	1	1
APRS	0.954994	1	1	1
APRS	0.956137	1	1	1
APRS	0.957341	1	1	1
APRS	0.958604	1	1	1
APRS	0.959928	1	1	1
APRS	0.961011	1	1	1
APRS	0.962154	1	1	1
APRS	0.963478	1	1	1
APRS	0.964741	1	1	1
APRS	0.965824	1	1	1
APRS	0.966968	1	1	1
APRS	0.968051	1	1	1
APRS	0.969254	1	1	1
APRS	0.970337	1	1	1
APRS	0.97148	1	1	1
APRS	0.972563	1	1	1
APRS	0.973827	1	1	1
APRS	0.97497	1	1	1
APRS	0.976173	1	1	1
APRS	0.977256	1	1	1
APRS	0.978279	1	1	1
APRS	0.979483	1	1	1
APRS	0.980626	1	1	1
APRS	0.981709	1	1	1
APRS	0.982792	1	1	1
APRS	0.984116	1	1	1
APRS	0.985199	1	1	1
APRS	0.986282	1	1	1
APRS	0.987666	1	1	1
APRS	0.988688	1	1	1
APRS	0.989651	1	1	1
APRS	0.991155	1	1	1
APRS	0.992238	1	1	1
APRS	0.993081	1	1	1
APRS	0.994705	1	1	1
APRS	0.995668	1	1	1
APRS	0.996871	1	1	1
APRS	0.998376	1	1	1
APRS	0.999278	1	1	1
APRS	1	1	1	1
KFRE	0	0	0	0.017149
KFRE	0	0.00469342	0	0.017149
KFRE	0.000240725	0.00884521	0	0.0322522
KFRE	0.00138394	0.00914609	0	0.0347795
KFRE	0.00216607	0.0103495	0	0.0384499
KFRE	0.00276779	0.015404	0	0.0444069
KFRE	0.00336951	0.0184126	0.00222634	0.0495817
KFRE	0.00403137	0.0232263	0.00728077	0.0534929
KFRE	0.00451264	0.0270172	0.00872494	0.0605933
KFRE	0.00529485	0.0305072	0.00908595	0.0690775
KFRE	0.00559572	0.0342981	0.0110114	0.0740718
KFRE	0.00661857	0.0380889	0.0154642	0.0773812
KFRE	0.0068592	0.041639	0.0166075	0.0800288
KFRE	0.00788215	0.0446476	0.0178109	0.0843612
KFRE	0.00830328	0.0472952	0.0188338	0.0879113
KFRE	0.00932613	0.0494614	0.0199771	0.0917624
KFRE	0.0100482	0.0529514	0.0224442	0.0932065
KFRE	0.0108303	0.0554786	0.025212	0.0992237
KFRE	0.0114922	0.0578253	0.0267766	0.104519
KFRE	0.0122744	0.0603526	0.0280401	0.107046
KFRE	0.0131168	0.0630001	0.0296648	0.10831
KFRE	0.0138388	0.0652265	0.0312292	0.109092
KFRE	0.0147413	0.0677537	0.0319514	0.114568
KFRE	0.0155235	0.0698597	0.0326132	0.118178
KFRE	0.0163658	0.0714242	0.0338768	0.120043
KFRE	0.0173285	0.0734701	0.035682	0.122811
KFRE	0.0181108	0.0749744	0.0370058	0.126121
KFRE	0.0190735	0.0768999	0.0389915	0.128708
KFRE	0.019976	0.0782839	0.0399542	0.131777
KFRE	0.0206378	0.0810517	0.041639	0.135146
KFRE	0.0214802	0.0831578	0.0427221	0.137253
KFRE	0.0222624	0.0854444	0.0445875	0.138456
KFRE	0.0230445	0.0887538	0.0463325	0.139419
KFRE	0.0237666	0.09092	0.050003	0.144052
KFRE	0.0245487	0.0932065	0.0516878	0.149106
KFRE	0.025331	0.0956134	0.0537336	0.149528
KFRE	0.0259928	0.0987423	0.0568626	0.154161
KFRE	0.026775	0.101029	0.0583067	0.158313
KFRE	0.0273165	0.104639	0.0608339	0.159998
KFRE	0.0280988	0.108069	0.064023	0.163969
KFRE	0.02858	0.111078	0.0672121	0.166677
KFRE	0.0294224	0.114267	0.0689572	0.170287
KFRE	0.029964	0.117636	0.0707624	0.172754
KFRE	0.0307461	0.120946	0.0720259	0.179253
KFRE	0.031408	0.124015	0.0741921	0.180396
KFRE	0.0320698	0.127204	0.0762379	0.18545
KFRE	0.0327317	0.130273	0.077622	0.190384
KFRE	0.0335139	0.133883	0.0812925	0.193754
KFRE	0.0342359	0.13629	0.0841206	0.198267
KFRE	0.0350782	0.138877	0.0868884	0.201697
KFRE	0.0356198	0.140502	0.0873698	0.203321
KFRE	0.0364019	0.143932	0.0917022	0.208316
KFRE	0.0371842	0.145436	0.0936879	0.209098
KFRE	0.0381469	0.147662	0.0960948	0.210001
KFRE	0.0388689	0.149708	0.0981407	0.212287
KFRE	0.0398316	0.151212	0.100006	0.212407
KFRE	0.0407341	0.153078	0.101811	0.215175
KFRE	0.0415764	0.155304	0.101992	0.21668
KFRE	0.042479	0.157831	0.104459	0.219568
KFRE	0.0431409	0.160298	0.107106	0.224261
KFRE	0.0440434	0.162164	0.107828	0.229316
KFRE	0.0448857	0.163728	0.109032	0.233347
KFRE	0.0456679	0.165353	0.11204	0.235273
KFRE	0.0464501	0.168301	0.113184	0.236476
KFRE	0.0473527	0.169806	0.116252	0.239726
KFRE	0.0480746	0.172694	0.116975	0.239966
KFRE	0.0491577	0.17498	0.11878	0.242975
KFRE	0.0498797	0.177026	0.119622	0.243276
KFRE	0.0507221	0.179975	0.120344	0.247367
KFRE	0.0514441	0.181599	0.120344	0.250015
KFRE	0.0525271	0.184127	0.121728	0.252422
KFRE	0.0533695	0.185149	0.122631	0.252422
KFRE	0.0543322	0.187075	0.123774	0.254227
KFRE	0.0552347	0.188218	0.123774	0.259402
KFRE	0.0560169	0.189903	0.126	0.26211
KFRE	0.0569796	0.191588	0.126	0.262711
KFRE	0.0578821	0.19231	0.126301	0.262711
KFRE	0.058905	0.192671	0.130634	0.262711
KFRE	0.0598075	0.194175	0.130814	0.263975
KFRE	0.0608906	0.194657	0.131295	0.264697
KFRE	0.0619735	0.19586	0.131476	0.266021
KFRE	0.0629964	0.196221	0.13274	0.268488
KFRE	0.0641998	0.196703	0.135086	0.268909
KFRE	0.0651625	0.198147	0.135869	0.26939
KFRE	0.0661252	0.200012	0.138275	0.271015
KFRE	0.0672083	0.200012	0.139118	0.271978
KFRE	0.0681709	0.201817	0.140141	0.275227
KFRE	0.0689531	0.203502	0.142427	0.277273
KFRE	0.0697955	0.205006	0.145616	0.277754
KFRE	0.070698	0.208015	0.146338	0.278356
KFRE	0.0712997	0.210662	0.148926	0.281605
KFRE	0.0722022	0.212949	0.148926	0.282989
KFRE	0.0730445	0.214273	0.151754	0.284433
KFRE	0.0738267	0.216198	0.1538	0.292015
KFRE	0.074609	0.218485	0.15386	0.297731
KFRE	0.0753912	0.22047	0.156447	0.301703
KFRE	0.0762335	0.223238	0.157892	0.301883
KFRE	0.0770157	0.226849	0.159516	0.302545
KFRE	0.077858	0.229617	0.163006	0.305072
KFRE	0.0784597	0.232746	0.163247	0.307479
KFRE	0.079242	0.234912	0.163788	0.310368
KFRE	0.0799038	0.236476	0.166677	0.312474
KFRE	0.0808664	0.238522	0.168121	0.313436
KFRE	0.081769	0.240387	0.169806	0.313617
KFRE	0.0827317	0.241651	0.169806	0.316686
KFRE	0.0835139	0.244118	0.172694	0.318611
KFRE	0.0844766	0.245622	0.173897	0.319393
KFRE	0.0854994	0.247006	0.173897	0.32174
KFRE	0.0863418	0.247548	0.173897	0.324087
KFRE	0.0873646	0.248089	0.175883	0.324809
KFRE	0.0883875	0.250015	0.176906	0.324809
KFRE	0.0893502	0.250015	0.177568	0.324809
KFRE	0.0903731	0.252001	0.177568	0.32505
KFRE	0.0915163	0.252422	0.177568	0.326554
KFRE	0.0925391	0.253926	0.177568	0.329984
KFRE	0.093562	0.254227	0.179192	0.330585
KFRE	0.0944646	0.254708	0.179192	0.333353
KFRE	0.0954272	0.256213	0.180998	0.333353
KFRE	0.0963298	0.256754	0.180998	0.334196
KFRE	0.097473	0.256875	0.183284	0.336362
KFRE	0.098556	0.257416	0.185149	0.336422
KFRE	0.0996391	0.259582	0.185149	0.336422
KFRE	0.100782	0.260485	0.185149	0.338709
KFRE	0.101745	0.261267	0.185149	0.338829
KFRE	0.102708	0.262531	0.186834	0.338949
KFRE	0.10367	0.263132	0.187496	0.33931
KFRE	0.104753	0.263614	0.187978	0.339611
KFRE	0.105716	0.264697	0.189602	0.340213
KFRE	0.106799	0.265359	0.189602	0.341777
KFRE	0.107942	0.266623	0.189602	0.341777
KFRE	0.109085	0.266683	0.190023	0.344545
KFRE	0.110048	0.267886	0.190084	0.345448
KFRE	0.111071	0.268488	0.191287	0.345809
KFRE	0.112154	0.269571	0.19225	0.345809
KFRE	0.113057	0.271075	0.194657	0.347494
KFRE	0.114019	0.271978	0.196221	0.349058
KFRE	0.115102	0.273422	0.197966	0.350021
KFRE	0.116246	0.274264	0.198026	0.351405
KFRE	0.117389	0.275107	0.198086	0.352969
KFRE	0.118412	0.276431	0.199591	0.354173
KFRE	0.119314	0.276792	0.203201	0.354835
KFRE	0.120217	0.277754	0.203201	0.356399
KFRE	0.12124	0.278837	0.20615	0.358505
KFRE	0.122262	0.280041	0.206872	0.358987
KFRE	0.123345	0.281124	0.207534	0.359709
KFRE	0.124248	0.281786	0.207534	0.361333
KFRE	0.125211	0.28317	0.207534	0.362778
KFRE	0.126053	0.284373	0.207534	0.36362
KFRE	0.126956	0.285697	0.207534	0.365365
KFRE	0.128099	0.287141	0.207654	0.36699
KFRE	0.129182	0.288284	0.209459	0.367351
KFRE	0.130084	0.289488	0.209519	0.369336
KFRE	0.131047	0.290571	0.210061	0.369336
KFRE	0.13195	0.291654	0.212167	0.369336
KFRE	0.132792	0.293399	0.214092	0.369336
KFRE	0.133995	0.295505	0.215476	0.373608
KFRE	0.134838	0.296709	0.217703	0.374992
KFRE	0.1358	0.297972	0.217703	0.376076
KFRE	0.136763	0.300018	0.218003	0.376316
KFRE	0.137786	0.300379	0.219989	0.379325
KFRE	0.138448	0.301282	0.223178	0.380588
KFRE	0.13929	0.302666	0.223238	0.380949
KFRE	0.140253	0.304591	0.22721	0.383958
KFRE	0.140975	0.3076	0.228473	0.386726
KFRE	0.141877	0.310007	0.231362	0.389855
KFRE	0.142659	0.31133	0.232926	0.390336
KFRE	0.143442	0.313497	0.233287	0.393164
KFRE	0.144404	0.315603	0.235754	0.394248
KFRE	0.145126	0.317408	0.237259	0.398038
KFRE	0.145969	0.319514	0.239966	0.400024
KFRE	0.146631	0.321018	0.24135	0.40568
KFRE	0.147533	0.324087	0.242373	0.408689
KFRE	0.148616	0.326915	0.245442	0.410735
KFRE	0.149278	0.329803	0.246766	0.413021
KFRE	0.150181	0.330525	0.248691	0.415067
KFRE	0.150963	0.333353	0.250015	0.417474
KFRE	0.151685	0.333474	0.253144	0.421927
KFRE	0.152407	0.336482	0.256393	0.423732
KFRE	0.153069	0.339371	0.260846	0.427162
KFRE	0.154031	0.341537	0.261628	0.43011
KFRE	0.154994	0.343161	0.26235	0.432517
KFRE	0.155897	0.345448	0.265299	0.433359
KFRE	0.156859	0.347073	0.268006	0.435766
KFRE	0.157641	0.348757	0.268909	0.438053
KFRE	0.158724	0.350081	0.269992	0.440038
KFRE	0.159747	0.352909	0.269992	0.441663
KFRE	0.16071	0.354534	0.271015	0.444491
KFRE	0.161673	0.35652	0.272279	0.445574
KFRE	0.162696	0.357422	0.273542	0.446477
KFRE	0.163598	0.358505	0.273603	0.44762
KFRE	0.164681	0.360551	0.27613	0.447981
KFRE	0.165644	0.362597	0.276431	0.449606
KFRE	0.166787	0.362838	0.277273	0.453637
KFRE	0.167629	0.363981	0.277273	0.453637
KFRE	0.168712	0.364823	0.277273	0.45454
KFRE	0.169615	0.365545	0.278236	0.456345
KFRE	0.170818	0.366809	0.278236	0.456345
KFRE	0.171841	0.367531	0.2798	0.458993
KFRE	0.172684	0.367892	0.279921	0.460196
KFRE	0.173827	0.368434	0.281485	0.460196
KFRE	0.17485	0.368434	0.282027	0.460196
KFRE	0.175752	0.369096	0.282989	0.460798
KFRE	0.176895	0.37066	0.284433	0.460798
KFRE	0.177978	0.371442	0.284554	0.460858
KFRE	0.178941	0.372225	0.285697	0.460858
KFRE	0.180024	0.372646	0.285697	0.461941
KFRE	0.180927	0.372706	0.285697	0.462964
KFRE	0.18213	0.37397	0.286901	0.462964
KFRE	0.183213	0.374992	0.287141	0.463024
KFRE	0.184296	0.374992	0.287743	0.463024
KFRE	0.185259	0.376076	0.288224	0.465371
KFRE	0.186221	0.376497	0.289428	0.466033
KFRE	0.187304	0.377159	0.289428	0.466454
KFRE	0.188327	0.377339	0.289729	0.466935
KFRE	0.189471	0.377941	0.289729	0.46844
KFRE	0.190313	0.378843	0.290571	0.46844
KFRE	0.191576	0.379325	0.290571	0.4685
KFRE	0.192659	0.379806	0.292376	0.470606
KFRE	0.193622	0.380528	0.292677	0.47199
KFRE	0.194585	0.380889	0.292677	0.472892
KFRE	0.195788	0.381371	0.292677	0.473675
KFRE	0.196811	0.381972	0.292677	0.473675
KFRE	0.197954	0.382694	0.292677	0.473675
KFRE	0.199158	0.382875	0.292677	0.474276
KFRE	0.20006	0.383176	0.292677	0.474276
KFRE	0.201264	0.383657	0.29358	0.474276
KFRE	0.202286	0.38462	0.294121	0.474276
KFRE	0.203129	0.385342	0.294121	0.47566
KFRE	0.204212	0.386184	0.295625	0.476202
KFRE	0.205235	0.387388	0.295625	0.477526
KFRE	0.206378	0.388892	0.295625	0.478609
KFRE	0.207521	0.390457	0.298393	0.478609
KFRE	0.208484	0.390878	0.300018	0.479993
KFRE	0.209447	0.391841	0.300921	0.480775
KFRE	0.210349	0.394067	0.301583	0.481738
KFRE	0.211252	0.395391	0.301583	0.484867
KFRE	0.212094	0.396293	0.302425	0.486371
KFRE	0.212936	0.397978	0.307901	0.489741
KFRE	0.213959	0.39864	0.313497	0.490222
KFRE	0.214802	0.401408	0.313497	0.490583
KFRE	0.215644	0.404056	0.316987	0.494735
KFRE	0.216426	0.40568	0.316987	0.495036
KFRE	0.217389	0.408268	0.317769	0.49997
KFRE	0.218171	0.410735	0.319333	0.501294
KFRE	0.219013	0.412841	0.322041	0.504784
KFRE	0.219675	0.415789	0.323184	0.504844
KFRE	0.220518	0.417053	0.32517	0.509597
KFRE	0.22136	0.420242	0.327637	0.512907
KFRE	0.222202	0.42319	0.332391	0.517901
KFRE	0.222984	0.426079	0.335941	0.520007
KFRE	0.223767	0.427342	0.338949	0.520428
KFRE	0.224609	0.42993	0.34256	0.522173
KFRE	0.225271	0.433239	0.342861	0.524941
KFRE	0.226113	0.436187	0.344786	0.525242
KFRE	0.226955	0.438594	0.349058	0.525483
KFRE	0.227798	0.44052	0.352368	0.529454
KFRE	0.22852	0.443468	0.354534	0.530477
KFRE	0.229362	0.445695	0.35658	0.532704
KFRE	0.230265	0.447379	0.36013	0.533907
KFRE	0.231107	0.448282	0.363981	0.533907
KFRE	0.23213	0.45105	0.365786	0.537939
KFRE	0.232972	0.453698	0.367471	0.53854
KFRE	0.233875	0.455322	0.367471	0.53854
KFRE	0.234657	0.456285	0.368915	0.541669
KFRE	0.23556	0.457549	0.369457	0.542331
KFRE	0.236462	0.458692	0.369998	0.54546
KFRE	0.237244	0.460798	0.370359	0.54546
KFRE	0.238087	0.46152	0.373849	0.54546
KFRE	0.239049	0.462904	0.373849	0.547807
KFRE	0.240313	0.463626	0.373909	0.548709
KFRE	0.241336	0.464288	0.37397	0.550033
KFRE	0.242238	0.46489	0.377339	0.552801
KFRE	0.243261	0.466635	0.377339	0.554365
KFRE	0.244104	0.467838	0.377339	0.555569
KFRE	0.245006	0.469583	0.379265	0.558638
KFRE	0.246209	0.470004	0.379265	0.558878
KFRE	0.247292	0.471147	0.379626	0.560383
KFRE	0.248255	0.472231	0.380528	0.56309
KFRE	0.249338	0.473494	0.383356	0.566039
KFRE	0.250181	0.474637	0.38462	0.5664
KFRE	0.251023	0.475239	0.38462	0.567543
KFRE	0.252046	0.477044	0.386545	0.567784
KFRE	0.253008	0.477466	0.386967	0.568025
KFRE	0.254152	0.477887	0.388712	0.568626
KFRE	0.255175	0.478428	0.389374	0.568807
KFRE	0.256077	0.479211	0.389795	0.569589
KFRE	0.2571	0.480173	0.390878	0.573199
KFRE	0.258243	0.481798	0.392021	0.573921
KFRE	0.259206	0.48246	0.392683	0.575486
KFRE	0.260289	0.482881	0.393164	0.577351
KFRE	0.261252	0.484325	0.396173	0.577351
KFRE	0.262214	0.485709	0.398099	0.577592
KFRE	0.263237	0.486732	0.398219	0.578013
KFRE	0.2642	0.487815	0.398339	0.579457
KFRE	0.265163	0.48944	0.400024	0.579457
KFRE	0.266366	0.491064	0.401649	0.579457
KFRE	0.267449	0.491426	0.401769	0.579878
KFRE	0.268412	0.494314	0.401889	0.579878
KFRE	0.269134	0.495337	0.40207	0.581262
KFRE	0.270217	0.495517	0.40207	0.584151
KFRE	0.27136	0.495638	0.403334	0.587701
KFRE	0.272383	0.495818	0.404898	0.587761
KFRE	0.273345	0.497924	0.404898	0.588242
KFRE	0.274428	0.49997	0.406462	0.588724
KFRE	0.275451	0.49997	0.407064	0.588784
KFRE	0.276354	0.49997	0.408388	0.588784
KFRE	0.277437	0.49997	0.40905	0.589747
KFRE	0.278339	0.50352	0.409531	0.589747
KFRE	0.279302	0.504242	0.410253	0.589747
KFRE	0.280505	0.504483	0.414526	0.590529
KFRE	0.281468	0.504844	0.414646	0.591672
KFRE	0.282431	0.50701	0.416632	0.591672
KFRE	0.283394	0.508394	0.416632	0.594621
KFRE	0.284477	0.508695	0.417414	0.595944
KFRE	0.285379	0.509116	0.418196	0.596486
KFRE	0.286522	0.509898	0.421927	0.59793
KFRE	0.287304	0.51062	0.422769	0.599495
KFRE	0.288147	0.512365	0.424454	0.603707
KFRE	0.28911	0.513027	0.424454	0.604007
KFRE	0.290072	0.513569	0.426319	0.605271
KFRE	0.290975	0.515133	0.427162	0.605271
KFRE	0.292118	0.516938	0.428846	0.606053
KFRE	0.293201	0.517841	0.429869	0.606294
KFRE	0.294043	0.518563	0.432397	0.607497
KFRE	0.294886	0.52115	0.432998	0.607858
KFRE	0.295728	0.521572	0.4336	0.607858
KFRE	0.296691	0.522173	0.435165	0.609543
KFRE	0.297774	0.524219	0.435887	0.609543
KFRE	0.298857	0.525844	0.436849	0.610205
KFRE	0.299519	0.526807	0.437571	0.610205
KFRE	0.300662	0.528311	0.440881	0.614237
KFRE	0.301805	0.529936	0.440881	0.614718
KFRE	0.302888	0.531139	0.443228	0.616704
KFRE	0.303851	0.532764	0.444431	0.617426
KFRE	0.304753	0.533967	0.445273	0.618328
KFRE	0.305475	0.535712	0.447801	0.618569
KFRE	0.306619	0.537096	0.448824	0.618629
KFRE	0.307702	0.53848	0.448824	0.619351
KFRE	0.308604	0.539142	0.449124	0.620976
KFRE	0.309807	0.540406	0.449124	0.62248
KFRE	0.31071	0.541308	0.451351	0.623924
KFRE	0.311673	0.54203	0.452975	0.626271
KFRE	0.312696	0.542812	0.455202	0.627114
KFRE	0.313478	0.543715	0.455262	0.627114
KFRE	0.31444	0.544738	0.456285	0.627114
KFRE	0.315343	0.546483	0.458331	0.627595
KFRE	0.316306	0.548047	0.460738	0.628859
KFRE	0.317268	0.549492	0.462964	0.631566
KFRE	0.318171	0.549612	0.465491	0.631566
KFRE	0.319314	0.549973	0.465491	0.632108
KFRE	0.320156	0.551116	0.465491	0.633371
KFRE	0.321059	0.551718	0.465973	0.634033
KFRE	0.322262	0.553403	0.469523	0.635598
KFRE	0.323165	0.554125	0.471087	0.638907
KFRE	0.324248	0.554426	0.471087	0.639208
KFRE	0.325271	0.556472	0.471509	0.63969
KFRE	0.326294	0.556953	0.471569	0.644022
KFRE	0.327136	0.557675	0.471689	0.644864
KFRE	0.328099	0.558577	0.474156	0.645165
KFRE	0.329061	0.560323	0.474216	0.645466
KFRE	0.329844	0.561706	0.474577	0.647632
KFRE	0.331047	0.562489	0.476563	0.649137
KFRE	0.33195	0.56303	0.47897	0.649137
KFRE	0.333093	0.564113	0.479572	0.650039
KFRE	0.334236	0.564414	0.481437	0.650942
KFRE	0.335138	0.565196	0.482099	0.651363
KFRE	0.336041	0.56652	0.483062	0.652566
KFRE	0.337064	0.567423	0.483062	0.654251
KFRE	0.338147	0.568386	0.483062	0.655996
KFRE	0.33911	0.568867	0.483302	0.655996
KFRE	0.340193	0.569108	0.483302	0.656598
KFRE	0.341456	0.570191	0.484927	0.656718
KFRE	0.342359	0.570251	0.485408	0.656899
KFRE	0.343321	0.571454	0.485408	0.658343
KFRE	0.344344	0.571454	0.486371	0.658343
KFRE	0.345608	0.571454	0.486491	0.659787
KFRE	0.346631	0.572778	0.486732	0.660028
KFRE	0.347714	0.57332	0.486732	0.660569
KFRE	0.348977	0.573921	0.487153	0.660569
KFRE	0.35012	0.573982	0.487153	0.660569
KFRE	0.351083	0.574282	0.487153	0.66087
KFRE	0.352286	0.574343	0.487153	0.661291
KFRE	0.353249	0.575005	0.487574	0.663578
KFRE	0.354392	0.575907	0.487815	0.663578
KFRE	0.355536	0.576268	0.487815	0.663578
KFRE	0.356679	0.576268	0.488898	0.663578
KFRE	0.357822	0.576449	0.490583	0.663578
KFRE	0.358905	0.576569	0.490703	0.663578
KFRE	0.359868	0.57693	0.490703	0.666647
KFRE	0.360951	0.57693	0.490703	0.666647
KFRE	0.362214	0.57705	0.490703	0.666647
KFRE	0.363237	0.577231	0.490703	0.666647
KFRE	0.36444	0.577592	0.490703	0.666647
KFRE	0.365704	0.577953	0.490703	0.666647
KFRE	0.366727	0.577953	0.490703	0.666647
KFRE	0.367629	0.577953	0.490703	0.666647
KFRE	0.368773	0.578735	0.491365	0.666647
KFRE	0.370156	0.578976	0.491365	0.666647
KFRE	0.371179	0.578976	0.491365	0.666647
KFRE	0.372202	0.578976	0.49317	0.666647
KFRE	0.373285	0.579517	0.495036	0.666647
KFRE	0.374308	0.579517	0.495036	0.666647
KFRE	0.375572	0.579818	0.495397	0.666647
KFRE	0.376534	0.58036	0.495577	0.666647
KFRE	0.377497	0.581082	0.495698	0.666647
KFRE	0.37864	0.582105	0.495698	0.666647
KFRE	0.379723	0.583248	0.495698	0.666767
KFRE	0.380866	0.58379	0.495938	0.669475
KFRE	0.381889	0.58409	0.49642	0.669475
KFRE	0.382972	0.585174	0.49991	0.669475
KFRE	0.383935	0.585354	0.49997	0.669475
KFRE	0.385018	0.585896	0.49997	0.670197
KFRE	0.386041	0.586497	0.49997	0.674589
KFRE	0.387184	0.587099	0.49997	0.674589
KFRE	0.388147	0.588062	0.49997	0.675011
KFRE	0.38923	0.588784	0.49997	0.675011
KFRE	0.390253	0.589987	0.49997	0.675552
KFRE	0.391276	0.59089	0.49997	0.676455
KFRE	0.392058	0.591672	0.502678	0.676755
KFRE	0.393321	0.591853	0.504122	0.677959
KFRE	0.394344	0.592936	0.505145	0.677959
KFRE	0.395427	0.594019	0.50707	0.677959
KFRE	0.39651	0.594801	0.509778	0.677959
KFRE	0.397473	0.595042	0.509778	0.677959
KFRE	0.398556	0.595403	0.511944	0.678621
KFRE	0.399579	0.596125	0.513509	0.678621
KFRE	0.400662	0.596426	0.514532	0.680426
KFRE	0.401625	0.598111	0.514532	0.680486
KFRE	0.402708	0.598231	0.515434	0.682713
KFRE	0.403851	0.598351	0.515434	0.682713
KFRE	0.404814	0.599976	0.516457	0.684217
KFRE	0.405716	0.599976	0.518503	0.684217
KFRE	0.406498	0.601781	0.519044	0.684217
KFRE	0.407702	0.603466	0.519225	0.68518
KFRE	0.408965	0.603887	0.520007	0.686443
KFRE	0.409988	0.605512	0.521331	0.686443
KFRE	0.411071	0.606354	0.522113	0.686985
KFRE	0.412274	0.607136	0.522715	0.68873
KFRE	0.413117	0.607497	0.524279	0.68873
KFRE	0.414079	0.60834	0.526265	0.689993
KFRE	0.414982	0.608701	0.526325	0.69234
KFRE	0.416005	0.609543	0.52795	0.693544
KFRE	0.417088	0.610867	0.528311	0.693844
KFRE	0.418111	0.612492	0.528913	0.694927
KFRE	0.418893	0.613996	0.528913	0.695289
KFRE	0.420036	0.614658	0.529875	0.695289
KFRE	0.420818	0.616102	0.529936	0.698297
KFRE	0.421781	0.616945	0.532222	0.701968
KFRE	0.422804	0.61875	0.532222	0.701968
KFRE	0.423526	0.620194	0.533967	0.703833
KFRE	0.424428	0.621277	0.533967	0.70642
KFRE	0.425511	0.623985	0.536073	0.707082
KFRE	0.426595	0.62603	0.537698	0.707082
KFRE	0.427557	0.627174	0.5383	0.707383
KFRE	0.42852	0.628618	0.540466	0.710271
KFRE	0.429422	0.630122	0.540526	0.712979
KFRE	0.430385	0.631085	0.543655	0.712979
KFRE	0.431408	0.633672	0.547145	0.715687
KFRE	0.43213	0.635357	0.549973	0.715747
KFRE	0.432852	0.636741	0.550454	0.717191
KFRE	0.433634	0.637945	0.55244	0.718214
KFRE	0.434356	0.640231	0.554365	0.721764
KFRE	0.435319	0.641675	0.554606	0.721764
KFRE	0.436221	0.64342	0.555509	0.724171
KFRE	0.437305	0.644624	0.555569	0.726578
KFRE	0.438387	0.645466	0.556712	0.728203
KFRE	0.438869	0.647452	0.558577	0.728865
KFRE	0.440072	0.649016	0.5596	0.729767
KFRE	0.440975	0.651363	0.559962	0.730489
KFRE	0.441877	0.653469	0.56628	0.7344
KFRE	0.44284	0.654973	0.567664	0.735303
KFRE	0.443742	0.656899	0.56995	0.735845
KFRE	0.444645	0.658764	0.574704	0.737289
KFRE	0.445307	0.660629	0.575486	0.738733
KFRE	0.446209	0.662134	0.575486	0.740418
KFRE	0.446932	0.663698	0.575486	0.743125
KFRE	0.448075	0.666647	0.579818	0.74493
KFRE	0.449037	0.666647	0.579999	0.747698
KFRE	0.44994	0.669475	0.581804	0.747759
KFRE	0.450602	0.670197	0.585354	0.747759
KFRE	0.451384	0.672543	0.588784	0.749985
KFRE	0.452407	0.674048	0.589747	0.750045
KFRE	0.45343	0.676214	0.592936	0.752572
KFRE	0.454212	0.6782	0.593237	0.753355
KFRE	0.455114	0.679644	0.594801	0.754739
KFRE	0.455957	0.681449	0.596125	0.756784
KFRE	0.456619	0.682953	0.59781	0.757025
KFRE	0.457581	0.684518	0.598291	0.760034
KFRE	0.458424	0.685962	0.601781	0.760696
KFRE	0.459627	0.687225	0.601962	0.761057
KFRE	0.46059	0.688609	0.601962	0.761297
KFRE	0.461673	0.689332	0.604609	0.761899
KFRE	0.462515	0.690294	0.605632	0.763644
KFRE	0.463297	0.691498	0.60834	0.765389
KFRE	0.4642	0.693002	0.609965	0.766653
KFRE	0.465102	0.693905	0.611589	0.768037
KFRE	0.466306	0.69565	0.612251	0.768578
KFRE	0.467208	0.696913	0.613816	0.770925
KFRE	0.468231	0.699019	0.613816	0.77279
KFRE	0.469073	0.700764	0.615801	0.774234
KFRE	0.470036	0.702569	0.618629	0.775017
KFRE	0.470999	0.704495	0.619953	0.777784
KFRE	0.471841	0.705879	0.620434	0.777784
KFRE	0.472984	0.706902	0.621578	0.778928
KFRE	0.474128	0.707985	0.622601	0.780252
KFRE	0.47497	0.709971	0.622661	0.781274
KFRE	0.475812	0.711234	0.623744	0.781876
KFRE	0.476715	0.712979	0.628317	0.783561
KFRE	0.477617	0.714303	0.630122	0.78681
KFRE	0.47858	0.715567	0.630844	0.788254
KFRE	0.479543	0.71683	0.633071	0.789398
KFRE	0.480385	0.718334	0.634093	0.791203
KFRE	0.481107	0.719658	0.634093	0.792105
KFRE	0.48207	0.721042	0.634093	0.79367
KFRE	0.483093	0.722907	0.637042	0.794452
KFRE	0.484055	0.723329	0.637222	0.796618
KFRE	0.485018	0.724893	0.639629	0.796679
KFRE	0.485861	0.726638	0.643721	0.798002
KFRE	0.487004	0.728263	0.645466	0.800048
KFRE	0.487906	0.729165	0.645466	0.801613
KFRE	0.488628	0.73061	0.645466	0.801673
KFRE	0.489651	0.732234	0.649016	0.801793
KFRE	0.490674	0.733979	0.651122	0.801793
KFRE	0.491757	0.735062	0.653529	0.802696
KFRE	0.49266	0.736867	0.654853	0.803779
KFRE	0.493502	0.73789	0.654853	0.804681
KFRE	0.494465	0.738733	0.65738	0.809074
KFRE	0.495307	0.739696	0.659306	0.809555
KFRE	0.49657	0.740658	0.659787	0.810037
KFRE	0.497533	0.741922	0.659968	0.811481
KFRE	0.498436	0.743125	0.660509	0.811962
KFRE	0.499398	0.743486	0.660569	0.812564
KFRE	0.500542	0.745171	0.661171	0.814429
KFRE	0.501384	0.745713	0.663758	0.814429
KFRE	0.502347	0.746315	0.663939	0.814489
KFRE	0.50355	0.747578	0.666647	0.81822
KFRE	0.504513	0.748059	0.671882	0.820326
KFRE	0.505475	0.749985	0.672423	0.820386
KFRE	0.506498	0.749985	0.672543	0.820567
KFRE	0.507702	0.752091	0.672543	0.820567
KFRE	0.508724	0.752693	0.672543	0.823214
KFRE	0.509928	0.754257	0.672543	0.823515
KFRE	0.51083	0.754498	0.672724	0.823575
KFRE	0.511793	0.754739	0.672724	0.824598
KFRE	0.512816	0.754739	0.672904	0.825742
KFRE	0.513899	0.7551	0.672904	0.828149
KFRE	0.514922	0.756183	0.67477	0.828149
KFRE	0.515885	0.757025	0.675432	0.828269
KFRE	0.516968	0.757266	0.675672	0.828329
KFRE	0.518111	0.758229	0.677357	0.828329
KFRE	0.519073	0.758529	0.679223	0.828329
KFRE	0.520096	0.75877	0.679403	0.830134
KFRE	0.52142	0.759312	0.679584	0.831759
KFRE	0.522503	0.759432	0.680005	0.83206
KFRE	0.523767	0.760034	0.680005	0.833323
KFRE	0.524669	0.760214	0.681028	0.833323
KFRE	0.525752	0.760575	0.681028	0.833323
KFRE	0.526835	0.760696	0.681028	0.833323
KFRE	0.527978	0.760696	0.681329	0.833323
KFRE	0.529122	0.760996	0.681449	0.833323
KFRE	0.530144	0.761899	0.68181	0.833323
KFRE	0.531408	0.761899	0.68181	0.833323
KFRE	0.532551	0.76232	0.68181	0.833323
KFRE	0.533574	0.762741	0.68181	0.833323
KFRE	0.534838	0.763163	0.68181	0.833323
KFRE	0.53586	0.763163	0.682231	0.833323
KFRE	0.536883	0.763403	0.682231	0.834647
KFRE	0.538026	0.763704	0.682231	0.834647
KFRE	0.539049	0.763945	0.684698	0.834647
KFRE	0.540072	0.764486	0.68518	0.834948
KFRE	0.541155	0.765269	0.687948	0.835971
KFRE	0.542419	0.766352	0.688008	0.837656
KFRE	0.543562	0.766653	0.68867	0.837656
KFRE	0.544585	0.766653	0.68867	0.837656
KFRE	0.545487	0.767254	0.689813	0.838137
KFRE	0.54657	0.767254	0.689993	0.838137
KFRE	0.547653	0.767856	0.690234	0.838378
KFRE	0.548797	0.76924	0.690234	0.839762
KFRE	0.54988	0.76924	0.690896	0.841146
KFRE	0.551083	0.770624	0.690896	0.841266
KFRE	0.551986	0.771105	0.691678	0.841627
KFRE	0.553009	0.771707	0.691678	0.841627
KFRE	0.554212	0.772369	0.691678	0.84265
KFRE	0.555114	0.772549	0.691678	0.84265
KFRE	0.556318	0.77273	0.691678	0.84265
KFRE	0.55728	0.773572	0.694386	0.844876
KFRE	0.558123	0.774174	0.694386	0.844876
KFRE	0.559386	0.775257	0.694386	0.844876
KFRE	0.560349	0.775678	0.694386	0.844876
KFRE	0.561372	0.776822	0.694386	0.844876
KFRE	0.562635	0.777784	0.69565	0.844876
KFRE	0.563779	0.777784	0.69565	0.84614
KFRE	0.564741	0.77965	0.69565	0.8462
KFRE	0.565885	0.780011	0.69565	0.846922
KFRE	0.566907	0.781395	0.697996	0.846922
KFRE	0.568051	0.782177	0.699079	0.847103
KFRE	0.568953	0.782959	0.699982	0.849209
KFRE	0.569976	0.783802	0.701787	0.850533
KFRE	0.571119	0.784464	0.705879	0.850533
KFRE	0.572022	0.785186	0.706902	0.851616
KFRE	0.572984	0.786329	0.706902	0.853481
KFRE	0.573827	0.787954	0.707323	0.854564
KFRE	0.574669	0.788615	0.707323	0.855406
KFRE	0.575632	0.7903	0.709068	0.857152
KFRE	0.576594	0.791504	0.710271	0.857212
KFRE	0.577557	0.793128	0.710512	0.859679
KFRE	0.5787	0.794633	0.710512	0.862386
KFRE	0.579723	0.796979	0.710512	0.866057
KFRE	0.580626	0.798303	0.711956	0.866177
KFRE	0.581468	0.799988	0.713039	0.870811
KFRE	0.582431	0.801252	0.71683	0.871833
KFRE	0.583454	0.801913	0.718154	0.873699
KFRE	0.584116	0.803598	0.72032	0.876106
KFRE	0.585018	0.805103	0.727059	0.878633
KFRE	0.585921	0.807028	0.727962	0.880378
KFRE	0.586703	0.808593	0.728022	0.881822
KFRE	0.587605	0.810338	0.731392	0.882364
KFRE	0.588508	0.813045	0.732054	0.885432
KFRE	0.58935	0.814851	0.732836	0.886997
KFRE	0.590193	0.816716	0.732836	0.888922
KFRE	0.590794	0.819123	0.735122	0.890005
KFRE	0.591938	0.820507	0.736326	0.890246
KFRE	0.59272	0.823214	0.738974	0.890246
KFRE	0.593622	0.82514	0.740538	0.894217
KFRE	0.594645	0.826103	0.744569	0.894278
KFRE	0.595487	0.828028	0.748661	0.894759
KFRE	0.59651	0.829412	0.749985	0.896925
KFRE	0.597292	0.830676	0.752091	0.896925
KFRE	0.598135	0.833143	0.7551	0.896925
KFRE	0.599037	0.833323	0.757266	0.897226
KFRE	0.59994	0.83567	0.759974	0.897226
KFRE	0.600782	0.836573	0.763644	0.897467
KFRE	0.601986	0.837656	0.764727	0.897467
KFRE	0.602828	0.837836	0.765148	0.897467
KFRE	0.603851	0.83898	0.765209	0.897647
KFRE	0.605054	0.839641	0.766352	0.897647
KFRE	0.606197	0.840905	0.767856	0.897948
KFRE	0.6071	0.842951	0.76918	0.89849
KFRE	0.608002	0.844034	0.771587	0.89849
KFRE	0.609025	0.844816	0.77267	0.899633
KFRE	0.609928	0.845779	0.774656	0.902642
KFRE	0.611071	0.84614	0.775979	0.902702
KFRE	0.611974	0.846802	0.776701	0.902702
KFRE	0.612936	0.847644	0.777784	0.903905
KFRE	0.613899	0.848366	0.778868	0.905289
KFRE	0.614982	0.849088	0.778868	0.905289
KFRE	0.616065	0.849991	0.783441	0.906011
KFRE	0.617268	0.850472	0.784464	0.907576
KFRE	0.618291	0.851134	0.785065	0.90908
KFRE	0.619434	0.851856	0.786329	0.909922
KFRE	0.620397	0.853361	0.786329	0.911547
KFRE	0.6213	0.853662	0.788435	0.911547
KFRE	0.622503	0.854444	0.790902	0.911547
KFRE	0.623466	0.854624	0.792286	0.913051
KFRE	0.624489	0.855406	0.793369	0.913051
KFRE	0.625692	0.856008	0.794392	0.913412
KFRE	0.626594	0.857152	0.794873	0.913834
KFRE	0.627497	0.858475	0.794873	0.914556
KFRE	0.62864	0.858475	0.794873	0.915278
KFRE	0.629783	0.859438	0.796438	0.915879
KFRE	0.630806	0.859739	0.798423	0.91618
KFRE	0.631709	0.859919	0.798544	0.916722
KFRE	0.632732	0.861123	0.799988	0.916722
KFRE	0.633815	0.861364	0.801372	0.916722
KFRE	0.634838	0.862386	0.801733	0.916722
KFRE	0.635921	0.863048	0.801793	0.917444
KFRE	0.636943	0.86365	0.802997	0.91967
KFRE	0.637966	0.864071	0.803418	0.91967
KFRE	0.63923	0.864432	0.803418	0.91967
KFRE	0.640193	0.865215	0.803719	0.91967
KFRE	0.641276	0.865395	0.803719	0.91967
KFRE	0.642178	0.865816	0.80414	0.922378
KFRE	0.643321	0.866117	0.805524	0.9231
KFRE	0.644585	0.866659	0.80769	0.9231
KFRE	0.645668	0.866659	0.80769	0.9231
KFRE	0.64657	0.86726	0.80769	0.923762
KFRE	0.647834	0.867321	0.808352	0.923762
KFRE	0.648676	0.867802	0.808352	0.925026
KFRE	0.649759	0.867922	0.808352	0.925026
KFRE	0.650903	0.867922	0.808713	0.925026
KFRE	0.652166	0.868404	0.809074	0.92641
KFRE	0.653309	0.869186	0.809074	0.927312
KFRE	0.654272	0.869848	0.810338	0.927312
KFRE	0.655355	0.870149	0.810338	0.927432
KFRE	0.656318	0.87057	0.810338	0.927432
KFRE	0.657461	0.870991	0.8113	0.927854
KFRE	0.658243	0.871833	0.8113	0.927974
KFRE	0.659146	0.872977	0.812504	0.929719
KFRE	0.660349	0.873939	0.813105	0.929719
KFRE	0.661312	0.875023	0.815332	0.929839
KFRE	0.662335	0.875865	0.815392	0.929839
KFRE	0.663538	0.877369	0.815392	0.932066
KFRE	0.664501	0.878934	0.815994	0.932246
KFRE	0.665403	0.880017	0.816656	0.932427
KFRE	0.666366	0.880739	0.817318	0.934653
KFRE	0.667329	0.882364	0.818942	0.935195
KFRE	0.668231	0.883507	0.819063	0.935796
KFRE	0.669194	0.883928	0.819063	0.936398
KFRE	0.670157	0.885733	0.821229	0.938143
KFRE	0.67124	0.886876	0.823997	0.939166
KFRE	0.672082	0.88796	0.824057	0.939708
KFRE	0.672984	0.888922	0.824418	0.940309
KFRE	0.674428	0.889825	0.825802	0.941693
KFRE	0.675211	0.890908	0.829412	0.941693
KFRE	0.676173	0.89169	0.831638	0.941753
KFRE	0.677377	0.893195	0.831699	0.944461
KFRE	0.678279	0.894037	0.834527	0.944943
KFRE	0.679422	0.89524	0.836212	0.945364
KFRE	0.680566	0.896263	0.836392	0.946928
KFRE	0.681408	0.897046	0.840002	0.946928
KFRE	0.682431	0.898189	0.841627	0.94741
KFRE	0.683333	0.898971	0.84259	0.948493
KFRE	0.684236	0.899152	0.843011	0.948553
KFRE	0.685379	0.899994	0.844275	0.949516
KFRE	0.686282	0.900897	0.844997	0.950057
KFRE	0.687726	0.901258	0.845538	0.951923
KFRE	0.688809	0.901799	0.847464	0.952043
KFRE	0.689892	0.90222	0.847464	0.952404
KFRE	0.690854	0.902581	0.848246	0.952404
KFRE	0.691998	0.903544	0.849991	0.952584
KFRE	0.693081	0.904387	0.851495	0.953126
KFRE	0.694043	0.904748	0.851555	0.953186
KFRE	0.695066	0.905229	0.852157	0.953728
KFRE	0.696149	0.90565	0.852157	0.953728
KFRE	0.697353	0.906252	0.852458	0.953728
KFRE	0.698375	0.906553	0.853662	0.954149
KFRE	0.699579	0.907154	0.853662	0.954991
KFRE	0.700782	0.907576	0.855767	0.956135
KFRE	0.701805	0.908298	0.855767	0.956556
KFRE	0.702587	0.90908	0.855767	0.957639
KFRE	0.70367	0.909922	0.855888	0.958782
KFRE	0.704753	0.910584	0.857152	0.958782
KFRE	0.705776	0.911487	0.857152	0.960046
KFRE	0.706919	0.91257	0.857152	0.961189
KFRE	0.708123	0.914435	0.857152	0.961189
KFRE	0.709266	0.915097	0.858355	0.962152
KFRE	0.710349	0.916662	0.860822	0.962152
KFRE	0.711191	0.917384	0.860882	0.963656
KFRE	0.712455	0.918226	0.861785	0.964318
KFRE	0.713357	0.91943	0.86365	0.964619
KFRE	0.71432	0.920212	0.865395	0.965822
KFRE	0.715283	0.921295	0.866659	0.966123
KFRE	0.716245	0.922378	0.869186	0.966665
KFRE	0.717268	0.9231	0.871533	0.967086
KFRE	0.718291	0.923822	0.871533	0.968771
KFRE	0.719314	0.925026	0.872556	0.970034
KFRE	0.720157	0.925928	0.873879	0.970576
KFRE	0.72124	0.927312	0.874962	0.971478
KFRE	0.722082	0.928335	0.876166	0.971478
KFRE	0.722984	0.929238	0.877189	0.972501
KFRE	0.723947	0.930261	0.877369	0.972501
KFRE	0.72491	0.931163	0.879656	0.972742
KFRE	0.725872	0.932066	0.882303	0.973223
KFRE	0.726895	0.933089	0.883507	0.974788
KFRE	0.727798	0.934593	0.88459	0.975811
KFRE	0.728941	0.935496	0.886576	0.975811
KFRE	0.729964	0.93694	0.886816	0.978759
KFRE	0.730927	0.938083	0.888922	0.980203
KFRE	0.73213	0.939828	0.888922	0.980203
KFRE	0.733033	0.94067	0.890066	0.981347
KFRE	0.734055	0.941693	0.890728	0.981527
KFRE	0.734958	0.942235	0.891329	0.981647
KFRE	0.736041	0.942957	0.892172	0.981647
KFRE	0.737004	0.943679	0.89506	0.981647
KFRE	0.738087	0.944461	0.896805	0.981647
KFRE	0.73929	0.945484	0.899152	0.982009
KFRE	0.740313	0.945965	0.899994	0.982129
KFRE	0.741216	0.94741	0.899994	0.982129
KFRE	0.742178	0.947951	0.901619	0.98261
KFRE	0.743201	0.948613	0.903063	0.983092
KFRE	0.744224	0.949335	0.903845	0.983272
KFRE	0.745487	0.949997	0.904507	0.983332
KFRE	0.74639	0.950478	0.907395	0.983513
KFRE	0.747172	0.951321	0.907696	0.983513
KFRE	0.748436	0.951682	0.908238	0.983994
KFRE	0.749519	0.952404	0.90908	0.983994
KFRE	0.750361	0.953186	0.909802	0.984415
KFRE	0.751504	0.953728	0.910584	0.984656
KFRE	0.752587	0.954149	0.911427	0.984656
KFRE	0.75361	0.95457	0.911427	0.984656
KFRE	0.754753	0.954991	0.911427	0.985378
KFRE	0.755957	0.954991	0.911427	0.985378
KFRE	0.75698	0.955172	0.911427	0.987665
KFRE	0.758002	0.955352	0.911487	0.988928
KFRE	0.759146	0.955774	0.911487	0.98959
KFRE	0.760289	0.955774	0.911487	0.98959
KFRE	0.761372	0.955834	0.911487	0.989891
KFRE	0.762635	0.955834	0.911788	0.990012
KFRE	0.763899	0.955834	0.911788	0.990012
KFRE	0.765102	0.956135	0.912028	0.990012
KFRE	0.766125	0.956315	0.912028	0.990132
KFRE	0.767329	0.956556	0.912028	0.990132
KFRE	0.768472	0.956556	0.912028	0.990132
KFRE	0.769374	0.956556	0.912028	0.990132
KFRE	0.770518	0.956556	0.912089	0.990132
KFRE	0.77154	0.956556	0.912089	0.990132
KFRE	0.772864	0.956556	0.912089	0.990132
KFRE	0.773947	0.956676	0.912089	0.990132
KFRE	0.77497	0.956676	0.912089	0.990132
KFRE	0.776173	0.956676	0.912089	0.990132
KFRE	0.777437	0.956676	0.912089	0.990132
KFRE	0.7787	0.956676	0.912089	0.990132
KFRE	0.779904	0.956676	0.912089	0.990132
KFRE	0.780987	0.956676	0.912089	0.990132
KFRE	0.78213	0.956676	0.912089	0.990132
KFRE	0.783213	0.956676	0.912089	0.990132
KFRE	0.784477	0.956676	0.912089	0.990132
KFRE	0.78556	0.956676	0.912089	0.990132
KFRE	0.787004	0.956676	0.912089	0.990132
KFRE	0.788087	0.956676	0.912089	0.990132
KFRE	0.78911	0.956676	0.912089	0.990132
KFRE	0.790433	0.956676	0.912089	0.990132
KFRE	0.791637	0.956676	0.912089	0.990132
KFRE	0.79272	0.956857	0.912089	0.990132
KFRE	0.793863	0.956857	0.912089	0.990132
KFRE	0.794946	0.956917	0.912089	0.990132
KFRE	0.796089	0.956917	0.912089	0.990132
KFRE	0.797232	0.956917	0.912089	0.990132
KFRE	0.798315	0.956917	0.912269	0.990132
KFRE	0.799459	0.956917	0.912269	0.990132
KFRE	0.800602	0.956917	0.912269	0.990132
KFRE	0.801805	0.956917	0.912269	0.990132
KFRE	0.802708	0.956917	0.912269	0.990132
KFRE	0.803911	0.956917	0.912269	0.990132
KFRE	0.805054	0.956917	0.912269	0.990132
KFRE	0.806197	0.956917	0.912269	0.990132
KFRE	0.807401	0.956917	0.912269	0.990132
KFRE	0.808604	0.956917	0.912269	0.990132
KFRE	0.809747	0.956917	0.91263	0.990132
KFRE	0.81071	0.957278	0.91263	0.990312
KFRE	0.811913	0.957278	0.91263	0.990312
KFRE	0.812996	0.957639	0.91263	0.990312
KFRE	0.8142	0.958241	0.91269	0.990312
KFRE	0.815283	0.958361	0.913051	0.990553
KFRE	0.816607	0.958361	0.913473	0.990553
KFRE	0.817569	0.958662	0.914917	0.990734
KFRE	0.818592	0.958782	0.915097	0.990734
KFRE	0.819735	0.959625	0.917324	0.990854
KFRE	0.820879	0.959685	0.918166	0.990914
KFRE	0.821901	0.959986	0.918888	0.990914
KFRE	0.822984	0.960587	0.919971	0.990914
KFRE	0.824067	0.961249	0.919971	0.990914
KFRE	0.825211	0.96155	0.920031	0.991034
KFRE	0.826294	0.961911	0.921054	0.991034
KFRE	0.827256	0.962212	0.92304	0.991095
KFRE	0.828339	0.962693	0.923702	0.991155
KFRE	0.829362	0.963415	0.924243	0.991155
KFRE	0.830626	0.964318	0.925146	0.991155
KFRE	0.831649	0.964679	0.925507	0.991215
KFRE	0.832551	0.965521	0.92659	0.991395
KFRE	0.833574	0.966123	0.92659	0.991516
KFRE	0.834717	0.966665	0.92659	0.992178
KFRE	0.83586	0.967266	0.927372	0.992178
KFRE	0.836763	0.968289	0.931043	0.992238
KFRE	0.837726	0.969433	0.932066	0.992659
KFRE	0.838749	0.970094	0.932667	0.997954
KFRE	0.839591	0.971178	0.932788	1
KFRE	0.840734	0.971719	0.934954	1
KFRE	0.841697	0.972501	0.934954	1
KFRE	0.84284	0.973705	0.935496	1
KFRE	0.843923	0.973945	0.936097	1
KFRE	0.844826	0.974367	0.938023	1
KFRE	0.845848	0.975029	0.939647	1
KFRE	0.846871	0.975931	0.941152	1
KFRE	0.847954	0.977496	0.941212	1
KFRE	0.849218	0.979421	0.941753	1
KFRE	0.850241	0.980023	0.944461	1
KFRE	0.851264	0.980625	0.945965	1
KFRE	0.852166	0.981347	0.947049	1
KFRE	0.853369	0.981647	0.947831	1
KFRE	0.854392	0.981828	0.948312	1
KFRE	0.855536	0.981888	0.949155	1
KFRE	0.856679	0.982129	0.950358	1
KFRE	0.857762	0.98249	0.950839	1
KFRE	0.858845	0.98261	0.95096	1
KFRE	0.859868	0.982911	0.951862	1
KFRE	0.861011	0.983092	0.952043	1
KFRE	0.862154	0.983212	0.953246	1
KFRE	0.863117	0.983513	0.953246	1
KFRE	0.86432	0.983513	0.954149	1
KFRE	0.865403	0.983934	0.954931	1
KFRE	0.866486	0.984115	0.954991	1
KFRE	0.867389	0.984776	0.955774	1
KFRE	0.868532	0.987183	0.957579	1
KFRE	0.869555	0.989169	0.958	1
KFRE	0.870698	0.989711	0.958662	1
KFRE	0.871601	0.990132	0.958782	1
KFRE	0.872683	0.990312	0.961189	1
KFRE	0.873706	0.990373	0.961731	1
KFRE	0.874729	0.990493	0.962272	1
KFRE	0.875812	0.990673	0.962934	1
KFRE	0.876835	0.990734	0.963295	1
KFRE	0.878099	0.990854	0.963295	1
KFRE	0.879182	0.991034	0.963957	1
KFRE	0.880265	0.991034	0.965221	1
KFRE	0.881348	0.991095	0.967507	1
KFRE	0.882611	0.991095	0.968109	1
KFRE	0.883634	0.991215	0.968771	1
KFRE	0.884777	0.991335	0.969252	1
KFRE	0.88586	0.991335	0.969974	1
KFRE	0.887064	0.991395	0.970877	1
KFRE	0.888147	0.991395	0.971719	1
KFRE	0.88935	0.991516	0.971719	1
KFRE	0.890554	0.991696	0.971719	1
KFRE	0.891576	0.991877	0.97196	1
KFRE	0.892539	0.992178	0.972983	1
KFRE	0.893682	0.995367	0.972983	1
KFRE	0.894645	1	0.973223	1
KFRE	0.895728	1	0.973464	1
KFRE	0.896871	1	0.974367	1
KFRE	0.897894	1	0.975029	1
KFRE	0.898977	1	0.97563	1
KFRE	0.90006	1	0.978278	1
KFRE	0.901203	1	0.978278	1
KFRE	0.902407	1	0.979361	1
KFRE	0.90361	1	0.980324	1
KFRE	0.904633	1	0.981286	1
KFRE	0.905656	1	0.982009	1
KFRE	0.906799	1	0.982791	1
KFRE	0.907882	1	0.983212	1
KFRE	0.909025	1	0.984115	1
KFRE	0.910108	1	0.986281	1
KFRE	0.911252	1	0.989831	1
KFRE	0.912335	1	0.990553	1
KFRE	0.913418	1	0.991395	1
KFRE	0.914561	1	0.992599	1
KFRE	0.915644	1	0.999097	1
KFRE	0.916787	1	1	1
KFRE	0.91781	1	1	1
KFRE	0.919134	1	1	1
KFRE	0.920457	1	1	1
KFRE	0.921661	1	1	1
KFRE	0.922744	1	1	1
KFRE	0.923827	1	1	1
KFRE	0.92497	1	1	1
KFRE	0.926234	1	1	1
KFRE	0.927377	1	1	1
KFRE	0.92864	1	1	1
KFRE	0.929783	1	1	1
KFRE	0.930927	1	1	1
KFRE	0.93213	1	1	1
KFRE	0.933213	1	1	1
KFRE	0.934477	1	1	1
KFRE	0.935499	1	1	1
KFRE	0.936583	1	1	1
KFRE	0.937786	1	1	1
KFRE	0.938989	1	1	1
KFRE	0.940253	1	1	1
KFRE	0.941215	1	1	1
KFRE	0.942298	1	1	1
KFRE	0.943442	1	1	1
KFRE	0.944705	1	1	1
KFRE	0.945969	1	1	1
KFRE	0.947052	1	1	1
KFRE	0.948195	1	1	1
KFRE	0.949338	1	1	1
KFRE	0.950421	1	1	1
KFRE	0.951625	1	1	1
KFRE	0.952708	1	1	1
KFRE	0.953911	1	1	1
KFRE	0.955054	1	1	1
KFRE	0.956137	1	1	1
KFRE	0.957401	1	1	1
KFRE	0.958664	1	1	1
KFRE	0.959747	1	1	1
KFRE	0.96089	1	1	1
KFRE	0.962154	1	1	1
KFRE	0.963418	1	1	1
KFRE	0.964561	1	1	1
KFRE	0.965644	1	1	1
KFRE	0.966787	1	1	1
KFRE	0.96787	1	1	1
KFRE	0.969013	1	1	1
KFRE	0.970096	1	1	1
KFRE	0.97136	1	1	1
KFRE	0.972623	1	1	1
KFRE	0.973706	1	1	1
KFRE	0.97485	1	1	1
KFRE	0.976113	1	1	1
KFRE	0.977136	1	1	1
KFRE	0.978339	1	1	1
KFRE	0.979543	1	1	1
KFRE	0.980746	1	1	1
KFRE	0.981769	1	1	1
KFRE	0.983213	1	1	1
KFRE	0.984296	1	1	1
KFRE	0.985259	1	1	1
KFRE	0.986522	1	1	1
KFRE	0.987786	1	1	1
KFRE	0.988749	1	1	1
KFRE	0.989832	1	1	1
KFRE	0.991276	1	1	1
KFRE	0.992238	1	1	1
KFRE	0.993562	1	1	1
KFRE	0.994886	1	1	1
KFRE	0.995668	1	1	1
KFRE	0.996932	1	1	1
KFRE	0.998376	1	1	1
KFRE	0.999278	1	1	1
[truncated: 2,001 more rows]

## Sheet: Fig. 3d
curve	x	y	lower	upper
APRS	0	1	1	1
APRS	0.00144408	0.995134	0.995134	0.995134
APRS	0.00288815	0.990203	0.990203	0.990203
APRS	0.004272	0.985272	0.985272	0.98657
APRS	0.00571599	0.980341	0.980341	0.985337
APRS	0.00716006	0.97541	0.97541	0.984299
APRS	0.00860414	0.970415	0.970415	0.98644
APRS	0.00998799	0.965484	0.965484	0.987089
APRS	0.0114321	0.960488	0.960488	0.990852
APRS	0.012876	0.955492	0.955492	0.994875
APRS	0.01426	0.950496	0.950496	0.998767
APRS	0.015704	0.945501	0.945501	1.00415
APRS	0.017148	0.94044	0.94044	1.00753
APRS	0.018592	0.935444	0.935444	1.00915
APRS	0.019976	0.930383	0.930383	1.01259
APRS	0.02142	0.925323	0.925323	1.01382
APRS	0.022864	0.920262	0.920262	1.01603
APRS	0.0243081	0.915656	0.915201	1.01882
APRS	0.025692	0.911828	0.910141	1.0205
APRS	0.027136	0.911568	0.905015	1.02673
APRS	0.02858	0.910984	0.89989	1.0266
APRS	0.0300241	0.91319	0.894829	1.02926
APRS	0.0314079	0.913774	0.889639	1.0303
APRS	0.032852	0.920067	0.884513	1.02907
APRS	0.034296	0.926685	0.879388	1.02511
APRS	0.0357401	0.931746	0.874197	1.02446
APRS	0.0371239	0.93752	0.869072	1.02485
APRS	0.038568	0.9431	0.863881	1.02439
APRS	0.0400121	0.949458	0.858691	1.02524
APRS	0.0414561	0.956076	0.853435	1.02563
APRS	0.04284	0.956336	0.848245	1.02388
APRS	0.044284	0.959839	0.84299	1.02135
APRS	0.0457281	0.960358	0.837734	1.02057
APRS	0.0471721	0.967365	0.833063	1.02342
APRS	0.048556	0.978395	0.832609	1.02316
APRS	0.05	0.982677	0.832349	1.02245
APRS	0.0514441	0.979952	0.836567	1.02225
APRS	0.0528881	0.963602	0.836502	1.0229
APRS	0.054272	0.957374	0.846818	1.02167
APRS	0.0557161	0.962434	0.856355	1.02031
APRS	0.05716	0.962499	0.862129	1.0207
APRS	0.058544	0.965549	0.869331	1.01544
APRS	0.059988	0.958801	0.873873	1.01583
APRS	0.061432	0.943295	0.880815	1.01278
APRS	0.062876	0.945565	0.886654	1.01265
APRS	0.06426	0.947966	0.884318	1.01194
APRS	0.065704	0.954195	0.885486	1.01032
APRS	0.067148	0.955557	0.878479	1.00947
APRS	0.0685921	0.960812	0.879777	1.00882
APRS	0.069976	0.960488	0.880231	1.00396
APRS	0.07142	0.940829	0.876273	0.999481
APRS	0.072864	0.941867	0.875624	0.997664
APRS	0.0743081	0.94563	0.875041	0.994291
APRS	0.0756919	0.956271	0.872121	0.993771
APRS	0.077136	0.94563	0.867125	0.994939
APRS	0.07858	0.926361	0.868358	0.993901
APRS	0.0800241	0.925063	0.868812	0.988646
APRS	0.0814079	0.925907	0.865698	0.984883
APRS	0.082852	0.928242	0.863622	0.983066
APRS	0.0842961	0.934211	0.857717	0.980147
APRS	0.0857401	0.914553	0.854279	0.976708
APRS	0.087124	0.915656	0.84552	0.975865
APRS	0.088568	0.89976	0.842406	0.977876
APRS	0.0900121	0.898787	0.83994	0.976708
APRS	0.0914561	0.904626	0.837799	0.973399
APRS	0.09284	0.912087	0.835334	0.971582
APRS	0.094284	0.917407	0.835918	0.966652
APRS	0.0957281	0.919029	0.830078	0.96451
APRS	0.0971721	0.88912	0.827937	0.965549
APRS	0.098556	0.893207	0.824693	0.962629
APRS	0.1	0.874976	0.818984	0.96211
APRS	0.101444	0.874392	0.816648	0.962305
APRS	0.102888	0.87543	0.81548	0.958541
APRS	0.104272	0.878155	0.811588	0.956919
APRS	0.105716	0.88594	0.809317	0.955946
APRS	0.10716	0.868034	0.807046	0.953027
APRS	0.108544	0.866801	0.80244	0.950951
APRS	0.109988	0.867255	0.798547	0.950237
APRS	0.111432	0.866022	0.793681	0.948031
APRS	0.112876	0.866541	0.79141	0.94602
APRS	0.11426	0.867969	0.789463	0.944073
APRS	0.115704	0.871213	0.789658	0.942386
APRS	0.117148	0.872705	0.787971	0.938558
APRS	0.118592	0.873354	0.785311	0.937715
APRS	0.119976	0.874067	0.782392	0.934925
APRS	0.12142	0.875689	0.778369	0.930254
APRS	0.122864	0.854603	0.775449	0.925842
APRS	0.124308	0.854473	0.774282	0.920911
APRS	0.125692	0.85337	0.773114	0.919873
APRS	0.127136	0.853241	0.771037	0.917407
APRS	0.12858	0.843119	0.771686	0.915007
APRS	0.130024	0.84299	0.768961	0.914488
APRS	0.131408	0.843833	0.766431	0.912541
APRS	0.132852	0.843768	0.765977	0.911373
APRS	0.134296	0.834685	0.764744	0.910465
APRS	0.13574	0.835658	0.760981	0.908519
APRS	0.137124	0.83462	0.758645	0.906507
APRS	0.138568	0.816648	0.756569	0.901641
APRS	0.140012	0.817686	0.752028	0.899176
APRS	0.141456	0.816648	0.75073	0.896321
APRS	0.14284	0.815675	0.748135	0.894245
APRS	0.144284	0.814637	0.743398	0.893402
APRS	0.145728	0.813664	0.740544	0.892039
APRS	0.147172	0.812691	0.737429	0.891261
APRS	0.148556	0.811653	0.735288	0.890417
APRS	0.15	0.810614	0.733472	0.889639
APRS	0.151444	0.809641	0.729903	0.889314
APRS	0.152828	0.803023	0.728865	0.888406
APRS	0.154272	0.801985	0.725556	0.889509
APRS	0.155716	0.801012	0.723286	0.887627
APRS	0.15716	0.794524	0.720042	0.887952
APRS	0.158544	0.795822	0.716603	0.888146
APRS	0.159988	0.786025	0.713554	0.88633
APRS	0.161432	0.787387	0.711412	0.885551
APRS	0.162876	0.787582	0.709985	0.882826
APRS	0.16426	0.79128	0.707455	0.882113
APRS	0.165704	0.790437	0.704665	0.883735
APRS	0.167148	0.789528	0.703692	0.880036
APRS	0.168592	0.791021	0.699864	0.879907
APRS	0.169976	0.791345	0.69636	0.880361
APRS	0.17142	0.791669	0.695257	0.880815
APRS	0.172864	0.793227	0.693895	0.880426
APRS	0.174308	0.782392	0.692922	0.88354
APRS	0.175692	0.781548	0.690391	0.881139
APRS	0.177136	0.78317	0.690975	0.880166
APRS	0.17858	0.782327	0.691235	0.877246
APRS	0.180024	0.781483	0.690261	0.875235
APRS	0.181408	0.78064	0.689353	0.873289
APRS	0.182852	0.784857	0.68825	0.871213
APRS	0.184296	0.784078	0.686498	0.864984
APRS	0.18574	0.78583	0.685331	0.864141
APRS	0.187124	0.786349	0.68306	0.865179
APRS	0.188568	0.792059	0.683449	0.863816
APRS	0.190012	0.791345	0.681438	0.861805
APRS	0.191456	0.790566	0.681957	0.859794
APRS	0.19284	0.797833	0.680594	0.859145
APRS	0.194284	0.779796	0.676377	0.859794
APRS	0.195728	0.779148	0.674885	0.856615
APRS	0.197112	0.759813	0.673587	0.853435
APRS	0.198556	0.759164	0.673652	0.85363
APRS	0.2	0.758451	0.673003	0.851165
APRS	0.201444	0.760592	0.667099	0.848504
APRS	0.202828	0.759878	0.664374	0.847077
APRS	0.204272	0.762019	0.662298	0.845131
APRS	0.205716	0.76137	0.657432	0.84273
APRS	0.20716	0.753585	0.655096	0.840654
APRS	0.208544	0.755791	0.652955	0.838643
APRS	0.209988	0.755207	0.64796	0.835139
APRS	0.211432	0.714592	0.645818	0.827678
APRS	0.212876	0.714008	0.646727	0.827224
APRS	0.21426	0.713359	0.639914	0.824499
APRS	0.215704	0.714202	0.633621	0.820346
APRS	0.217148	0.713618	0.633556	0.816908
APRS	0.218592	0.714462	0.62856	0.816389
APRS	0.219976	0.703886	0.6259	0.815805
APRS	0.22142	0.696295	0.621813	0.815286
APRS	0.222864	0.698761	0.620515	0.813858
APRS	0.224308	0.699669	0.612924	0.811977
APRS	0.225692	0.69915	0.61221	0.811393
APRS	0.227136	0.698566	0.610848	0.810874
APRS	0.22858	0.697982	0.60994	0.811653
APRS	0.230024	0.697398	0.611756	0.809901
APRS	0.231408	0.696814	0.612146	0.809901
APRS	0.232852	0.69941	0.611562	0.806851
APRS	0.234296	0.698891	0.610524	0.806786
APRS	0.23574	0.698307	0.609096	0.803932
APRS	0.237124	0.697723	0.606761	0.803542
APRS	0.238568	0.697204	0.605593	0.801726
APRS	0.240012	0.69662	0.603581	0.801661
APRS	0.241456	0.699345	0.602933	0.801012
APRS	0.24284	0.698761	0.600662	0.800298
APRS	0.244284	0.698242	0.599948	0.799779
APRS	0.245728	0.697658	0.600986	0.797703
APRS	0.247112	0.697139	0.600337	0.795562
APRS	0.248556	0.696555	0.599689	0.796665
APRS	0.25	0.696036	0.59904	0.794913
APRS	0.251444	0.695452	0.595277	0.795692
APRS	0.252828	0.694933	0.59599	0.795173
APRS	0.254272	0.694349	0.594433	0.794654
APRS	0.255716	0.693765	0.593395	0.793356
APRS	0.25716	0.693246	0.593979	0.79141
APRS	0.258544	0.692662	0.59333	0.790826
APRS	0.259988	0.692078	0.592162	0.789723
APRS	0.261432	0.681503	0.591579	0.789269
APRS	0.262876	0.680984	0.591319	0.788815
APRS	0.26426	0.682216	0.590605	0.788361
APRS	0.265704	0.685266	0.589892	0.787841
APRS	0.267148	0.684682	0.589243	0.787387
APRS	0.268592	0.691494	0.588594	0.787906
APRS	0.269976	0.690975	0.587102	0.787517
APRS	0.27142	0.690456	0.587167	0.78596
APRS	0.272864	0.690002	0.586518	0.785506
APRS	0.274308	0.689483	0.587037	0.786284
APRS	0.275692	0.688964	0.585804	0.784533
APRS	0.277136	0.688445	0.585804	0.784078
APRS	0.27858	0.687926	0.583728	0.782586
APRS	0.280024	0.687407	0.584507	0.782651
APRS	0.281408	0.676896	0.583144	0.781872
APRS	0.282852	0.678323	0.582236	0.780186
APRS	0.284296	0.677804	0.580095	0.779666
APRS	0.28574	0.679232	0.577824	0.779212
APRS	0.287124	0.678778	0.577175	0.778693
APRS	0.288568	0.678259	0.576461	0.778044
APRS	0.290012	0.67774	0.573866	0.77759
APRS	0.291396	0.677221	0.573347	0.77519
APRS	0.29284	0.676701	0.572893	0.774671
APRS	0.294284	0.676247	0.572244	0.7724
APRS	0.295728	0.675728	0.571725	0.771751
APRS	0.297112	0.677221	0.566924	0.771232
APRS	0.298556	0.676766	0.566275	0.770778
APRS	0.3	0.676247	0.560112	0.769675
APRS	0.301444	0.675728	0.560306	0.768118
APRS	0.302828	0.675209	0.559073	0.767274
APRS	0.304272	0.674755	0.558555	0.766755
APRS	0.305716	0.674236	0.55849	0.766236
APRS	0.30716	0.663725	0.556284	0.764225
APRS	0.308544	0.663206	0.554791	0.763771
APRS	0.309988	0.662687	0.55278	0.759748
APRS	0.311432	0.662168	0.551482	0.75858
APRS	0.312876	0.653799	0.549601	0.758061
APRS	0.31426	0.653345	0.542529	0.757607
APRS	0.315704	0.652826	0.541621	0.757996
APRS	0.317148	0.654512	0.540193	0.753195
APRS	0.318592	0.644002	0.538636	0.753909
APRS	0.319976	0.643483	0.536884	0.753455
APRS	0.32142	0.643029	0.535327	0.751898
APRS	0.322864	0.64251	0.532602	0.751379
APRS	0.324308	0.646467	0.532083	0.748913
APRS	0.325692	0.652761	0.524817	0.748524
APRS	0.327136	0.622332	0.523324	0.745864
APRS	0.32858	0.621878	0.516512	0.746383
APRS	0.330024	0.621423	0.513787	0.74515
APRS	0.331408	0.620969	0.50957	0.744761
APRS	0.332852	0.620515	0.511322	0.742036
APRS	0.334296	0.622397	0.50691	0.740025
APRS	0.33568	0.621943	0.503341	0.738468
APRS	0.337124	0.621488	0.502757	0.739051
APRS	0.338568	0.621034	0.501719	0.735678
APRS	0.340012	0.62058	0.499319	0.732434
APRS	0.341396	0.620191	0.497891	0.732499
APRS	0.34284	0.619737	0.497372	0.73159
APRS	0.344284	0.599234	0.496918	0.731201
APRS	0.345728	0.59878	0.494647	0.730812
APRS	0.347112	0.598326	0.494128	0.725816
APRS	0.348556	0.597872	0.487965	0.725362
APRS	0.35	0.597418	0.48524	0.724908
APRS	0.351444	0.576981	0.484721	0.724389
APRS	0.352828	0.576526	0.481801	0.7264
APRS	0.354272	0.576072	0.481217	0.723415
APRS	0.355716	0.575618	0.478168	0.720496
APRS	0.35716	0.58016	0.477584	0.717641
APRS	0.358544	0.579705	0.474535	0.717187
APRS	0.359988	0.579251	0.473951	0.716798
APRS	0.361432	0.578797	0.470836	0.716408
APRS	0.362876	0.578408	0.470252	0.715695
APRS	0.36426	0.577954	0.469668	0.713294
APRS	0.365704	0.5775	0.466489	0.707714
APRS	0.367148	0.567054	0.464089	0.705508
APRS	0.368592	0.569195	0.463116	0.70434
APRS	0.369976	0.568741	0.460455	0.703432
APRS	0.37142	0.568287	0.45254	0.701421
APRS	0.372864	0.567897	0.452021	0.702459
APRS	0.374308	0.567443	0.45014	0.702005
APRS	0.375692	0.566989	0.449037	0.696879
APRS	0.377136	0.566535	0.447804	0.696425
APRS	0.37858	0.566081	0.447285	0.694089
APRS	0.380024	0.565626	0.445728	0.694544
APRS	0.381408	0.565172	0.445273	0.693246
APRS	0.382852	0.564718	0.44469	0.692013
APRS	0.384296	0.564264	0.443327	0.687926
APRS	0.38568	0.56381	0.442873	0.68306
APRS	0.387124	0.563356	0.442354	0.681568
APRS	0.388568	0.562901	0.440667	0.681178
APRS	0.390012	0.562447	0.436515	0.680724
APRS	0.391396	0.561993	0.436125	0.679102
APRS	0.39284	0.561539	0.435736	0.674236
APRS	0.394284	0.56102	0.434114	0.673782
APRS	0.395728	0.560566	0.43353	0.6719
APRS	0.397112	0.530137	0.433011	0.671511
APRS	0.398556	0.529683	0.429572	0.669694
APRS	0.4	0.529229	0.429053	0.66645
APRS	0.401444	0.52871	0.428469	0.666061
APRS	0.402828	0.528255	0.427107	0.666061
APRS	0.404272	0.527801	0.426134	0.667683
APRS	0.405716	0.527282	0.425615	0.667229
APRS	0.40716	0.526828	0.425096	0.66671
APRS	0.408544	0.532278	0.424512	0.666256
APRS	0.409988	0.531824	0.424901	0.665802
APRS	0.411432	0.53137	0.423474	0.665283
APRS	0.412876	0.530915	0.422955	0.66392
APRS	0.41426	0.530461	0.422371	0.659443
APRS	0.415704	0.530007	0.422241	0.655096
APRS	0.417148	0.529553	0.421333	0.652501
APRS	0.418592	0.529099	0.421592	0.653539
APRS	0.419976	0.508662	0.418673	0.650814
APRS	0.42142	0.508143	0.418218	0.650425
APRS	0.422864	0.507688	0.416012	0.650685
APRS	0.424308	0.507234	0.414845	0.65023
APRS	0.425692	0.50678	0.411146	0.649776
APRS	0.427136	0.506326	0.410627	0.648803
APRS	0.42858	0.505807	0.410108	0.647311
APRS	0.429964	0.505353	0.409524	0.646986
APRS	0.431408	0.504898	0.409005	0.646662
APRS	0.432852	0.504379	0.408097	0.643548
APRS	0.434296	0.510348	0.407902	0.642769
APRS	0.43568	0.509894	0.407059	0.639785
APRS	0.437124	0.50944	0.40654	0.639395
APRS	0.438568	0.508986	0.408876	0.638941
APRS	0.440012	0.508532	0.409135	0.638292
APRS	0.441396	0.508078	0.408551	0.637838
APRS	0.44284	0.507623	0.407967	0.637449
APRS	0.444284	0.507169	0.410498	0.63706
APRS	0.445728	0.506715	0.406799	0.633297
APRS	0.447112	0.506261	0.406345	0.632907
APRS	0.448556	0.505807	0.405761	0.629209
APRS	0.45	0.505353	0.405307	0.628625
APRS	0.451444	0.504834	0.404918	0.628171
APRS	0.452828	0.504379	0.40109	0.624278
APRS	0.454272	0.503925	0.400571	0.623824
APRS	0.455716	0.503471	0.400117	0.62337
APRS	0.45716	0.502952	0.399598	0.622916
APRS	0.458544	0.502498	0.397976	0.620126
APRS	0.459988	0.502044	0.398625	0.619737
APRS	0.461432	0.501525	0.398105	0.619412
APRS	0.462876	0.501071	0.397651	0.619023
APRS	0.46426	0.500616	0.397132	0.618698
APRS	0.465704	0.500097	0.398365	0.618309
APRS	0.467148	0.499643	0.398365	0.613768
APRS	0.468592	0.502693	0.397132	0.617596
APRS	0.469976	0.502238	0.396613	0.617206
APRS	0.47142	0.501784	0.396678	0.616882
APRS	0.472864	0.501265	0.396938	0.616493
APRS	0.474248	0.500811	0.396354	0.616103
APRS	0.475692	0.500357	0.394991	0.612989
APRS	0.477136	0.499838	0.395316	0.610005
APRS	0.47858	0.499384	0.394732	0.609745
APRS	0.479964	0.498929	0.394213	0.609421
APRS	0.481408	0.49841	0.393694	0.609096
APRS	0.482852	0.497956	0.39311	0.603906
APRS	0.484296	0.497437	0.392591	0.599818
APRS	0.48568	0.496983	0.392007	0.599364
APRS	0.487124	0.496464	0.39032	0.598845
APRS	0.488568	0.499773	0.388503	0.598326
APRS	0.490012	0.499319	0.389347	0.596834
APRS	0.491396	0.4988	0.388892	0.594952
APRS	0.49284	0.498346	0.386881	0.594433
APRS	0.494284	0.497827	0.386362	0.593914
APRS	0.495728	0.497372	0.387465	0.59346
APRS	0.497112	0.496853	0.38753	0.592941
APRS	0.498556	0.496399	0.387011	0.592422
APRS	0.5	0.49588	0.386427	0.591903
APRS	0.501444	0.495426	0.385843	0.591449
APRS	0.502828	0.494907	0.385259	0.59067
APRS	0.504272	0.494453	0.384675	0.590411
APRS	0.505716	0.493934	0.384091	0.589892
APRS	0.50716	0.493415	0.383572	0.589373
APRS	0.508544	0.49296	0.382988	0.586972
APRS	0.509988	0.492441	0.382404	0.586518
APRS	0.511432	0.491922	0.381821	0.586129
APRS	0.512876	0.491468	0.381237	0.585739
APRS	0.51426	0.490949	0.380653	0.587167
APRS	0.515704	0.49043	0.380004	0.584961
APRS	0.517148	0.489911	0.37942	0.584507
APRS	0.518592	0.489392	0.378836	0.585869
APRS	0.519976	0.488873	0.376565	0.583728
APRS	0.52142	0.478362	0.375981	0.583274
APRS	0.522864	0.477908	0.378836	0.582885
APRS	0.524248	0.477389	0.378447	0.584052
APRS	0.525692	0.47687	0.375852	0.583598
APRS	0.527136	0.476351	0.373711	0.583209
APRS	0.52858	0.475832	0.374619	0.582755
APRS	0.529964	0.475248	0.372543	0.585091
APRS	0.531408	0.474729	0.373386	0.584636
APRS	0.532852	0.47421	0.372802	0.584247
APRS	0.534296	0.473691	0.37105	0.583858
APRS	0.53568	0.473172	0.370596	0.583469
APRS	0.537124	0.472653	0.370142	0.584312
APRS	0.538568	0.462077	0.365925	0.583858
APRS	0.540012	0.461558	0.365276	0.583469
APRS	0.541396	0.461039	0.364627	0.583014
APRS	0.54284	0.460455	0.363978	0.58256
APRS	0.544284	0.459936	0.367806	0.582106
APRS	0.545728	0.459417	0.367287	0.581652
APRS	0.547112	0.46331	0.368909	0.581198
APRS	0.548556	0.462791	0.366379	0.580744
APRS	0.55	0.462272	0.367806	0.580289
APRS	0.551444	0.461753	0.368196	0.57977
APRS	0.552828	0.461169	0.36307	0.579316
APRS	0.554272	0.46065	0.359891	0.578862
APRS	0.555716	0.469279	0.359372	0.578408
APRS	0.55716	0.468825	0.358853	0.577175
APRS	0.558544	0.468306	0.356712	0.576721
APRS	0.559988	0.467787	0.355998	0.576332
APRS	0.561432	0.467268	0.355349	0.575878
APRS	0.562876	0.466749	0.356193	0.575423
APRS	0.56426	0.46623	0.353987	0.574969
APRS	0.565704	0.465711	0.355285	0.57458
APRS	0.567148	0.465192	0.352624	0.574126
APRS	0.568532	0.454681	0.351457	0.573672
APRS	0.569976	0.454162	0.350808	0.573217
APRS	0.57142	0.453643	0.350094	0.572763
APRS	0.572864	0.453124	0.349445	0.572309
APRS	0.574248	0.452605	0.348796	0.572179
APRS	0.575692	0.452086	0.348407	0.571466
APRS	0.577136	0.461299	0.347499	0.571012
APRS	0.57858	0.460845	0.346785	0.570557
APRS	0.579964	0.460326	0.346136	0.570103
APRS	0.581408	0.459807	0.345423	0.569649
APRS	0.582852	0.459352	0.344839	0.569195
APRS	0.584296	0.458833	0.344125	0.568676
APRS	0.58568	0.458314	0.343411	0.568222
APRS	0.587124	0.457795	0.347758	0.567768
APRS	0.588568	0.457341	0.347045	0.567313
APRS	0.590012	0.456822	0.346396	0.566989
APRS	0.591396	0.456303	0.345747	0.566535
APRS	0.59284	0.455784	0.345033	0.566081
APRS	0.594284	0.455265	0.344644	0.565432
APRS	0.595728	0.454746	0.343671	0.564978
APRS	0.597112	0.454227	0.343022	0.564459
APRS	0.598556	0.453708	0.342308	0.564004
APRS	0.6	0.453189	0.342049	0.56355
APRS	0.601444	0.45267	0.3414	0.563031
APRS	0.602828	0.452151	0.34127	0.562577
APRS	0.604272	0.451632	0.340622	0.562058
APRS	0.605716	0.451113	0.340038	0.561604
APRS	0.60716	0.450594	0.343476	0.561085
APRS	0.608544	0.45001	0.343476	0.560631
APRS	0.609988	0.449491	0.342827	0.560112
APRS	0.611432	0.448972	0.342179	0.559657
APRS	0.612816	0.448453	0.340751	0.559138
APRS	0.61426	0.447869	0.340038	0.558619
APRS	0.615704	0.437358	0.340232	0.558165
APRS	0.617148	0.436774	0.339583	0.557646
APRS	0.618532	0.436255	0.338935	0.557127
APRS	0.619976	0.435671	0.338221	0.556608
APRS	0.62142	0.435152	0.337572	0.556089
APRS	0.622864	0.434568	0.336923	0.555635
APRS	0.624248	0.434049	0.337378	0.555116
APRS	0.625692	0.433465	0.337118	0.554597
APRS	0.627136	0.432946	0.336664	0.554078
APRS	0.62858	0.432362	0.338091	0.553559
APRS	0.629964	0.431778	0.337507	0.551677
APRS	0.631408	0.431259	0.336988	0.551158
APRS	0.632852	0.430675	0.335042	0.550574
APRS	0.634296	0.430091	0.334523	0.54999
APRS	0.63568	0.429508	0.334069	0.549406
APRS	0.637124	0.428924	0.333679	0.548822
APRS	0.638568	0.42834	0.333615	0.548303
APRS	0.640012	0.427756	0.333679	0.549341
APRS	0.641396	0.41718	0.333095	0.54467
APRS	0.64284	0.416596	0.332576	0.548238
APRS	0.644284	0.416012	0.331993	0.547719
APRS	0.645728	0.415429	0.331409	0.5472
APRS	0.647112	0.414845	0.330825	0.546616
APRS	0.648556	0.414261	0.332382	0.546097
APRS	0.65	0.413677	0.329722	0.545449
APRS	0.651444	0.413028	0.331084	0.543048
APRS	0.652828	0.412444	0.330435	0.542529
APRS	0.654272	0.41186	0.329787	0.542075
APRS	0.655716	0.411211	0.329138	0.539804
APRS	0.65716	0.410627	0.328489	0.539415
APRS	0.658544	0.410043	0.32784	0.538312
APRS	0.659988	0.409395	0.328684	0.538571
APRS	0.661432	0.408811	0.327905	0.538182
APRS	0.662816	0.408162	0.327191	0.53909
APRS	0.66426	0.407578	0.327581	0.537339
APRS	0.665704	0.406929	0.325764	0.536884
APRS	0.667148	0.40628	0.327516	0.53643
APRS	0.668532	0.405697	0.327256	0.536041
APRS	0.669976	0.405048	0.326737	0.535587
APRS	0.67142	0.404399	0.3281	0.535198
APRS	0.672864	0.40375	0.327451	0.534743
APRS	0.674248	0.403101	0.326737	0.534289
APRS	0.675692	0.402453	0.326088	0.533835
APRS	0.677136	0.401804	0.328943	0.53111
APRS	0.67858	0.427107	0.328229	0.532992
APRS	0.679964	0.426588	0.327581	0.532537
APRS	0.681408	0.426004	0.326867	0.532083
APRS	0.682852	0.425485	0.326153	0.528839
APRS	0.684296	0.424901	0.328165	0.528255
APRS	0.68568	0.424382	0.324726	0.527671
APRS	0.687124	0.423798	0.324012	0.527023
APRS	0.688568	0.429897	0.326607	0.526504
APRS	0.690012	0.429378	0.325959	0.526114
APRS	0.691396	0.428794	0.325245	0.52566
APRS	0.69284	0.428275	0.324596	0.525206
APRS	0.694284	0.427756	0.324596	0.524817
APRS	0.695728	0.427172	0.324077	0.524363
APRS	0.697112	0.426653	0.323558	0.527088
APRS	0.698556	0.426069	0.323039	0.526633
APRS	0.7	0.42555	0.32252	0.526114
APRS	0.701444	0.424966	0.322001	0.52566
APRS	0.702828	0.424447	0.321417	0.525206
APRS	0.704272	0.423863	0.320898	0.524687
APRS	0.705716	0.423279	0.32239	0.527217
APRS	0.7071	0.42276	0.321741	0.526698
APRS	0.708544	0.422176	0.321093	0.526244
APRS	0.709988	0.421592	0.320444	0.525725
APRS	0.711432	0.421008	0.31973	0.525206
APRS	0.712816	0.420424	0.320509	0.524687
APRS	0.71426	0.419905	0.319925	0.525466
APRS	0.715704	0.419321	0.320574	0.524817
APRS	0.717148	0.418737	0.31986	0.525855
APRS	0.718532	0.418154	0.319146	0.525336
APRS	0.719976	0.417505	0.318432	0.524752
APRS	0.72142	0.416921	0.317719	0.526179
APRS	0.722864	0.416337	0.317005	0.52566
APRS	0.724248	0.415753	0.316292	0.525206
APRS	0.725692	0.415169	0.315578	0.524687
APRS	0.727136	0.414585	0.31694	0.524233
APRS	0.72858	0.413936	0.316421	0.523779
APRS	0.729964	0.413352	0.315902	0.52326
APRS	0.731408	0.412704	0.315383	0.522805
APRS	0.732852	0.41212	0.31707	0.524752
APRS	0.734296	0.411536	0.316356	0.524233
APRS	0.73568	0.410887	0.315188	0.523649
APRS	0.737124	0.410238	0.31441	0.52313
APRS	0.738568	0.409654	0.313566	0.524946
APRS	0.740012	0.409005	0.312788	0.527542
APRS	0.741396	0.408357	0.311944	0.523779
APRS	0.74284	0.407773	0.313372	0.52326
APRS	0.744284	0.407124	0.312528	0.526114
APRS	0.745728	0.422176	0.31162	0.525595
APRS	0.747112	0.421592	0.31162	0.525141
APRS	0.748556	0.421008	0.311555	0.524622
APRS	0.75	0.420424	0.310777	0.524168
APRS	0.751384	0.41984	0.310063	0.523649
APRS	0.752828	0.419256	0.309284	0.523195
APRS	0.754272	0.418673	0.3087	0.522676
APRS	0.755716	0.418024	0.313566	0.522222
APRS	0.7571	0.41744	0.312658	0.521702
APRS	0.758544	0.416856	0.312528	0.523065
APRS	0.759988	0.416272	0.313631	0.522546
APRS	0.761432	0.415623	0.312918	0.523779
APRS	0.762816	0.415039	0.313372	0.524363
APRS	0.76426	0.414455	0.313502	0.523973
APRS	0.765704	0.413807	0.315448	0.522027
APRS	0.767148	0.429897	0.314929	0.519821
APRS	0.768532	0.429313	0.31428	0.519237
APRS	0.769976	0.428729	0.313631	0.518718
APRS	0.77142	0.42821	0.313631	0.518134
APRS	0.772864	0.427626	0.313177	0.518458
APRS	0.774248	0.427107	0.312723	0.518134
APRS	0.775692	0.426523	0.310971	0.517745
APRS	0.777136	0.425939	0.310258	0.515863
APRS	0.77858	0.425355	0.311296	0.515344
APRS	0.779964	0.424771	0.310258	0.51476
APRS	0.781408	0.424252	0.309544	0.514176
APRS	0.782852	0.423668	0.309933	0.513592
APRS	0.784296	0.423084	0.309479	0.513009
APRS	0.78568	0.4225	0.30896	0.513592
APRS	0.787124	0.421917	0.30896	0.513009
APRS	0.788568	0.421333	0.307014	0.511257
APRS	0.790012	0.420684	0.307273	0.510673
APRS	0.791396	0.4201	0.306495	0.512165
APRS	0.79284	0.419516	0.305651	0.511451
APRS	0.794284	0.418932	0.304808	0.516901
APRS	0.795728	0.43645	0.305586	0.516382
APRS	0.797112	0.435866	0.305067	0.515798
APRS	0.798556	0.435347	0.304613	0.516123
APRS	0.8	0.434828	0.304094	0.515604
APRS	0.801384	0.434244	0.303575	0.51502
APRS	0.802828	0.433725	0.303056	0.514436
APRS	0.804272	0.433206	0.302537	0.513852
APRS	0.805716	0.432622	0.302083	0.513268
APRS	0.8071	0.432103	0.297152	0.512619
APRS	0.808544	0.431519	0.301045	0.512035
APRS	0.809988	0.430935	0.300526	0.511451
APRS	0.811432	0.410433	0.300007	0.510867
APRS	0.812816	0.399857	0.299487	0.511192
APRS	0.81426	0.399273	0.300201	0.509635
APRS	0.815704	0.398754	0.299552	0.509765
APRS	0.817148	0.39817	0.298904	0.509116
APRS	0.818532	0.397586	0.298255	0.508402
APRS	0.819976	0.397003	0.297865	0.515604
APRS	0.82142	0.396419	0.297152	0.515474
APRS	0.822864	0.395835	0.297282	0.51502
APRS	0.824248	0.395251	0.305327	0.514631
APRS	0.825692	0.394667	0.304808	0.514176
APRS	0.827136	0.394083	0.304224	0.513917
APRS	0.82858	0.393434	0.30351	0.513333
APRS	0.829964	0.39285	0.302796	0.512944
APRS	0.831408	0.392266	0.302018	0.512489
APRS	0.832852	0.391617	0.301239	0.512035
APRS	0.834296	0.391034	0.30059	0.511581
APRS	0.83568	0.390385	0.299877	0.511192
APRS	0.837124	0.389801	0.299098	0.510738
APRS	0.838568	0.389152	0.298644	0.510284
APRS	0.840012	0.388568	0.29793	0.509829
APRS	0.841396	0.387919	0.297217	0.509375
APRS	0.84284	0.38727	0.303899	0.508921
APRS	0.844284	0.386622	0.303834	0.517031
APRS	0.845668	0.386038	0.301888	0.516447
APRS	0.847112	0.385389	0.302018	0.515863
APRS	0.848556	0.38474	0.301109	0.515279
APRS	0.85	0.384091	0.300136	0.514631
APRS	0.851384	0.383443	0.299228	0.514047
APRS	0.852828	0.382794	0.300526	0.513463
APRS	0.854272	0.392915	0.299747	0.512814
APRS	0.855716	0.392266	0.298968	0.51223
APRS	0.8571	0.391682	0.298125	0.511581
APRS	0.858544	0.401998	0.298255	0.510932
APRS	0.859988	0.401414	0.297476	0.510348
APRS	0.861432	0.40083	0.296698	0.5097
APRS	0.862816	0.400247	0.295919	0.503471
APRS	0.86426	0.399663	0.29514	0.503017
APRS	0.865704	0.399079	0.294362	0.503731
APRS	0.867148	0.39843	0.293583	0.503341
APRS	0.868532	0.397846	0.29274	0.501654
APRS	0.869976	0.397262	0.291961	0.502563
APRS	0.87142	0.396613	0.291118	0.505158
APRS	0.872864	0.396029	0.290339	0.504509
APRS	0.874248	0.395445	0.289496	0.50386
APRS	0.875692	0.394797	0.288717	0.503147
APRS	0.877136	0.394148	0.291053	0.502498
APRS	0.87858	0.393564	0.293648	0.501849
APRS	0.879964	0.392915	0.292805	0.501135
APRS	0.881408	0.392266	0.291832	0.500487
APRS	0.882852	0.391682	0.291702	0.499773
APRS	0.884296	0.391034	0.291053	0.499059
APRS	0.88568	0.390385	0.290469	0.498346
APRS	0.887124	0.389736	0.28995	0.497697
APRS	0.888568	0.389087	0.291053	0.497113
APRS	0.889952	0.388438	0.290145	0.496659
APRS	0.891396	0.387725	0.287809	0.496205
APRS	0.89284	0.387076	0.28716	0.49575
APRS	0.894284	0.386427	0.287485	0.496334
APRS	0.895668	0.385778	0.288912	0.494907
APRS	0.897112	0.385065	0.287485	0.496788
APRS	0.898556	0.384416	0.286901	0.496399
APRS	0.9	0.383702	0.286252	0.496075
APRS	0.901384	0.382988	0.285473	0.498021
APRS	0.902828	0.38234	0.284954	0.497437
APRS	0.904272	0.381626	0.284305	0.496853
APRS	0.905716	0.418997	0.283721	0.496269
APRS	0.9071	0.388503	0.28476	0.495685
APRS	0.908544	0.387984	0.283916	0.495037
APRS	0.909988	0.3874	0.283073	0.495815
APRS	0.911432	0.386881	0.282229	0.493869
APRS	0.912816	0.386362	0.281386	0.493285
APRS	0.91426	0.385778	0.280542	0.489587
APRS	0.915704	0.385259	0.279699	0.488938
APRS	0.917148	0.384675	0.278855	0.488224
APRS	0.918532	0.384156	0.277947	0.487316
APRS	0.919976	0.383572	0.280477	0.486862
APRS	0.92142	0.382988	0.279699	0.486278
APRS	0.922864	0.382404	0.281905	0.488938
APRS	0.924248	0.381885	0.280932	0.488289
APRS	0.925692	0.381302	0.279959	0.484786
APRS	0.927136	0.380718	0.280802	0.486992
APRS	0.92858	0.380134	0.280218	0.486343
APRS	0.929964	0.37955	0.280802	0.489457
APRS	0.931408	0.378966	0.281386	0.485045
APRS	0.932852	0.378317	0.280607	0.484396
APRS	0.934296	0.377733	0.279894	0.483683
APRS	0.93568	0.377149	0.27918	0.483164
APRS	0.937124	0.3765	0.278401	0.482839
APRS	0.938568	0.375916	0.277688	0.485824
APRS	0.939952	0.389541	0.276909	0.48524
APRS	0.941396	0.388957	0.276131	0.483228
APRS	0.94284	0.388438	0.27665	0.482709
APRS	0.944284	0.387854	0.276844	0.483358
APRS	0.945668	0.38727	0.278337	0.482709
APRS	0.947112	0.386687	0.277623	0.482061
APRS	0.948556	0.386168	0.276909	0.480763
APRS	0.95	0.385584	0.276195	0.480244
APRS	0.951384	0.385	0.275871	0.479725
APRS	0.952828	0.384416	0.275028	0.478946
APRS	0.954272	0.383832	0.274119	0.478687
APRS	0.955716	0.373256	0.273211	0.478168
APRS	0.9571	0.372608	0.272367	0.477454
APRS	0.958544	0.372024	0.271459	0.477454
APRS	0.959988	0.37144	0.271005	0.477065
APRS	0.961432	0.370856	0.270226	0.476676
APRS	0.962816	0.370207	0.269513	0.476351
APRS	0.96426	0.369623	0.271329	0.47687
APRS	0.965704	0.368974	0.272367	0.479984
APRS	0.967148	0.368325	0.271524	0.480763
APRS	0.968532	0.367742	0.274963	0.481866
APRS	0.969976	0.367093	0.273989	0.480114
APRS	0.97142	0.366444	0.274768	0.480503
APRS	0.972864	0.365795	0.273925	0.479725
APRS	0.974248	0.365146	0.273146	0.481217
APRS	0.975692	0.364498	0.272303	0.481087
APRS	0.977136	0.363849	0.271524	0.480893
APRS	0.97858	0.363135	0.270681	0.480763
APRS	0.979964	0.362486	0.270745	0.478752
APRS	0.981408	0.361837	0.269643	0.480374
APRS	0.982852	0.361124	0.26854	0.480633
APRS	0.984236	0.36041	0.267437	0.480179
APRS	0.98568	0.359761	0.266399	0.47966
APRS	0.987124	0.359048	0.265879	0.478946
APRS	0.988568	0.358334	0.267761	0.478298
APRS	0.989952	0.35762	0.269837	0.477584
APRS	0.991396	0.356907	0.268734	0.47687
APRS	0.99284	0.356193	0.267696	0.476157
APRS	0.994284	0.355479	0.26828	0.475378
APRS	0.995668	0.354765	0.270162	0.476676
APRS	0.997112	0.354052	0.269253	0.476221
APRS	0.998556	0.353273	0.26828	0.475702
APRS	1	0.35256	0.269772	0.475248
KFRE	0	1	1	1
KFRE	0.00144408	0.995134	0.995134	0.995134
KFRE	0.00288815	0.990203	0.990203	0.990203
KFRE	0.004272	0.985272	0.985272	0.985272
KFRE	0.00571599	0.980341	0.980341	0.980341
KFRE	0.00716006	0.97541	0.97541	0.97541
KFRE	0.00860414	0.970415	0.970415	0.970415
KFRE	0.00998799	0.965484	0.965484	0.965484
KFRE	0.0114321	0.960488	0.960488	0.960488
KFRE	0.012876	0.955492	0.955492	0.955492
KFRE	0.01426	0.950496	0.950496	0.950496
KFRE	0.015704	0.945501	0.945501	0.945501
KFRE	0.017148	0.94044	0.94044	0.94044
KFRE	0.018592	0.935444	0.935444	0.935444
KFRE	0.019976	0.930383	0.930383	0.930383
KFRE	0.02142	0.925323	0.925323	0.925323
KFRE	0.022864	0.920262	0.920262	0.920262
KFRE	0.0243081	0.915201	0.915201	0.915201
KFRE	0.025692	0.910141	0.910141	0.910141
KFRE	0.027136	0.905015	0.905015	0.905015
KFRE	0.02858	0.89989	0.89989	0.89989
KFRE	0.0300241	0.894829	0.894829	0.894829
KFRE	0.0314079	0.889639	0.889639	0.889639
KFRE	0.032852	0.884513	0.884513	0.884513
KFRE	0.034296	0.879388	0.879388	0.879388
KFRE	0.0357401	0.874197	0.874197	0.874197
KFRE	0.0371239	0.869072	0.869072	0.869072
KFRE	0.038568	0.863881	0.863881	0.863881
KFRE	0.0400121	0.858691	0.858691	0.858691
KFRE	0.0414561	0.853435	0.853435	0.853435
KFRE	0.04284	0.848245	0.848245	0.848245
KFRE	0.044284	0.84299	0.84299	0.84299
KFRE	0.0457281	0.837734	0.837734	0.837734
KFRE	0.0471721	0.832479	0.832479	0.832479
KFRE	0.048556	0.827224	0.827224	0.827224
KFRE	0.05	0.821968	0.821968	0.821968
KFRE	0.0514441	0.816648	0.816648	0.816648
KFRE	0.0528881	0.811393	0.811393	0.811393
KFRE	0.054272	0.806073	0.806073	0.806073
KFRE	0.0557161	0.800753	0.800753	0.800753
KFRE	0.05716	0.795432	0.795432	0.795432
KFRE	0.058544	0.790047	0.790047	0.790047
KFRE	0.059988	0.784727	0.784727	0.784727
KFRE	0.061432	0.779342	0.779342	0.779342
KFRE	0.062876	0.773957	0.773957	0.773957
KFRE	0.06426	0.768572	0.768572	0.768572
KFRE	0.065704	0.763187	0.763187	0.76442
KFRE	0.067148	0.757737	0.757737	0.760332
KFRE	0.0685921	0.752287	0.752287	0.760851
KFRE	0.069976	0.746902	0.746902	0.758775
KFRE	0.07142	0.741452	0.741452	0.760138
KFRE	0.072864	0.735937	0.735937	0.761695
KFRE	0.0743081	0.730487	0.730487	0.766755
KFRE	0.0756919	0.724972	0.724972	0.767858
KFRE	0.077136	0.719458	0.719458	0.772659
KFRE	0.07858	0.713943	0.713943	0.776163
KFRE	0.0800241	0.708428	0.708428	0.776293
KFRE	0.0814079	0.702913	0.702913	0.778693
KFRE	0.082852	0.697333	0.697333	0.781224
KFRE	0.0842961	0.691819	0.691819	0.780056
KFRE	0.0857401	0.686239	0.686239	0.78077
KFRE	0.087124	0.680594	0.680594	0.78064
KFRE	0.088568	0.675015	0.675015	0.77785
KFRE	0.0900121	0.669435	0.669435	0.781613
KFRE	0.0914561	0.66379	0.66379	0.779212
KFRE	0.09284	0.658146	0.658146	0.778628
KFRE	0.094284	0.652501	0.652501	0.779537
KFRE	0.0957281	0.646792	0.646792	0.78051
KFRE	0.0971721	0.641147	0.641147	0.780964
KFRE	0.098556	0.635438	0.635438	0.781418
KFRE	0.1	0.631415	0.629728	0.776617
KFRE	0.101444	0.628171	0.624019	0.77253
KFRE	0.102888	0.630831	0.618309	0.771816
KFRE	0.104272	0.630312	0.612535	0.767664
KFRE	0.105716	0.63667	0.606825	0.765782
KFRE	0.10716	0.646662	0.601051	0.762927
KFRE	0.108544	0.656913	0.595277	0.763122
KFRE	0.109988	0.658665	0.589438	0.760916
KFRE	0.111432	0.678259	0.583663	0.758775
KFRE	0.112876	0.679556	0.577824	0.756829
KFRE	0.11426	0.673328	0.571985	0.751508
KFRE	0.115704	0.66937	0.566146	0.747551
KFRE	0.117148	0.662687	0.560306	0.747097
KFRE	0.118592	0.676572	0.554402	0.744112
KFRE	0.119976	0.690716	0.548498	0.741582
KFRE	0.12142	0.700513	0.542594	0.740414
KFRE	0.122864	0.683514	0.53669	0.73717
KFRE	0.124308	0.68319	0.530786	0.737105
KFRE	0.125692	0.687666	0.524817	0.737429
KFRE	0.127136	0.647051	0.518848	0.736067
KFRE	0.12858	0.662558	0.512879	0.729709
KFRE	0.130024	0.654318	0.507883	0.728411
KFRE	0.131408	0.644845	0.509894	0.727503
KFRE	0.132852	0.647051	0.515993	0.728736
KFRE	0.134296	0.649387	0.529423	0.726465
KFRE	0.13574	0.649711	0.545059	0.723545
KFRE	0.137124	0.652242	0.556673	0.717317
KFRE	0.138568	0.634075	0.557257	0.717122
KFRE	0.140012	0.640888	0.556673	0.713099
KFRE	0.141456	0.642574	0.55012	0.713229
KFRE	0.14284	0.625641	0.547006	0.708493
KFRE	0.144284	0.625316	0.550574	0.705379
KFRE	0.145728	0.632583	0.551677	0.704989
KFRE	0.147172	0.631739	0.539025	0.703497
KFRE	0.148556	0.624473	0.535198	0.698566
KFRE	0.15	0.635502	0.523454	0.690197
KFRE	0.151444	0.642315	0.514371	0.684487
KFRE	0.152828	0.641407	0.504574	0.676507
KFRE	0.154272	0.612989	0.482385	0.668397
KFRE	0.155716	0.617855	0.470577	0.665737
KFRE	0.15716	0.550834	0.456173	0.660676
KFRE	0.158544	0.544151	0.444365	0.655875
KFRE	0.159988	0.529229	0.43885	0.645429
KFRE	0.161432	0.52858	0.424317	0.637773
KFRE	0.162876	0.510219	0.411925	0.62032
KFRE	0.16426	0.463505	0.399792	0.611172
KFRE	0.165704	0.450075	0.392072	0.591903
KFRE	0.167148	0.428405	0.383183	0.578732
KFRE	0.168592	0.433141	0.366898	0.565497
KFRE	0.169976	0.440213	0.356517	0.559203
KFRE	0.17142	0.421398	0.354571	0.552002
KFRE	0.172864	0.426264	0.34672	0.55012
KFRE	0.174308	0.43619	0.339713	0.555375
KFRE	0.175692	0.437553	0.333485	0.555116
KFRE	0.177136	0.446506	0.328229	0.556024
KFRE	0.17858	0.456952	0.3281	0.555765
KFRE	0.180024	0.458509	0.329527	0.552715
KFRE	0.181408	0.451891	0.334588	0.548952
KFRE	0.182852	0.458769	0.339	0.551158
KFRE	0.184296	0.46318	0.345358	0.547914
KFRE	0.18574	0.463699	0.353727	0.532278
KFRE	0.187124	0.442029	0.34672	0.529618
KFRE	0.188568	0.414845	0.336469	0.527866
KFRE	0.190012	0.426264	0.333809	0.526309
KFRE	0.191456	0.427042	0.330435	0.521702
KFRE	0.19284	0.420814	0.329787	0.523065
KFRE	0.194284	0.425809	0.32771	0.522416
KFRE	0.195728	0.42263	0.327321	0.518134
KFRE	0.197112	0.422371	0.325699	0.51781
KFRE	0.198556	0.429183	0.318822	0.518913
KFRE	0.2	0.427561	0.314021	0.518264
KFRE	0.201444	0.430221	0.297152	0.513268
KFRE	0.202828	0.426004	0.288069	0.50691
KFRE	0.204272	0.427367	0.285084	0.507688
KFRE	0.205716	0.420424	0.278077	0.505547
KFRE	0.20716	0.405177	0.276066	0.500227
KFRE	0.208544	0.358399	0.278466	0.499189
KFRE	0.209988	0.343282	0.278466	0.498021
KFRE	0.211432	0.343282	0.280153	0.489652
KFRE	0.212876	0.353727	0.285408	0.484007
KFRE	0.21426	0.359891	0.284565	0.481866
KFRE	0.215704	0.372153	0.278466	0.482709
KFRE	0.217148	0.36865	0.282554	0.47447
KFRE	0.218592	0.372024	0.283332	0.46902
KFRE	0.219976	0.367158	0.280477	0.464608
KFRE	0.22142	0.372153	0.280023	0.457082
KFRE	0.222864	0.377279	0.279699	0.453254
KFRE	0.224308	0.37929	0.281191	0.451826
KFRE	0.225692	0.371115	0.276844	0.450788
KFRE	0.227136	0.373191	0.279569	0.449101
KFRE	0.22858	0.36041	0.283138	0.449685
KFRE	0.230024	0.352689	0.281386	0.445922
KFRE	0.231408	0.336729	0.280932	0.448063
KFRE	0.232852	0.34393	0.280088	0.448647
KFRE	0.234296	0.346266	0.283073	0.445663
KFRE	0.23574	0.350224	0.282099	0.444819
KFRE	0.237124	0.351002	0.281386	0.443716
KFRE	0.238568	0.350094	0.279115	0.441056
KFRE	0.240012	0.35762	0.281126	0.437423
KFRE	0.241456	0.363459	0.282035	0.438396
KFRE	0.24284	0.362681	0.279829	0.437228
KFRE	0.244284	0.336988	0.280737	0.43658
KFRE	0.245728	0.337897	0.282099	0.436969
KFRE	0.247112	0.337053	0.281516	0.434698
KFRE	0.248556	0.344969	0.280283	0.432622
KFRE	0.25	0.349445	0.278012	0.431778
KFRE	0.251444	0.35749	0.275611	0.432557
KFRE	0.252828	0.362097	0.277104	0.430156
KFRE	0.254272	0.364952	0.276195	0.426393
KFRE	0.255716	0.356063	0.278337	0.425874
KFRE	0.25716	0.355414	0.277558	0.423474
KFRE	0.258544	0.346461	0.277558	0.42568
KFRE	0.259988	0.347629	0.275482	0.426004
KFRE	0.261432	0.352495	0.276001	0.426069
KFRE	0.262876	0.353727	0.275417	0.423668
KFRE	0.26426	0.35496	0.273925	0.420359
KFRE	0.265704	0.358074	0.274768	0.421657
KFRE	0.267148	0.352949	0.276779	0.421073
KFRE	0.268592	0.352365	0.275936	0.419451
KFRE	0.269976	0.351846	0.273925	0.41997
KFRE	0.27142	0.342957	0.27386	0.419451
KFRE	0.272864	0.334134	0.272951	0.418867
KFRE	0.274308	0.337442	0.270097	0.419062
KFRE	0.275692	0.336859	0.269513	0.420554
KFRE	0.277136	0.346072	0.268929	0.419321
KFRE	0.27858	0.345552	0.267631	0.415623
KFRE	0.280024	0.345033	0.265685	0.416077
KFRE	0.281408	0.344579	0.264517	0.412704
KFRE	0.282852	0.34406	0.264841	0.412639
KFRE	0.284296	0.345552	0.262116	0.41212
KFRE	0.28574	0.347045	0.264971	0.41186
KFRE	0.287124	0.346591	0.264128	0.411276
KFRE	0.288568	0.346072	0.260559	0.410692
KFRE	0.290012	0.347629	0.260624	0.41186
KFRE	0.291396	0.349251	0.259716	0.409524
KFRE	0.29284	0.348732	0.259521	0.410887
KFRE	0.294284	0.348277	0.257185	0.410433
KFRE	0.295728	0.349899	0.256861	0.411795
KFRE	0.297112	0.349445	0.25459	0.411341
KFRE	0.298556	0.332447	0.254331	0.411082
KFRE	0.3	0.33621	0.254071	0.410563
KFRE	0.301444	0.337897	0.254006	0.409849
KFRE	0.302828	0.337442	0.253812	0.40907
KFRE	0.304272	0.336988	0.253617	0.408162
KFRE	0.305716	0.336599	0.253033	0.408292
KFRE	0.30716	0.336145	0.250957	0.408162
KFRE	0.308544	0.335691	0.249854	0.408551
KFRE	0.309988	0.326997	0.24927	0.408616
KFRE	0.311432	0.318238	0.248037	0.40667
KFRE	0.312876	0.317849	0.248297	0.401739
KFRE	0.31426	0.317394	0.248556	0.40122
KFRE	0.315704	0.325894	0.248686	0.400701
KFRE	0.317148	0.325504	0.248621	0.402388
KFRE	0.318592	0.325115	0.248362	0.401933
KFRE	0.319976	0.329268	0.247194	0.403815
KFRE	0.32142	0.335756	0.24687	0.410043
KFRE	0.322864	0.335366	0.246545	0.404918
KFRE	0.324308	0.339648	0.24674	0.402712
KFRE	0.325692	0.339324	0.247194	0.402323
KFRE	0.327136	0.312853	0.246091	0.401933
KFRE	0.32858	0.317265	0.245183	0.398105
KFRE	0.330024	0.317005	0.245831	0.399987
KFRE	0.331408	0.316746	0.244534	0.399598
KFRE	0.332852	0.318822	0.244274	0.397911
KFRE	0.334296	0.302018	0.244015	0.397586
KFRE	0.33568	0.301758	0.243755	0.398495
KFRE	0.337124	0.301499	0.243496	0.396808
KFRE	0.338568	0.301239	0.24382	0.396419
KFRE	0.340012	0.30338	0.242523	0.395964
KFRE	0.341396	0.303186	0.242328	0.397457
KFRE	0.34284	0.302926	0.242458	0.394537
KFRE	0.344284	0.302667	0.243042	0.394018
KFRE	0.345728	0.304873	0.241939	0.395251
KFRE	0.347112	0.304678	0.241744	0.394861
KFRE	0.348556	0.304418	0.242133	0.395316
KFRE	0.35	0.304159	0.239668	0.393888
KFRE	0.351444	0.303899	0.238305	0.392526
KFRE	0.352828	0.303705	0.236099	0.392266
KFRE	0.354272	0.303445	0.235905	0.392526
KFRE	0.355716	0.303186	0.235775	0.389736
KFRE	0.35716	0.302926	0.236099	0.390515
KFRE	0.358544	0.302667	0.236424	0.388568
KFRE	0.359988	0.302472	0.235256	0.390709
KFRE	0.361432	0.302212	0.235905	0.389801
KFRE	0.362876	0.301953	0.235645	0.386362
KFRE	0.36426	0.301693	0.235451	0.385973
KFRE	0.365704	0.301434	0.235515	0.38727
KFRE	0.367148	0.301174	0.237008	0.385194
KFRE	0.368592	0.30098	0.236618	0.386751
KFRE	0.369976	0.292416	0.236489	0.386427
KFRE	0.37142	0.283851	0.236683	0.386687
KFRE	0.372864	0.283592	0.236359	0.386168
KFRE	0.374308	0.283397	0.236099	0.380134
KFRE	0.375692	0.283138	0.236035	0.374424
KFRE	0.377136	0.282878	0.235905	0.374035
KFRE	0.37858	0.282619	0.235645	0.376371
KFRE	0.380024	0.282359	0.235451	0.376241
KFRE	0.381408	0.282099	0.235256	0.375527
KFRE	0.382852	0.28184	0.235061	0.375073
KFRE	0.384296	0.28437	0.234867	0.374619
KFRE	0.38568	0.284176	0.234672	0.368974
KFRE	0.387124	0.283916	0.234737	0.368585
KFRE	0.388568	0.283657	0.234867	0.368131
KFRE	0.390012	0.283397	0.234737	0.36878
KFRE	0.391396	0.283138	0.235191	0.36852
KFRE	0.39284	0.282878	0.236099	0.366963
KFRE	0.394284	0.282619	0.23584	0.365665
KFRE	0.395728	0.282424	0.23558	0.364757
KFRE	0.397112	0.285084	0.235386	0.365536
KFRE	0.398556	0.284825	0.235126	0.364238
KFRE	0.4	0.28463	0.234283	0.363719
KFRE	0.401444	0.28437	0.234023	0.364887
KFRE	0.402828	0.284111	0.233699	0.364692
KFRE	0.404272	0.283851	0.233374	0.362227
KFRE	0.405716	0.283657	0.233115	0.364108
KFRE	0.40716	0.283397	0.233115	0.356582
KFRE	0.408544	0.283138	0.232985	0.35509
KFRE	0.409988	0.282878	0.23318	0.355998
KFRE	0.411432	0.282619	0.232661	0.354376
KFRE	0.412876	0.265815	0.232531	0.355155
KFRE	0.41426	0.265555	0.231428	0.355674
KFRE	0.415704	0.26536	0.231233	0.354246
KFRE	0.417148	0.268215	0.230844	0.35509
KFRE	0.418592	0.267956	0.23052	0.353338
KFRE	0.419976	0.267761	0.23026	0.34938
KFRE	0.42142	0.270681	0.229936	0.349121
KFRE	0.422864	0.262181	0.229676	0.348213
KFRE	0.424308	0.261922	0.228768	0.347953
KFRE	0.425692	0.261727	0.229092	0.346396
KFRE	0.427136	0.261468	0.228768	0.347564
KFRE	0.42858	0.261273	0.228833	0.347369
KFRE	0.429964	0.261013	0.228184	0.34711
KFRE	0.431408	0.260819	0.22786	0.346915
KFRE	0.432852	0.260559	0.227535	0.34672
KFRE	0.434296	0.260365	0.227211	0.348148
KFRE	0.43568	0.260105	0.226951	0.341335
KFRE	0.437124	0.263219	0.226757	0.341205
KFRE	0.438568	0.26296	0.226497	0.342503
KFRE	0.440012	0.262765	0.226238	0.340946
KFRE	0.441396	0.265944	0.226043	0.340751
KFRE	0.44284	0.265685	0.225783	0.340297
KFRE	0.444284	0.26549	0.225589	0.340103
KFRE	0.445728	0.265296	0.225848	0.339843
KFRE	0.447112	0.265101	0.227081	0.340232
KFRE	0.448556	0.264906	0.226886	0.339454
KFRE	0.45	0.264647	0.226692	0.339259
KFRE	0.451444	0.264452	0.226497	0.339
KFRE	0.452828	0.264257	0.226302	0.338805
KFRE	0.454272	0.264063	0.226108	0.337637
KFRE	0.455716	0.263803	0.225913	0.337378
KFRE	0.45716	0.270681	0.225718	0.336988
KFRE	0.458544	0.270486	0.225524	0.334393
KFRE	0.459988	0.270356	0.225329	0.334198
KFRE	0.461432	0.270162	0.225135	0.333939
KFRE	0.462876	0.269967	0.226043	0.332641
KFRE	0.46426	0.269772	0.226822	0.332447
KFRE	0.465704	0.269578	0.225589	0.332252
KFRE	0.467148	0.269383	0.225329	0.332057
KFRE	0.468592	0.269253	0.226043	0.329138
KFRE	0.469976	0.269059	0.224875	0.328878
KFRE	0.47142	0.268864	0.224616	0.32771
KFRE	0.472864	0.268669	0.224421	0.327516
KFRE	0.474248	0.268475	0.224161	0.327321
KFRE	0.475692	0.26828	0.224745	0.327062
KFRE	0.477136	0.268085	0.224486	0.326867
KFRE	0.47858	0.267891	0.225718	0.326607
KFRE	0.479964	0.267696	0.223902	0.326413
KFRE	0.481408	0.267501	0.225394	0.326218
KFRE	0.482852	0.267307	0.225264	0.325959
KFRE	0.484296	0.267112	0.22507	0.325764
KFRE	0.48568	0.266918	0.22494	0.325504
KFRE	0.487124	0.266723	0.224745	0.32531
KFRE	0.488568	0.266528	0.224616	0.32505
KFRE	0.490012	0.266334	0.22494	0.324856
KFRE	0.491396	0.266139	0.224745	0.324596
KFRE	0.49284	0.265944	0.224551	0.324337
KFRE	0.494284	0.26575	0.224356	0.324142
KFRE	0.495728	0.265555	0.224161	0.323882
KFRE	0.497112	0.26536	0.223967	0.319665
KFRE	0.498556	0.265166	0.223707	0.319471
KFRE	0.5	0.264971	0.223513	0.319211
KFRE	0.501444	0.264777	0.223318	0.318952
KFRE	0.502828	0.264582	0.223123	0.318497
KFRE	0.504272	0.264387	0.222929	0.317978
KFRE	0.505716	0.264128	0.222734	0.317719
KFRE	0.50716	0.263933	0.222539	0.317654
KFRE	0.508544	0.263738	0.222345	0.313631
KFRE	0.509988	0.263544	0.222085	0.313372
KFRE	0.511432	0.263349	0.221891	0.313048
KFRE	0.512876	0.263155	0.221631	0.31694
KFRE	0.51426	0.262895	0.221436	0.316746
KFRE	0.515704	0.2627	0.221177	0.316486
KFRE	0.517148	0.262506	0.220917	0.316097
KFRE	0.518592	0.262311	0.220658	0.315837
KFRE	0.519976	0.262052	0.220398	0.315578
KFRE	0.52142	0.261857	0.220204	0.312399
KFRE	0.522864	0.261662	0.219944	0.315059
KFRE	0.524248	0.253163	0.219685	0.314799
KFRE	0.525692	0.252968	0.219425	0.31454
KFRE	0.527136	0.252709	0.219166	0.311944
KFRE	0.52858	0.252514	0.218971	0.311815
KFRE	0.529964	0.244015	0.218712	0.31175
KFRE	0.531408	0.24382	0.218452	0.31162
KFRE	0.532852	0.243561	0.218712	0.31149
KFRE	0.534296	0.243366	0.218517	0.311426
KFRE	0.53568	0.243171	0.218322	0.309414
KFRE	0.537124	0.242912	0.218063	0.30922
KFRE	0.538568	0.242717	0.217868	0.30896
KFRE	0.540012	0.242523	0.217608	0.305846
KFRE	0.541396	0.242263	0.217414	0.305586
KFRE	0.54284	0.242068	0.217219	0.305392
KFRE	0.544284	0.241809	0.21696	0.305197
KFRE	0.545728	0.241614	0.216765	0.305067
KFRE	0.547112	0.250568	0.216506	0.304873
KFRE	0.548556	0.250373	0.216311	0.304743
KFRE	0.55	0.250178	0.216051	0.304548
KFRE	0.551444	0.249984	0.215857	0.305975
KFRE	0.552828	0.249854	0.215597	0.305651
KFRE	0.554272	0.249659	0.215403	0.305392
KFRE	0.555716	0.249465	0.215143	0.303834
KFRE	0.55716	0.24927	0.214948	0.303705
KFRE	0.558544	0.249075	0.214689	0.30351
KFRE	0.559988	0.248881	0.214494	0.303315
KFRE	0.561432	0.248686	0.214235	0.303186
KFRE	0.562876	0.248492	0.213975	0.302991
KFRE	0.56426	0.253098	0.213781	0.302796
KFRE	0.565704	0.252968	0.213521	0.302667
KFRE	0.567148	0.252774	0.213326	0.302472
KFRE	0.568532	0.262376	0.214559	0.302277
KFRE	0.569976	0.245637	0.214364	0.302083
KFRE	0.57142	0.245507	0.21417	0.301953
KFRE	0.572864	0.245377	0.213975	0.301758
KFRE	0.574248	0.245248	0.213781	0.301564
KFRE	0.575692	0.245118	0.213586	0.301369
KFRE	0.577136	0.244923	0.213326	0.301239
KFRE	0.57858	0.244793	0.213132	0.301045
KFRE	0.579964	0.244664	0.212937	0.30085
KFRE	0.581408	0.244534	0.212742	0.300655
KFRE	0.582852	0.244404	0.212548	0.300461
KFRE	0.584296	0.244209	0.212353	0.300266
KFRE	0.58568	0.24408	0.212159	0.300136
KFRE	0.587124	0.24395	0.211899	0.299942
KFRE	0.588568	0.24382	0.211704	0.300785
KFRE	0.590012	0.243626	0.21151	0.300526
KFRE	0.591396	0.243496	0.211315	0.300266
KFRE	0.59284	0.243366	0.211056	0.300007
KFRE	0.594284	0.243236	0.210861	0.299747
KFRE	0.595728	0.243042	0.210666	0.299552
KFRE	0.597112	0.242912	0.210472	0.298579
KFRE	0.598556	0.242782	0.210212	0.297801
KFRE	0.6	0.242652	0.210018	0.297671
KFRE	0.601444	0.242458	0.209823	0.297541
KFRE	0.602828	0.242328	0.209563	0.294946
KFRE	0.604272	0.242198	0.209369	0.294751
KFRE	0.605716	0.242004	0.209174	0.294557
KFRE	0.60716	0.241874	0.208915	0.294427
KFRE	0.608544	0.241679	0.20872	0.294232
KFRE	0.609988	0.241549	0.208525	0.294038
KFRE	0.611432	0.24142	0.208266	0.293908
KFRE	0.612816	0.241225	0.208071	0.293778
KFRE	0.61426	0.241095	0.207812	0.293648
KFRE	0.615704	0.240965	0.207617	0.293518
KFRE	0.617148	0.240771	0.207357	0.293389
KFRE	0.618532	0.240641	0.207163	0.292999
KFRE	0.619976	0.240446	0.206968	0.292805
KFRE	0.62142	0.240317	0.206709	0.29261
KFRE	0.622864	0.240122	0.208525	0.292416
KFRE	0.624248	0.239992	0.208201	0.292286
KFRE	0.625692	0.239798	0.207941	0.292091
KFRE	0.627136	0.239668	0.207617	0.291896
KFRE	0.62858	0.239473	0.208071	0.291702
KFRE	0.629964	0.239343	0.207812	0.292416
KFRE	0.631408	0.239149	0.207552	0.292286
KFRE	0.632852	0.239019	0.207293	0.292156
KFRE	0.634296	0.238824	0.207033	0.292026
KFRE	0.63568	0.238695	0.206774	0.291896
KFRE	0.637124	0.2385	0.206514	0.291767
KFRE	0.638568	0.23837	0.206254	0.291702
KFRE	0.640012	0.238176	0.205995	0.291572
KFRE	0.641396	0.238046	0.205735	0.291442
KFRE	0.64284	0.237851	0.205476	0.291313
KFRE	0.644284	0.237657	0.205216	0.293454
KFRE	0.645728	0.237527	0.204957	0.293843
KFRE	0.647112	0.237332	0.204632	0.293583
KFRE	0.648556	0.237137	0.204373	0.293389
KFRE	0.65	0.237008	0.204113	0.293129
KFRE	0.651444	0.236813	0.203854	0.290599
KFRE	0.652828	0.236618	0.205671	0.290469
KFRE	0.654272	0.236489	0.205346	0.290339
KFRE	0.655716	0.236294	0.205087	0.292156
KFRE	0.65716	0.236099	0.204762	0.291896
KFRE	0.658544	0.23597	0.204503	0.28995
KFRE	0.659988	0.235775	0.204178	0.28982
KFRE	0.661432	0.23558	0.203854	0.289691
KFRE	0.662816	0.235386	0.20353	0.289561
KFRE	0.66426	0.235256	0.20327	0.289431
KFRE	0.665704	0.235061	0.202946	0.289301
KFRE	0.667148	0.234867	0.202621	0.289172
KFRE	0.668532	0.234672	0.202297	0.289042
KFRE	0.669976	0.234542	0.202037	0.288458
KFRE	0.67142	0.234348	0.201713	0.288069
KFRE	0.672864	0.234153	0.201388	0.288652
KFRE	0.674248	0.233958	0.201064	0.288523
KFRE	0.675692	0.233764	0.20074	0.288393
KFRE	0.677136	0.233569	0.200415	0.288263
KFRE	0.67858	0.233439	0.201713	0.286511
KFRE	0.679964	0.233245	0.20327	0.288004
KFRE	0.681408	0.23305	0.20301	0.289431
KFRE	0.682852	0.232855	0.202816	0.287744
KFRE	0.684296	0.232661	0.202556	0.287614
KFRE	0.68568	0.232466	0.202297	0.287485
KFRE	0.687124	0.232271	0.202037	0.287355
KFRE	0.688568	0.232077	0.201843	0.287225
KFRE	0.690012	0.231882	0.201583	0.28703
KFRE	0.691396	0.231688	0.202686	0.286901
KFRE	0.69284	0.231493	0.202426	0.286771
KFRE	0.694284	0.231298	0.202167	0.286641
KFRE	0.695728	0.231104	0.201843	0.286511
KFRE	0.697112	0.230909	0.201583	0.286382
KFRE	0.698556	0.230714	0.201324	0.286252
KFRE	0.7	0.23052	0.200999	0.284889
KFRE	0.701444	0.230325	0.20074	0.285928
KFRE	0.702828	0.23013	0.200415	0.285798
KFRE	0.704272	0.229936	0.200156	0.2845
KFRE	0.705716	0.229676	0.199831	0.284435
KFRE	0.7071	0.229482	0.199572	0.285344
KFRE	0.708544	0.229287	0.199247	0.285214
KFRE	0.709988	0.229092	0.198988	0.285084
KFRE	0.711432	0.228898	0.198664	0.283916
KFRE	0.712816	0.228703	0.198404	0.28476
KFRE	0.71426	0.228444	0.19808	0.28463
KFRE	0.715704	0.228249	0.19782	0.283592
KFRE	0.717148	0.228054	0.197496	0.283462
KFRE	0.718532	0.22786	0.197171	0.283332
KFRE	0.719976	0.227665	0.196912	0.283203
KFRE	0.72142	0.227405	0.196587	0.283073
KFRE	0.722864	0.227211	0.197042	0.283008
KFRE	0.724248	0.227016	0.196717	0.282878
KFRE	0.725692	0.226757	0.195679	0.282748
KFRE	0.727136	0.226562	0.195355	0.282619
KFRE	0.72858	0.226367	0.19503	0.282489
KFRE	0.729964	0.226108	0.194771	0.282359
KFRE	0.731408	0.225913	0.194965	0.282229
KFRE	0.732852	0.225718	0.194641	0.282099
KFRE	0.734296	0.225459	0.194316	0.281516
KFRE	0.73568	0.225264	0.193927	0.280023
KFRE	0.737124	0.225005	0.193603	0.281321
KFRE	0.738568	0.22481	0.193603	0.280023
KFRE	0.740012	0.224551	0.193278	0.280023
KFRE	0.741396	0.224356	0.193214	0.280023
KFRE	0.74284	0.224096	0.1925	0.280023
KFRE	0.744284	0.223902	0.199312	0.280023
KFRE	0.745728	0.223642	0.199053	0.280023
KFRE	0.747112	0.223448	0.198793	0.280023
KFRE	0.748556	0.223188	0.198534	0.280023
KFRE	0.75	0.222994	0.198209	0.280023
KFRE	0.751384	0.222734	0.19795	0.280023
KFRE	0.752828	0.222474	0.19769	0.280218
KFRE	0.754272	0.22228	0.197431	0.280088
KFRE	0.755716	0.22202	0.197171	0.280023
KFRE	0.7571	0.221761	0.196847	0.280023
KFRE	0.758544	0.221566	0.196393	0.280023
KFRE	0.759988	0.221307	0.196003	0.280023
KFRE	0.761432	0.221047	0.195679	0.280023
KFRE	0.762816	0.220788	0.19542	0.280023
KFRE	0.76426	0.220593	0.195095	0.280023
KFRE	0.765704	0.220334	0.194771	0.280023
KFRE	0.767148	0.220074	0.194381	0.280023
KFRE	0.768532	0.219814	0.194057	0.280023
KFRE	0.769976	0.219555	0.194057	0.280023
KFRE	0.77142	0.21936	0.193733	0.280023
KFRE	0.772864	0.219101	0.192954	0.280023
KFRE	0.774248	0.218841	0.19263	0.280023
KFRE	0.775692	0.218582	0.19224	0.280023
KFRE	0.777136	0.218322	0.191851	0.280023
KFRE	0.77858	0.218063	0.191527	0.280023
KFRE	0.779964	0.217803	0.191137	0.278791
KFRE	0.781408	0.217544	0.191397	0.278077
KFRE	0.782852	0.217284	0.191072	0.278012
KFRE	0.784296	0.217025	0.190748	0.277882
KFRE	0.78568	0.216765	0.190424	0.280023
KFRE	0.787124	0.216506	0.190034	0.280023
KFRE	0.788568	0.216246	0.18971	0.280023
KFRE	0.790012	0.215986	0.189386	0.280023
KFRE	0.791396	0.215727	0.189905	0.280023
KFRE	0.79284	0.215403	0.189645	0.280023
KFRE	0.794284	0.215143	0.189321	0.280023
KFRE	0.795728	0.214884	0.188996	0.280023
KFRE	0.797112	0.214624	0.188672	0.277882
KFRE	0.798556	0.214364	0.193343	0.276715
KFRE	0.8	0.21404	0.194057	0.276585
KFRE	0.801384	0.213781	0.193668	0.276455
KFRE	0.802828	0.213521	0.193278	0.277558
KFRE	0.804272	0.213197	0.192889	0.280023
KFRE	0.805716	0.212937	0.1925	0.277428
KFRE	0.8071	0.212678	0.192046	0.280023
KFRE	0.808544	0.212353	0.191656	0.280023
KFRE	0.809988	0.212094	0.191267	0.279764
KFRE	0.811432	0.211769	0.190813	0.277104
KFRE	0.812816	0.221307	0.190424	0.277039
KFRE	0.81426	0.221047	0.191527	0.275352
KFRE	0.815704	0.220788	0.191202	0.276844
KFRE	0.817148	0.220528	0.190813	0.278531
KFRE	0.818532	0.220269	0.190424	0.27665
KFRE	0.819976	0.220009	0.190034	0.278012
KFRE	0.82142	0.21975	0.189645	0.27652
KFRE	0.822864	0.21949	0.189256	0.27639
KFRE	0.824248	0.21923	0.188867	0.279115
KFRE	0.825692	0.218971	0.188477	0.278855
KFRE	0.827136	0.218712	0.188088	0.276715
KFRE	0.82858	0.218452	0.189645	0.276455
KFRE	0.829964	0.218192	0.189321	0.276001
KFRE	0.831408	0.217933	0.188931	0.275936
KFRE	0.832852	0.217673	0.188607	0.280023
KFRE	0.834296	0.217414	0.188218	0.280023
KFRE	0.83568	0.217154	0.187893	0.280023
KFRE	0.837124	0.21683	0.187504	0.280023
KFRE	0.838568	0.21657	0.18718	0.280023
KFRE	0.840012	0.216311	0.18679	0.280023
KFRE	0.841396	0.216051	0.186401	0.280023
KFRE	0.84284	0.215727	0.186077	0.280023
KFRE	0.844284	0.215467	0.185687	0.280023
KFRE	0.845668	0.215208	0.185298	0.280023
KFRE	0.847112	0.214884	0.184909	0.280023
KFRE	0.848556	0.214624	0.18452	0.280023
KFRE	0.85	0.214364	0.184195	0.280023
KFRE	0.851384	0.21404	0.183806	0.280023
KFRE	0.852828	0.213781	0.183417	0.280023
KFRE	0.854272	0.213456	0.185687	0.280023
KFRE	0.855716	0.213197	0.182638	0.280023
KFRE	0.8571	0.212872	0.182249	0.280023
KFRE	0.858544	0.212613	0.184779	0.280023
KFRE	0.859988	0.212288	0.184455	0.280023
KFRE	0.861432	0.211964	0.184065	0.280023
KFRE	0.862816	0.211704	0.183741	0.280023
KFRE	0.86426	0.21138	0.183352	0.280023
KFRE	0.865704	0.211056	0.184909	0.280023
KFRE	0.867148	0.210796	0.184455	0.280023
KFRE	0.868532	0.210472	0.187309	0.280023
KFRE	0.869976	0.210147	0.186855	0.280023
KFRE	0.87142	0.209823	0.186466	0.280023
KFRE	0.872864	0.209563	0.182573	0.280023
KFRE	0.874248	0.209239	0.182119	0.280023
KFRE	0.875692	0.208915	0.1816	0.280023
KFRE	0.877136	0.200286	0.181146	0.280023
KFRE	0.87858	0.199961	0.180692	0.280023
KFRE	0.879964	0.199637	0.180173	0.280023
KFRE	0.881408	0.199312	0.183482	0.280023
KFRE	0.882852	0.198988	0.183027	0.280023
KFRE	0.884296	0.198664	0.182573	0.280023
KFRE	0.88568	0.235061	0.182184	0.280023
KFRE	0.887124	0.234867	0.18173	0.280023
KFRE	0.888568	0.234737	0.181276	0.280023
KFRE	0.889952	0.234542	0.180821	0.280023
KFRE	0.891396	0.234348	0.180367	0.280023
KFRE	0.89284	0.234218	0.179913	0.280023
KFRE	0.894284	0.234023	0.179459	0.280023
KFRE	0.895668	0.233829	0.179005	0.280023
KFRE	0.897112	0.233699	0.182443	0.280023
KFRE	0.898556	0.233504	0.181924	0.280023
KFRE	0.9	0.23331	0.18134	0.280023
KFRE	0.901384	0.23318	0.18173	0.280023
KFRE	0.902828	0.271719	0.181276	0.280023
KFRE	0.904272	0.271719	0.180886	0.280023
KFRE	0.905716	0.271719	0.180432	0.280023
KFRE	0.9071	0.271719	0.180043	0.280023
KFRE	0.908544	0.271719	0.179589	0.280023
KFRE	0.909988	0.271719	0.179199	0.280023
KFRE	0.911432	0.271719	0.178745	0.280023
KFRE	0.912816	0.271719	0.178291	0.280023
KFRE	0.91426	0.271719	0.181016	0.280023
KFRE	0.915704	0.271719	0.180497	0.280023
KFRE	0.917148	0.271719	0.180043	0.280023
KFRE	0.918532	0.271719	0.179524	0.280023
KFRE	0.919976	0.271719	0.179005	0.280023
KFRE	0.92142	0.271719	0.178486	0.280023
KFRE	0.922864	0.271719	0.177967	0.280023
KFRE	0.924248	0.271719	0.177448	0.280023
KFRE	0.925692	0.271719	0.176929	0.280023
KFRE	0.927136	0.271719	0.176345	0.280023
KFRE	0.92858	0.271719	0.179134	0.280023
KFRE	0.929964	0.271719	0.17868	0.280023
KFRE	0.931408	0.271719	0.178291	0.280023
KFRE	0.932852	0.271719	0.177902	0.280023
KFRE	0.934296	0.271719	0.177448	0.280023
KFRE	0.93568	0.271719	0.179264	0.280023
KFRE	0.937124	0.271719	0.178745	0.280023
KFRE	0.938568	0.271719	0.178226	0.280023
KFRE	0.939952	0.271719	0.177772	0.280023
KFRE	0.941396	0.271719	0.177253	0.280023
KFRE	0.94284	0.271719	0.176799	0.280023
KFRE	0.944284	0.271719	0.17628	0.280023
KFRE	0.945668	0.263479	0.175761	0.280023
KFRE	0.947112	0.263479	0.176864	0.280023
KFRE	0.948556	0.263479	0.17628	0.280023
KFRE	0.95	0.263479	0.175696	0.280023
KFRE	0.951384	0.263479	0.175047	0.280023
KFRE	0.952828	0.263479	0.174463	0.280023
KFRE	0.954272	0.263479	0.179718	0.280023
KFRE	0.955716	0.263479	0.179264	0.280023
KFRE	0.9571	0.263479	0.17881	0.280023
KFRE	0.958544	0.263479	0.178291	0.280023
KFRE	0.959988	0.263479	0.177837	0.280023
KFRE	0.961432	0.263479	0.177383	0.280023
KFRE	0.962816	0.263479	0.176929	0.280023
KFRE	0.96426	0.263479	0.177123	0.280023
KFRE	0.965704	0.263479	0.183611	0.280023
KFRE	0.967148	0.263479	0.176539	0.280023
KFRE	0.968532	0.263479	0.175436	0.280023
KFRE	0.969976	0.263479	0.182443	0.280023
KFRE	0.97142	0.263479	0.181989	0.280023
KFRE	0.972864	0.263479	0.173685	0.280023
KFRE	0.974248	0.263479	0.173101	0.280023
KFRE	0.975692	0.263479	0.180757	0.280023
KFRE	0.977136	0.263479	0.180108	0.280023
KFRE	0.97858	0.263479	0.179589	0.280023
KFRE	0.979964	0.263479	0.179005	0.280023
KFRE	0.981408	0.263479	0.178745	0.280023
KFRE	0.982852	0.263479	0.178226	0.280023
KFRE	0.984236	0.263479	0.177642	0.280023
KFRE	0.98568	0.263479	0.177123	0.280023
KFRE	0.987124	0.263479	0.176604	0.280023
KFRE	0.988568	0.263479	0.176085	0.280023
KFRE	0.989952	0.263479	0.175501	0.280023
KFRE	0.991396	0.263479	0.174982	0.280023
KFRE	0.99284	0.263479	0.174398	0.280023
KFRE	0.994284	0.263479	0.173879	0.280023
KFRE	0.995668	0.263479	0.173295	0.280023
KFRE	0.997112	0.263479	0.172711	0.280023
KFRE	0.998556	0.263479	0.172128	0.280023
KFRE	1	0.263479	0.171544	0.280023
PRS	0	1	1	1
PRS	0.00144408	0.995134	0.995134	0.995134
PRS	0.00288815	0.990203	0.990203	0.990203
PRS	0.004272	0.985272	0.985272	0.985272
PRS	0.00571599	0.980341	0.980341	0.980341
PRS	0.00716006	0.97541	0.97541	0.97541
PRS	0.00860414	0.970415	0.970415	0.970415
PRS	0.00998799	0.965484	0.965484	0.965484
PRS	0.0114321	0.960488	0.960488	0.960488
PRS	0.012876	0.955492	0.955492	0.955492
PRS	0.01426	0.950496	0.950496	0.950496
PRS	0.015704	0.945501	0.945501	0.945501
PRS	0.017148	0.94044	0.94044	0.94044
PRS	0.018592	0.935444	0.935444	0.935444
PRS	0.019976	0.930383	0.930383	0.930383
PRS	0.02142	0.925323	0.925323	0.925323
PRS	0.022864	0.920262	0.920262	0.920262
PRS	0.0243081	0.915201	0.915201	0.915201
PRS	0.025692	0.910141	0.910141	0.910141
PRS	0.027136	0.905015	0.905015	0.905015
PRS	0.02858	0.89989	0.89989	0.89989
PRS	0.0300241	0.894829	0.894829	0.894829
PRS	0.0314079	0.889639	0.889639	0.889639
PRS	0.032852	0.884513	0.884513	0.884513
PRS	0.034296	0.879388	0.879388	0.879388
PRS	0.0357401	0.874197	0.874197	0.874197
PRS	0.0371239	0.869072	0.869072	0.869072
PRS	0.038568	0.863881	0.863881	0.863881
PRS	0.0400121	0.858691	0.858691	0.858691
PRS	0.0414561	0.853435	0.853435	0.853435
PRS	0.04284	0.848245	0.848245	0.848245
PRS	0.044284	0.84299	0.84299	0.84299
PRS	0.0457281	0.837734	0.837734	0.837734
PRS	0.0471721	0.832479	0.832479	0.832479
PRS	0.048556	0.827224	0.827224	0.827224
PRS	0.05	0.821968	0.821968	0.821968
PRS	0.0514441	0.816648	0.816648	0.816648
PRS	0.0528881	0.811393	0.811393	0.811393
PRS	0.054272	0.806073	0.806073	0.806073
PRS	0.0557161	0.800753	0.800753	0.800753
PRS	0.05716	0.795432	0.795432	0.795432
PRS	0.058544	0.790047	0.790047	0.790047
PRS	0.059988	0.784727	0.784727	0.784727
PRS	0.061432	0.779342	0.779342	0.779342
PRS	0.062876	0.773957	0.773957	0.773957
PRS	0.06426	0.768572	0.768572	0.768572
PRS	0.065704	0.763187	0.763187	0.763187
PRS	0.067148	0.757737	0.757737	0.757737
PRS	0.0685921	0.752287	0.752287	0.752287
PRS	0.069976	0.746902	0.746902	0.746902
PRS	0.07142	0.741452	0.741452	0.741452
PRS	0.072864	0.735937	0.735937	0.735937
PRS	0.0743081	0.730487	0.730487	0.731136
PRS	0.0756919	0.724972	0.724972	0.725686
PRS	0.077136	0.719458	0.719458	0.720171
PRS	0.07858	0.713943	0.713943	0.71537
PRS	0.0800241	0.708428	0.708428	0.709855
PRS	0.0814079	0.702913	0.702913	0.70434
PRS	0.082852	0.697333	0.697333	0.699539
PRS	0.0842961	0.691819	0.691819	0.694025
PRS	0.0857401	0.686239	0.686239	0.688445
PRS	0.087124	0.680594	0.680594	0.683644
PRS	0.088568	0.675015	0.674171	0.678843
PRS	0.0900121	0.669435	0.665542	0.673263
PRS	0.0914561	0.66379	0.660157	0.668397
PRS	0.09284	0.658146	0.654383	0.662817
PRS	0.094284	0.652501	0.649582	0.658016
PRS	0.0957281	0.646792	0.641601	0.653993
PRS	0.0971721	0.641147	0.635567	0.648803
PRS	0.098556	0.635438	0.628625	0.643548
PRS	0.1	0.629728	0.622981	0.63933
PRS	0.101444	0.624019	0.617271	0.635632
PRS	0.102888	0.618309	0.611562	0.630766
PRS	0.104272	0.612535	0.605787	0.62603
PRS	0.105716	0.606825	0.599234	0.62084
PRS	0.10716	0.601051	0.592746	0.616622
PRS	0.108544	0.595277	0.586842	0.611562
PRS	0.109988	0.589438	0.581003	0.606955
PRS	0.111432	0.583663	0.575229	0.600402
PRS	0.112876	0.577824	0.56939	0.59612
PRS	0.11426	0.571985	0.56355	0.590865
PRS	0.115704	0.566146	0.557711	0.586129
PRS	0.117148	0.560306	0.550834	0.581587
PRS	0.118592	0.554402	0.545578	0.576526
PRS	0.119976	0.548498	0.536301	0.570817
PRS	0.12142	0.542594	0.52858	0.566081
PRS	0.122864	0.53669	0.523649	0.561279
PRS	0.124308	0.530786	0.51489	0.55557
PRS	0.125692	0.524817	0.508921	0.550315
PRS	0.127136	0.518848	0.501849	0.545254
PRS	0.12858	0.512879	0.492506	0.541231
PRS	0.130024	0.50691	0.484396	0.537858
PRS	0.131408	0.500876	0.476676	0.532732
PRS	0.132852	0.494907	0.467722	0.528126
PRS	0.134296	0.488873	0.461818	0.520859
PRS	0.13574	0.482839	0.450983	0.51515
PRS	0.137124	0.47674	0.445468	0.508402
PRS	0.138568	0.470707	0.433855	0.505872
PRS	0.140012	0.464608	0.428405	0.504834
PRS	0.141456	0.458509	0.419386	0.497372
PRS	0.14284	0.45241	0.404075	0.491598
PRS	0.144284	0.446247	0.403296	0.486408
PRS	0.145728	0.440148	0.397003	0.48485
PRS	0.147172	0.433984	0.391423	0.479401
PRS	0.148556	0.427821	0.383378	0.473951
PRS	0.15	0.421592	0.372543	0.472393
PRS	0.151444	0.415429	0.365211	0.469928
PRS	0.152828	0.4092	0.362681	0.468371
PRS	0.154272	0.402972	0.351067	0.463375
PRS	0.155716	0.396743	0.342308	0.45825
PRS	0.15716	0.39045	0.332901	0.450594
PRS	0.158544	0.384156	0.324077	0.444106
PRS	0.159988	0.377863	0.318173	0.443262
PRS	0.161432	0.371569	0.311361	0.445468
PRS	0.162876	0.365276	0.305586	0.435152
PRS	0.16426	0.358918	0.297087	0.434114
PRS	0.165704	0.35256	0.293648	0.429962
PRS	0.167148	0.346201	0.284825	0.424577
PRS	0.168592	0.339843	0.278466	0.417115
PRS	0.169976	0.33342	0.265944	0.416596
PRS	0.17142	0.327062	0.260819	0.414196
PRS	0.172864	0.320574	0.256602	0.411795
PRS	0.174308	0.31415	0.244404	0.410498
PRS	0.175692	0.307727	0.239798	0.405891
PRS	0.177136	0.301239	0.237397	0.404918
PRS	0.17858	0.294751	0.23558	0.405113
PRS	0.180024	0.288263	0.231104	0.41212
PRS	0.181408	0.28171	0.220658	0.415623
PRS	0.182852	0.270681	0.213197	0.416791
PRS	0.184296	0.242652	0.193733	0.415234
PRS	0.18574	0.273211	0.190164	0.405242
PRS	0.187124	0.254266	0.210601	0.378901
PRS	0.188568	0.266528	0.216506	0.360021
PRS	0.190012	0.263479	0.218192	0.359761
PRS	0.191456	0.263479	0.215532	0.367742
PRS	0.19284	0.263479	0.217025	0.366703
PRS	0.194284	0.263479	0.210147	0.372608
PRS	0.195728	0.263479	0.21404	0.375592
PRS	0.197112	0.263479	0.209563	0.369169
PRS	0.198556	0.263479	0.206838	0.37131
PRS	0.2	0.263479	0.211834	0.370791
PRS	0.201444	0.263479	0.213391	0.368455
PRS	0.202828	0.263479	0.212807	0.374424
PRS	0.204272	0.263479	0.215727	0.368585
PRS	0.205716	0.263479	0.21112	0.370856
PRS	0.20716	0.263479	0.210861	0.366055
PRS	0.208544	0.263479	0.209304	0.368131
PRS	0.209988	0.263479	0.210082	0.370272
PRS	0.211432	0.263479	0.214948	0.37423
PRS	0.212876	0.263479	0.216441	0.375203
PRS	0.21426	0.263479	0.215662	0.373905
PRS	0.215704	0.263479	0.217673	0.372932
PRS	0.217148	0.263479	0.217803	0.378512
PRS	0.218592	0.263479	0.221372	0.36865
PRS	0.219976	0.263479	0.220982	0.368845
PRS	0.22142	0.263479	0.220723	0.37131
PRS	0.222864	0.263479	0.221372	0.368909
PRS	0.224308	0.263479	0.21975	0.371829
PRS	0.225692	0.263479	0.220334	0.36852
PRS	0.227136	0.263479	0.221956	0.360994
PRS	0.22858	0.263479	0.220334	0.354571
PRS	0.230024	0.263479	0.220463	0.356777
PRS	0.231408	0.263479	0.224745	0.353533
PRS	0.232852	0.263479	0.223123	0.353273
PRS	0.234296	0.263479	0.224421	0.347434
PRS	0.23574	0.263479	0.222669	0.33861
PRS	0.237124	0.263479	0.22507	0.329268
PRS	0.238568	0.263479	0.225589	0.324531
PRS	0.240012	0.263479	0.228249	0.321482
PRS	0.241456	0.263479	0.228054	0.312399
PRS	0.24284	0.263479	0.226108	0.3087
PRS	0.244284	0.263479	0.227535	0.30617
PRS	0.245728	0.263479	0.228573	0.297736
PRS	0.247112	0.263479	0.228379	0.290015
PRS	0.248556	0.263479	0.22481	0.288782
PRS	0.25	0.263479	0.226822	0.288458
PRS	0.251444	0.263479	0.228379	0.286966
PRS	0.252828	0.263479	0.23052	0.286187
PRS	0.254272	0.263479	0.229741	0.283397
PRS	0.255716	0.263479	0.229547	0.286447
PRS	0.25716	0.263479	0.228249	0.282813
PRS	0.258544	0.263479	0.227341	0.2845
PRS	0.259988	0.263479	0.228703	0.281451
PRS	0.261432	0.263479	0.229871	0.28437
PRS	0.262876	0.263479	0.229676	0.286122
PRS	0.26426	0.263479	0.229676	0.282424
PRS	0.265704	0.263479	0.227795	0.283138
PRS	0.267148	0.263479	0.227989	0.283138
PRS	0.268592	0.263479	0.229611	0.282035
PRS	0.269976	0.263479	0.229482	0.280283
PRS	0.27142	0.263479	0.232012	0.280283
PRS	0.272864	0.263479	0.231817	0.280283
PRS	0.274308	0.263479	0.234672	0.280283
PRS	0.275692	0.263479	0.236424	0.280283
PRS	0.277136	0.263479	0.236294	0.280283
PRS	0.27858	0.263479	0.236813	0.279634
PRS	0.280024	0.263479	0.238954	0.280283
PRS	0.281408	0.263479	0.238046	0.280283
PRS	0.282852	0.263479	0.236229	0.280283
PRS	0.284296	0.263479	0.237981	0.280283
PRS	0.28574	0.263479	0.239408	0.280283
PRS	0.287124	0.263479	0.241679	0.280283
PRS	0.288568	0.263479	0.243885	0.280283
PRS	0.290012	0.263479	0.24369	0.280283
PRS	0.291396	0.263479	0.243236	0.280283
PRS	0.29284	0.263479	0.246999	0.280283
PRS	0.294284	0.263479	0.248946	0.278531
PRS	0.295728	0.263479	0.249011	0.278466
PRS	0.297112	0.263479	0.248881	0.278207
PRS	0.298556	0.263479	0.250827	0.278207
PRS	0.3	0.263479	0.25498	0.278207
PRS	0.301444	0.263479	0.254785	0.278207
PRS	0.302828	0.263479	0.254915	0.278142
PRS	0.304272	0.263479	0.25485	0.278142
PRS	0.305716	0.263479	0.25485	0.278142
PRS	0.30716	0.263479	0.256731	0.280283
PRS	0.308544	0.263479	0.256926	0.280023
PRS	0.309988	0.263479	0.256861	0.278142
PRS	0.311432	0.263479	0.256861	0.278077
PRS	0.312876	0.263479	0.258613	0.277688
PRS	0.31426	0.263479	0.258548	0.278077
PRS	0.315704	0.263479	0.259002	0.277558
PRS	0.317148	0.263479	0.258937	0.278077
PRS	0.318592	0.263479	0.258937	0.278077
PRS	0.319976	0.263479	0.258937	0.275741
PRS	0.32142	0.263479	0.258872	0.278012
PRS	0.322864	0.263479	0.261143	0.278012
PRS	0.324308	0.263479	0.261143	0.278012
PRS	0.325692	0.263479	0.261143	0.278012
PRS	0.327136	0.263479	0.261143	0.275676
PRS	0.32858	0.263479	0.261143	0.275611
PRS	0.330024	0.263479	0.261078	0.275611
PRS	0.331408	0.263479	0.262441	0.273211
PRS	0.332852	0.263479	0.263479	0.273211
PRS	0.334296	0.263479	0.263479	0.273146
PRS	0.33568	0.263479	0.263479	0.273146
PRS	0.337124	0.263479	0.263479	0.271848
PRS	0.338568	0.263479	0.263479	0.271848
PRS	0.340012	0.263479	0.263479	0.271848
PRS	0.341396	0.263479	0.263479	0.271848
PRS	0.34284	0.263479	0.263479	0.271848
PRS	0.344284	0.263479	0.263479	0.271848
PRS	0.345728	0.263479	0.263479	0.271848
PRS	0.347112	0.263479	0.263479	0.271848
PRS	0.348556	0.263479	0.263479	0.271848
PRS	0.35	0.263479	0.263479	0.271848
PRS	0.351444	0.263479	0.263479	0.271848
PRS	0.352828	0.263479	0.263479	0.271848
PRS	0.354272	0.263479	0.263479	0.271848
PRS	0.355716	0.263479	0.263479	0.271848
PRS	0.35716	0.263479	0.263479	0.271848
PRS	0.358544	0.263479	0.263479	0.271848
PRS	0.359988	0.263479	0.263479	0.271848
PRS	0.361432	0.263479	0.263479	0.271848
PRS	0.362876	0.263479	0.263479	0.271848
PRS	0.36426	0.263479	0.263479	0.271848
PRS	0.365704	0.263479	0.263479	0.271848
PRS	0.367148	0.263479	0.263479	0.270551
PRS	0.368592	0.263479	0.263479	0.269643
PRS	0.369976	0.263479	0.263479	0.269578
PRS	0.37142	0.263479	0.263479	0.269513
PRS	0.372864	0.263479	0.263479	0.269188
PRS	0.374308	0.263479	0.263479	0.269383
PRS	0.375692	0.263479	0.263479	0.269123
PRS	0.377136	0.263479	0.263479	0.269123
PRS	0.37858	0.263479	0.263479	0.269123
PRS	0.380024	0.263479	0.263479	0.266399
PRS	0.381408	0.263479	0.263479	0.266269
PRS	0.382852	0.263479	0.263479	0.266269
PRS	0.384296	0.263479	0.263479	0.266204
PRS	0.38568	0.263479	0.263479	0.266139
PRS	0.387124	0.263479	0.263479	0.263479
PRS	0.388568	0.263479	0.263479	0.263479
PRS	0.390012	0.263479	0.263479	0.263479
PRS	0.391396	0.263479	0.263479	0.263479
PRS	0.39284	0.263479	0.263479	0.263479
PRS	0.394284	0.263479	0.263479	0.263479
PRS	0.395728	0.263479	0.263479	0.263479
PRS	0.397112	0.263479	0.263479	0.263479
PRS	0.398556	0.263479	0.263479	0.263479
PRS	0.4	0.263479	0.263479	0.263479
PRS	0.401444	0.263479	0.263479	0.263479
PRS	0.402828	0.263479	0.263479	0.263479
PRS	0.404272	0.263479	0.263479	0.263479
PRS	0.405716	0.263479	0.263479	0.263479
PRS	0.40716	0.263479	0.263479	0.263479
PRS	0.408544	0.263479	0.263479	0.263479
PRS	0.409988	0.263479	0.263479	0.263479
PRS	0.411432	0.263479	0.263479	0.263479
PRS	0.412876	0.263479	0.263479	0.263479
PRS	0.41426	0.263479	0.263479	0.263479
PRS	0.415704	0.263479	0.263479	0.263479
PRS	0.417148	0.263479	0.263479	0.263479
PRS	0.418592	0.263479	0.263479	0.263479
PRS	0.419976	0.263479	0.263479	0.263479
PRS	0.42142	0.263479	0.263479	0.263479
PRS	0.422864	0.263479	0.263479	0.263479
PRS	0.424308	0.263479	0.263479	0.263479
PRS	0.425692	0.263479	0.263479	0.263479
PRS	0.427136	0.263479	0.263479	0.263479
PRS	0.42858	0.263479	0.263479	0.263479
PRS	0.429964	0.263479	0.263479	0.263479
PRS	0.431408	0.263479	0.263479	0.263479
PRS	0.432852	0.263479	0.263479	0.263479
PRS	0.434296	0.263479	0.263479	0.263479
PRS	0.43568	0.263479	0.263479	0.263479
PRS	0.437124	0.263479	0.263479	0.263479
PRS	0.438568	0.263479	0.263479	0.263479
PRS	0.440012	0.263479	0.263479	0.263479
PRS	0.441396	0.263479	0.263479	0.263479
PRS	0.44284	0.263479	0.263479	0.263479
PRS	0.444284	0.263479	0.263479	0.263479
PRS	0.445728	0.263479	0.263479	0.263479
PRS	0.447112	0.263479	0.263479	0.263479
PRS	0.448556	0.263479	0.263479	0.263479
PRS	0.45	0.263479	0.263479	0.263479
PRS	0.451444	0.263479	0.263479	0.263479
PRS	0.452828	0.263479	0.263479	0.263479
PRS	0.454272	0.263479	0.263479	0.263479
PRS	0.455716	0.263479	0.263479	0.263479
PRS	0.45716	0.263479	0.263479	0.263479
PRS	0.458544	0.263479	0.263479	0.263479
PRS	0.459988	0.263479	0.263479	0.263479
PRS	0.461432	0.263479	0.263479	0.263479
PRS	0.462876	0.263479	0.263479	0.263479
PRS	0.46426	0.263479	0.263479	0.263479
PRS	0.465704	0.263479	0.263479	0.263479
PRS	0.467148	0.263479	0.263479	0.263479
PRS	0.468592	0.263479	0.263479	0.263479
PRS	0.469976	0.263479	0.263479	0.263479
PRS	0.47142	0.263479	0.263479	0.263479
PRS	0.472864	0.263479	0.263479	0.263479
PRS	0.474248	0.263479	0.263479	0.263479
PRS	0.475692	0.263479	0.263479	0.263479
PRS	0.477136	0.263479	0.263479	0.263479
PRS	0.47858	0.263479	0.263479	0.263479
PRS	0.479964	0.263479	0.263479	0.263479
PRS	0.481408	0.263479	0.263479	0.263479
PRS	0.482852	0.263479	0.263479	0.263479
PRS	0.484296	0.263479	0.263479	0.263479
PRS	0.48568	0.263479	0.263479	0.263479
PRS	0.487124	0.263479	0.263479	0.263479
PRS	0.488568	0.263479	0.263479	0.263479
PRS	0.490012	0.263479	0.263479	0.263479
PRS	0.491396	0.263479	0.263479	0.263479
PRS	0.49284	0.263479	0.263479	0.263479
PRS	0.494284	0.263479	0.263479	0.263479
PRS	0.495728	0.263479	0.263479	0.263479
PRS	0.497112	0.263479	0.263479	0.263479
PRS	0.498556	0.263479	0.263479	0.263479
PRS	0.5	0.263479	0.263479	0.263479
PRS	0.501444	0.263479	0.263479	0.263479
PRS	0.502828	0.263479	0.263479	0.263479
PRS	0.504272	0.263479	0.263479	0.263479
PRS	0.505716	0.263479	0.263479	0.263479
PRS	0.50716	0.263479	0.263479	0.263479
PRS	0.508544	0.263479	0.263479	0.263479
PRS	0.509988	0.263479	0.263479	0.263479
PRS	0.511432	0.263479	0.263479	0.263479
PRS	0.512876	0.263479	0.263479	0.263479
PRS	0.51426	0.263479	0.263479	0.263479
PRS	0.515704	0.263479	0.263479	0.263479
PRS	0.517148	0.263479	0.263479	0.263479
PRS	0.518592	0.263479	0.263479	0.263479
PRS	0.519976	0.263479	0.263479	0.263479
PRS	0.52142	0.263479	0.263479	0.263479
PRS	0.522864	0.263479	0.263479	0.263479
PRS	0.524248	0.263479	0.263479	0.263479
PRS	0.525692	0.263479	0.263479	0.263479
PRS	0.527136	0.263479	0.263479	0.263479
PRS	0.52858	0.263479	0.263479	0.263479
PRS	0.529964	0.263479	0.263479	0.263479
PRS	0.531408	0.263479	0.263479	0.263479
PRS	0.532852	0.263479	0.263479	0.263479
PRS	0.534296	0.263479	0.263479	0.263479
PRS	0.53568	0.263479	0.263479	0.263479
PRS	0.537124	0.263479	0.263479	0.263479
PRS	0.538568	0.263479	0.263479	0.263479
PRS	0.540012	0.263479	0.263479	0.263479
PRS	0.541396	0.263479	0.263479	0.263479
PRS	0.54284	0.263479	0.263479	0.263479
PRS	0.544284	0.263479	0.263479	0.263479
PRS	0.545728	0.263479	0.263479	0.263479
PRS	0.547112	0.263479	0.263479	0.263479
PRS	0.548556	0.263479	0.263479	0.263479
PRS	0.55	0.263479	0.263479	0.263479
PRS	0.551444	0.263479	0.263479	0.263479
PRS	0.552828	0.263479	0.263479	0.263479
PRS	0.554272	0.263479	0.263479	0.263479
PRS	0.555716	0.263479	0.263479	0.263479
PRS	0.55716	0.263479	0.263479	0.263479
PRS	0.558544	0.263479	0.263479	0.263479
PRS	0.559988	0.263479	0.263479	0.263479
PRS	0.561432	0.263479	0.263479	0.263479
PRS	0.562876	0.263479	0.263479	0.263479
PRS	0.56426	0.263479	0.263479	0.263479
PRS	0.565704	0.263479	0.263479	0.263479
PRS	0.567148	0.263479	0.263479	0.263479
PRS	0.568532	0.263479	0.263479	0.263479
PRS	0.569976	0.263479	0.263479	0.263479
PRS	0.57142	0.263479	0.263479	0.263479
PRS	0.572864	0.263479	0.263479	0.263479
PRS	0.574248	0.263479	0.263479	0.263479
PRS	0.575692	0.263479	0.263479	0.263479
PRS	0.577136	0.263479	0.263479	0.263479
PRS	0.57858	0.263479	0.263479	0.263479
PRS	0.579964	0.263479	0.263479	0.263479
PRS	0.581408	0.263479	0.263479	0.263479
PRS	0.582852	0.263479	0.263479	0.263479
PRS	0.584296	0.263479	0.263479	0.263479
PRS	0.58568	0.263479	0.263479	0.263479
PRS	0.587124	0.263479	0.263479	0.263479
PRS	0.588568	0.263479	0.263479	0.263479
PRS	0.590012	0.263479	0.263479	0.263479
PRS	0.591396	0.263479	0.263479	0.263479
PRS	0.59284	0.263479	0.263479	0.263479
PRS	0.594284	0.263479	0.263479	0.263479
PRS	0.595728	0.263479	0.263479	0.263479
PRS	0.597112	0.263479	0.263479	0.263479
PRS	0.598556	0.263479	0.263479	0.263479
PRS	0.6	0.263479	0.263479	0.263479
PRS	0.601444	0.263479	0.263479	0.263479
PRS	0.602828	0.263479	0.263479	0.263479
PRS	0.604272	0.263479	0.263479	0.263479
PRS	0.605716	0.263479	0.263479	0.263479
PRS	0.60716	0.263479	0.263479	0.263479
PRS	0.608544	0.263479	0.263479	0.263479
PRS	0.609988	0.263479	0.263479	0.263479
PRS	0.611432	0.263479	0.263479	0.263479
PRS	0.612816	0.263479	0.263479	0.263479
PRS	0.61426	0.263479	0.263479	0.263479
PRS	0.615704	0.263479	0.263479	0.263479
PRS	0.617148	0.263479	0.263479	0.263479
PRS	0.618532	0.263479	0.263479	0.263479
PRS	0.619976	0.263479	0.263479	0.263479
PRS	0.62142	0.263479	0.263479	0.263479
PRS	0.622864	0.263479	0.263479	0.263479
PRS	0.624248	0.263479	0.263479	0.263479
PRS	0.625692	0.263479	0.263479	0.263479
PRS	0.627136	0.263479	0.263479	0.263479
PRS	0.62858	0.263479	0.263479	0.263479
PRS	0.629964	0.263479	0.263479	0.263479
PRS	0.631408	0.263479	0.263479	0.263479
PRS	0.632852	0.263479	0.263479	0.263479
PRS	0.634296	0.263479	0.263479	0.263479
PRS	0.63568	0.263479	0.263479	0.263479
PRS	0.637124	0.263479	0.263479	0.263479
PRS	0.638568	0.263479	0.263479	0.263479
PRS	0.640012	0.263479	0.263479	0.263479
PRS	0.641396	0.263479	0.263479	0.263479
PRS	0.64284	0.263479	0.263479	0.263479
PRS	0.644284	0.263479	0.263479	0.263479
PRS	0.645728	0.263479	0.263479	0.263479
PRS	0.647112	0.263479	0.263479	0.263479
PRS	0.648556	0.263479	0.263479	0.263479
PRS	0.65	0.263479	0.263479	0.263479
PRS	0.651444	0.263479	0.263479	0.263479
PRS	0.652828	0.263479	0.263479	0.263479
PRS	0.654272	0.263479	0.263479	0.263479
PRS	0.655716	0.263479	0.263479	0.263479
PRS	0.65716	0.263479	0.263479	0.263479
PRS	0.658544	0.263479	0.263479	0.263479
PRS	0.659988	0.263479	0.263479	0.263479
PRS	0.661432	0.263479	0.263479	0.263479
PRS	0.662816	0.263479	0.263479	0.263479
PRS	0.66426	0.263479	0.263479	0.263479
PRS	0.665704	0.263479	0.263479	0.263479
PRS	0.667148	0.263479	0.263479	0.263479
PRS	0.668532	0.263479	0.263479	0.263479
PRS	0.669976	0.263479	0.263479	0.263479
PRS	0.67142	0.263479	0.263479	0.263479
PRS	0.672864	0.263479	0.263479	0.263479
PRS	0.674248	0.263479	0.263479	0.263479
PRS	0.675692	0.263479	0.263479	0.263479
PRS	0.677136	0.263479	0.263479	0.263479
PRS	0.67858	0.263479	0.263479	0.263479
PRS	0.679964	0.263479	0.263479	0.263479
PRS	0.681408	0.263479	0.263479	0.263479
PRS	0.682852	0.263479	0.263479	0.263479
PRS	0.684296	0.263479	0.263479	0.263479
PRS	0.68568	0.263479	0.263479	0.263479
PRS	0.687124	0.263479	0.263479	0.263479
PRS	0.688568	0.263479	0.263479	0.263479
PRS	0.690012	0.263479	0.263479	0.263479
PRS	0.691396	0.263479	0.263479	0.263479
PRS	0.69284	0.263479	0.263479	0.263479
PRS	0.694284	0.263479	0.263479	0.263479
PRS	0.695728	0.263479	0.263479	0.263479
PRS	0.697112	0.263479	0.263479	0.263479
PRS	0.698556	0.263479	0.263479	0.263479
PRS	0.7	0.263479	0.263479	0.263479
PRS	0.701444	0.263479	0.263479	0.263479
PRS	0.702828	0.263479	0.263479	0.263479
PRS	0.704272	0.263479	0.263479	0.263479
PRS	0.705716	0.263479	0.263479	0.263479
PRS	0.7071	0.263479	0.263479	0.263479
PRS	0.708544	0.263479	0.263479	0.263479
PRS	0.709988	0.263479	0.263479	0.263479
PRS	0.711432	0.263479	0.263479	0.263479
PRS	0.712816	0.263479	0.263479	0.263479
PRS	0.71426	0.263479	0.263479	0.263479
PRS	0.715704	0.263479	0.263479	0.263479
PRS	0.717148	0.263479	0.263479	0.263479
PRS	0.718532	0.263479	0.263479	0.263479
PRS	0.719976	0.263479	0.263479	0.263479
PRS	0.72142	0.263479	0.263479	0.263479
PRS	0.722864	0.263479	0.263479	0.263479
PRS	0.724248	0.263479	0.263479	0.263479
PRS	0.725692	0.263479	0.263479	0.263479
PRS	0.727136	0.263479	0.263479	0.263479
PRS	0.72858	0.263479	0.263479	0.263479
PRS	0.729964	0.263479	0.263479	0.263479
PRS	0.731408	0.263479	0.263479	0.263479
PRS	0.732852	0.263479	0.263479	0.263479
PRS	0.734296	0.263479	0.263479	0.263479
PRS	0.73568	0.263479	0.263479	0.263479
PRS	0.737124	0.263479	0.263479	0.263479
PRS	0.738568	0.263479	0.263479	0.263479
PRS	0.740012	0.263479	0.263479	0.263479
PRS	0.741396	0.263479	0.263479	0.263479
PRS	0.74284	0.263479	0.263479	0.263479
PRS	0.744284	0.263479	0.263479	0.263479
PRS	0.745728	0.263479	0.263479	0.263479
PRS	0.747112	0.263479	0.263479	0.263479
PRS	0.748556	0.263479	0.263479	0.263479
PRS	0.75	0.263479	0.263479	0.263479
PRS	0.751384	0.263479	0.263479	0.263479
PRS	0.752828	0.263479	0.263479	0.263479
PRS	0.754272	0.263479	0.263479	0.263479
PRS	0.755716	0.263479	0.263479	0.263479
PRS	0.7571	0.263479	0.263479	0.263479
PRS	0.758544	0.263479	0.263479	0.263479
PRS	0.759988	0.263479	0.263479	0.263479
PRS	0.761432	0.263479	0.263479	0.263479
PRS	0.762816	0.263479	0.263479	0.263479
PRS	0.76426	0.263479	0.263479	0.263479
PRS	0.765704	0.263479	0.263479	0.263479
PRS	0.767148	0.263479	0.263479	0.263479
PRS	0.768532	0.263479	0.263479	0.263479
PRS	0.769976	0.263479	0.263479	0.263479
PRS	0.77142	0.263479	0.263479	0.263479
PRS	0.772864	0.263479	0.263479	0.263479
PRS	0.774248	0.263479	0.263479	0.263479
PRS	0.775692	0.263479	0.263479	0.263479
PRS	0.777136	0.263479	0.263479	0.263479
PRS	0.77858	0.263479	0.263479	0.263479
PRS	0.779964	0.263479	0.263479	0.263479
PRS	0.781408	0.263479	0.263479	0.263479
PRS	0.782852	0.263479	0.263479	0.263479
PRS	0.784296	0.263479	0.263479	0.263479
PRS	0.78568	0.263479	0.263479	0.263479
PRS	0.787124	0.263479	0.263479	0.263479
PRS	0.788568	0.263479	0.263479	0.263479
PRS	0.790012	0.263479	0.263479	0.263479
PRS	0.791396	0.263479	0.263479	0.263479
PRS	0.79284	0.263479	0.263479	0.263479
PRS	0.794284	0.263479	0.263479	0.263479
PRS	0.795728	0.263479	0.263479	0.263479
PRS	0.797112	0.263479	0.263479	0.263479
PRS	0.798556	0.263479	0.263479	0.263479
PRS	0.8	0.263479	0.263479	0.263479
PRS	0.801384	0.263479	0.263479	0.263479
PRS	0.802828	0.263479	0.263479	0.263479
PRS	0.804272	0.263479	0.263479	0.263479
PRS	0.805716	0.263479	0.263479	0.263479
PRS	0.8071	0.263479	0.263479	0.263479
PRS	0.808544	0.263479	0.263479	0.263479
PRS	0.809988	0.263479	0.263479	0.263479
PRS	0.811432	0.263479	0.263479	0.263479
PRS	0.812816	0.263479	0.263479	0.263479
PRS	0.81426	0.263479	0.263479	0.263479
PRS	0.815704	0.263479	0.263479	0.263479
PRS	0.817148	0.263479	0.263479	0.263479
PRS	0.818532	0.263479	0.263479	0.263479
PRS	0.819976	0.263479	0.263479	0.263479
PRS	0.82142	0.263479	0.263479	0.263479
PRS	0.822864	0.263479	0.263479	0.263479
PRS	0.824248	0.263479	0.263479	0.263479
PRS	0.825692	0.263479	0.263479	0.263479
PRS	0.827136	0.263479	0.263479	0.263479
PRS	0.82858	0.263479	0.263479	0.263479
PRS	0.829964	0.263479	0.263479	0.263479
PRS	0.831408	0.263479	0.263479	0.263479
PRS	0.832852	0.263479	0.263479	0.263479
PRS	0.834296	0.263479	0.263479	0.263479
PRS	0.83568	0.263479	0.263479	0.263479
PRS	0.837124	0.263479	0.263479	0.263479
PRS	0.838568	0.263479	0.263479	0.263479
PRS	0.840012	0.263479	0.263479	0.263479
PRS	0.841396	0.263479	0.263479	0.263479
PRS	0.84284	0.263479	0.263479	0.263479
PRS	0.844284	0.263479	0.263479	0.263479
PRS	0.845668	0.263479	0.263479	0.263479
PRS	0.847112	0.263479	0.263479	0.263479
PRS	0.848556	0.263479	0.263479	0.263479
PRS	0.85	0.263479	0.263479	0.263479
PRS	0.851384	0.263479	0.263479	0.263479
[truncated: 805 more rows]
