# Supplementary material for: Proteomic risk score for early prediction of kidney disease progression in individuals with APOL1 high-risk genotypes
Source: Nat Med. 2026 Apr 15;32(5):1701–7. doi: 10.1038/s41591-026-04337-2 (PMC13190321; doi:10.1038/s41591-026-04337-2)
Supplement: Supplementary file 7 — Statistical source data. [file 41591_2026_4337_MOESM7_ESM.xlsx]

## Sheet: Extended Data Figure 2a
ID	selection_frequency	Protein
seq.15304.1	0.991379	REG3A
seq.7655.11	0.989245	NPPB
seq.8841.65	0.931892	CILP2
seq.5646.20	0.893691	RNASE6
seq.4920.10	0.814841	LYZ
seq.7211.2	0.72541	RNASE1
seq.4297.62	0.716071	SPON1
seq.11388.75	0.710499	WFDC2
seq.6036.78	0.707296	EPHA10
seq.4487.1	0.670653	FGF7
seq.20221.26	0.60646	PDE4C
seq.15386.7	0.501327	FABP4
seq.9751.72	0.475451	YBX1
seq.2789.26	0.471735	MMP7
seq.8480.29	0.451963	EFEMP1
seq.11237.49	0.443274	PCOLCE
seq.16614.27	0.38341	RSPO1
seq.8368.102	0.368493	TNFRSF1B
seq.22985.160	0.358654	IGFBP2
seq.19183.164	0.351963	RPL12
seq.10900.272	0.344894	STMN2
seq.19555.1	0.341449	SUMO2
seq.8953.47	0.340627	HDGF
seq.9756.6	0.323774	TAGLN
seq.23640.10	0.275642	EHD2
seq.13095.51	0.274226	REG1A
seq.3485.28	0.270917	B2M
seq.4374.45	0.263162	GDF15
seq.10866.60	0.251053	PPP4R3A
seq.8989.40	0.23493	SCUBE1
seq.6291.55	0.221071	CLSTN3
seq.5228.25	0.198412	KIF23
seq.5437.63	0.183236	FABP3
seq.17678.28	0.175598	VSIG4
seq.3554.24	0.168065	ADIPOQ
seq.20539.4	0.151541	DEFA3
seq.25413.80	0.143353	GAGE2B
seq.12661.44	0.140922	GABARAPL1
seq.18181.2	0.137206	TSSC4
seq.12370.30	0.13232	APOF
seq.23018.4	0.12843	REG1B
seq.6321.65	0.118164	PCDHGA10
seq.24638.3	0.114206	FAM89B
seq.5798.3	0.111868	BID
seq.8653.132	0.111528	DNAJC4
seq.6284.7	0.108554	ALKAL2
seq.9831.12	0.107972	G3BP2

## Sheet: Extended Data Figure 2b
point_x	point_y	coefficient	protein_name
0.555985	0.700629	0	SUMO2
-0.0244465	0.894093	0	EPHA10
-0.593439	0.669201	0	SPON1
-0.884755	0.131183	0	REG3A
-0.762084	-0.468218	0	WFDC2
-0.282826	-0.848534	0	LYZ
0.32877	-0.831811	0	NPPB
0.786531	-0.425875	0	MMP7
0.876265	0.179333	0	CILP2
0.189988	0.0393683	-0.473378	protein1
0.303151	0.25782	0.859525	protein1
0.331299	0.0678041	-0.938683	protein1
-0.238104	0.517512	0.442657	protein1
0.36128	0.0739853	-0.132501	protein1
-0.547294	-0.343824	-0.372824	protein1
0.312231	0.0639011	-1	protein1
0.246035	0.0507747	-0.998218	protein1
-0.00535035	0.288156	0.522731	protein1
0.479283	0.0979905	-0.128129	protein1
0.376635	0.077081	-1	protein2
0.260869	0.0533849	-0.94477	protein3
0.391674	0.0772278	-0.146065	protein4
0.521262	0.106679	-1	protein5
-0.589067	-0.411453	0.632148	protein6
0.278209	0.0569387	-0.0932331	protein7
-0.53046	-0.407788	0.329105	protein8
-0.152628	0.109192	0.312998	protein9
-0.00930678	0.336944	0.689089	protein10
0.342843	0.0701625	-0.573394	protein11
0.380854	0.479936	0.284056	protein12
-0.508134	-0.173591	-0.0283211	protein13
0.142168	0.0991746	-0.930245	protein14
0.393081	0.295484	0.135765	protein15
0.376706	0.0770951	-0.728421	protein16
0.407773	0.529543	0.692004	protein17
0.479013	0.604159	0.516781	protein18
-0.196999	-0.322131	-0.276958	protein19
0.362575	0.463912	0.445702	protein20
0.0817316	0.366555	0.952473	protein21
0.147365	0.185703	0.147305	protein22
0.416133	-0.153592	-1	protein23
0.436082	0.549108	0.379589	protein24
0.443553	0.0907757	-1	protein25
-0.409847	0.0999153	0.0567752	protein26
-0.189548	-0.5521	0.395662	protein27
0.401603	0.0821885	-0.458839	protein28
0.303007	0.0620141	-1	protein29
0.381478	0.479716	0.189031	protein30
0.0586536	-0.500486	0.496917	protein31
0.488893	-0.253786	0.305646	protein32
0.488903	0.100057	-1	protein33
0.129939	0.0614985	-1	protein34
0.323394	0.407528	0.14675	protein35
-0.461429	-0.508322	0.332384	protein36
-0.538327	-0.274442	0.311094	protein37
0.408123	0.0835246	-0.912616	protein38
0.33905	0.427655	0.186174	protein39
-0.330098	0.364893	0.564837	protein40
-0.429885	-0.561313	0.984526	protein41
0.504737	0.67696	1	protein42
-0.587024	-0.0932105	0.311062	protein43
-0.680211	-0.391937	0.430182	protein44
0.327724	0.0670687	-0.383139	protein45
-0.529056	-0.32621	0.276717	protein46
0.351094	0.0533507	0.160755	protein47
-0.454372	-0.429915	0.0434928	protein48
-0.176188	-0.341785	0.231203	protein49
-0.543588	-0.346868	0.351728	protein50
0.481401	0.624666	1	protein51
0.367659	0.0752437	-0.80766	protein52
-0.194002	0.415589	0.363461	protein53
0.426126	0.0872092	-0.493982	protein54
0.358286	0.379493	0.304426	protein55
0.336701	0.0689078	-0.900816	protein56
-0.410211	-0.16831	0.234949	protein57
0.623052	0.124535	-0.637323	protein58
0.129848	0.00650506	-0.390274	protein59
0.11839	0.0357711	-0.352939	protein60
0.440857	0.0893596	-0.0308695	protein61
0.359173	0.0735069	-0.539762	protein62
-0.712832	-0.491422	1	protein63
0.456719	0.0934703	-1	protein64
0.316974	0.399437	0.143717	protein65
0.400839	0.081314	-0.0619555	protein66
0.242351	0.0492794	-1	protein67
0.360452	0.0737687	-0.762477	protein68
0.451104	0.0923212	-1	protein69
0.305917	0.060017	-0.0882093	protein70
0.163219	0.215869	-0.184256	protein71
-0.497691	-0.0922818	0.151076	protein72
0.0947125	-0.121116	-0.397653	protein73
-0.183792	-0.419377	-0.161984	protein74
0.0678668	-0.505164	-0.140964	protein75
0.471042	0.0964014	-1	protein76
-0.425103	-0.259076	0.0529167	protein77
0.21737	0.0445419	-0.446032	protein78
-0.3772	-0.302795	0.00391328	protein79
0.458894	0.0560874	-0.129691	protein80
-0.542446	-0.378337	0.135282	protein81
-0.0681205	0.763247	1	protein82
0.424553	0.0864276	-0.281398	protein83
0.431125	0.0882323	-0.459898	protein84
0.447381	0.0914788	-0.0443477	protein85
0.345024	0.0706148	0.0275005	protein86
0.361372	0.0739569	-0.597489	protein87
0.211683	0.0429983	-0.230708	protein88
-0.585354	-0.346234	-0.113087	protein89
-0.0207129	-0.563373	-0.290378	protein90
-0.481332	-0.332901	-0.148073	protein91
-0.0984764	-0.0627935	-0.140813	protein92
0.635297	0.0614395	-0.408765	protein93
-0.521059	-0.0692427	0.0858018	protein94
-0.682027	-0.408564	0.373641	protein95
0.348017	0.438594	0.750011	protein96
0.312288	0.0639192	-1	protein97
0.504961	0.103343	-1	protein98
-0.135746	-0.398832	-0.34814	protein99
0.350644	0.0717614	-0.349189	protein100
-0.466649	-0.535995	1	protein101
0.458212	0.0937758	-0.34504	protein102
0.526467	0.442749	0.480572	protein103
-0.444643	-0.273389	0.111466	protein104
0.379876	0.0636734	-0.269864	protein105
0.515153	0.105084	-0.379086	protein106
0.330475	0.0675103	-0.294531	protein107
-0.593202	-0.608425	1	protein108
0.284475	0.0582243	-1	protein109
-0.0278474	0.0884223	0.305834	protein110
0.388882	-0.0422607	-0.25718	protein111
0.389768	0.0797314	-0.71945	protein112
0.490314	0.0819176	-0.643728	protein113
0.34697	0.161213	0.0226648	protein114
0.51391	0.105175	-0.800868	protein115
0.411365	0.0841905	-1	protein116
0.358398	0.0732387	-0.245406	protein117
0.00352302	0.625369	0.293441	protein118
0.458618	0.093859	-0.927726	protein119
0.42272	0.0865085	-0.163901	protein120
0.400232	0.0819097	-0.107764	protein121
0.101014	0.134991	-0.0515182	protein122
-0.346426	-0.411149	0.016914	protein123
0.0192819	-0.623713	0.851671	protein124
0.286403	0.0551003	-0.104047	protein125
-0.582095	-0.41213	1	protein126
0.47901	-0.266585	-0.0463474	protein127
0.438488	0.0897366	-0.582738	protein128
0.384757	0.078742	-0.320915	protein129
0.406491	0.0831501	-0.133203	protein130
0.356781	0.42545	0.181191	protein131
0.328974	0.0665262	-0.395206	protein132
-0.118231	0.133276	0.357394	protein133
0.450077	0.0921108	-0.657806	protein134
0.197929	0.0409595	-0.117895	protein135
0.527725	0.108002	-0.304958	protein136
0.390041	0.0798241	0.258972	protein137
0.682452	0.139661	-0.443647	protein138
-0.377248	0.425522	-0.112129	protein139
0.460045	0.0940994	-0.30307	protein140
-0.565231	-0.109731	0.0732225	protein141
0.30257	0.0619502	-1	protein142
0.364071	-0.000560178	-0.0282762	protein143
0.421247	0.594094	0.375381	protein144
0.385233	0.0788395	-0.881308	protein145
0.0525504	0.619211	0.7363	protein146
0.289597	0.0592701	-0.860928	protein147
0.303215	0.43161	0.723236	protein148
0.447695	0.0916236	-1	protein149
-0.146135	-0.229259	-0.23126	protein150
-0.29812	-0.183259	-0.303268	protein151
0.312016	0.063868	-1	protein152
0.485895	0.0994412	-0.88096	protein153
0.413227	0.0845693	-0.455342	protein154
0.538189	0.694011	0.655052	protein155
-0.521598	-0.304602	-0.199704	protein156
0.58541	0.534731	0.701386	protein157
0.480852	0.0984092	-0.588529	protein158
-0.39644	-0.249456	-0.449049	protein159
0.0454399	-0.546533	0.265791	protein160
0.236525	0.0522013	0.102222	protein161
-0.494869	-0.376015	0.0472361	protein162
-0.554406	-0.193844	0.0424232	protein163
0.451238	0.0923479	-0.585239	protein164
-0.679815	-0.462481	0.654052	protein165
0.211189	0.374195	-0.463486	protein166
0.400274	0.397594	0.479868	protein167
-0.306505	-0.230615	-0.790142	protein168
0.580604	0.118747	-1	protein169
0.522263	0.106884	-1	protein170
0.361703	-0.267979	-0.0356314	protein171
-0.0430051	0.287395	0.238771	protein172
-0.136179	-0.150559	-0.200481	protein173
-0.698839	-0.385948	0.168702	protein174
0.363832	0.0743686	-0.483541	protein175
-0.265398	-0.333244	0.00752912	protein176
0.136584	-0.366141	-0.045593	protein177
0.254064	0.0529558	-0.761461	protein178
-0.302864	-0.249325	0.240426	protein179
-0.437324	-0.399956	0.983919	protein180
0.347133	0.0710429	-0.60887	protein181
0.287447	0.361971	0.0622591	protein182
-0.0109113	0.41271	0.185777	protein183
0.356657	0.0559965	-0.0950355	protein184
-0.736335	-0.345956	0.766763	protein185
0.360597	0.450242	0.250594	protein186
-0.507565	-0.389277	0.380815	protein187
0.321286	0.411511	0.163097	protein188
0.267182	0.0547527	-0.332901	protein189
-0.39344	-0.0423395	-1	protein190
0.507228	0.103807	-0.85856	protein191
-0.296317	-0.224782	-0.330609	protein192
0.279698	0.0566997	-0.165335	protein193
0.429875	0.0879764	-0.498916	protein194
0.387777	0.0793612	-0.902576	protein195
0.308818	0.3864	0.225089	protein196
0.363819	0.0744574	-0.459434	protein197
0.365969	0.0748977	-0.824958	protein198
0.30862	0.382948	0.49071	protein199
-0.0264529	-0.138091	0.0865835	protein200
0.444167	0.250861	0.0824944	protein201
0.414655	0.0586482	-0.679581	protein202
-0.0184436	0.586306	0.320998	protein203
0.375305	0.0699984	-0.841677	protein204
0.39676	0.063761	-0.465956	protein205
-0.485717	-0.0287833	0.804292	protein206
0.148235	0.356316	0.312436	protein207
0.393204	0.0807347	-0.411757	protein208
-0.528303	-0.178856	0.121532	protein209
0.444297	0.553456	0.894633	protein210
0.452911	0.0926826	-0.31247	protein211
-0.0747677	-0.00796617	-0.224969	protein212
0.51313	0.105015	-1	protein213
0.472809	0.0967631	-0.764183	protein214
0.459163	0.0939703	-1	protein215
-0.00848195	0.307016	-0.164168	protein216
-0.489396	-0.23102	-0.00397736	protein217
0.217592	-0.666091	0.836065	protein218
0.357401	0.0732473	-0.192086	protein219
0.371472	0.076024	-0.77353	protein220
0.421551	0.086273	-1	protein221
0.281126	0.0575356	-0.300925	protein222
-0.361438	0.117751	0.0588488	protein223
0.434882	0.0800546	-0.219002	protein224
0.528077	0.108074	-1	protein225
0.369017	0.0754094	-0.25977	protein226
-0.601799	-0.589737	1	protein227
0.293126	0.0600371	-1	protein228
0.159417	0.0349185	-0.813685	protein229
0.175308	0.114164	-1	protein230
0.183112	0.315116	-0.323188	protein231
-0.0102334	0.374294	0.267818	protein232
0.690619	0.141338	-0.814177	protein233
0.415387	0.519981	0.29453	protein234
-0.615647	-0.53939	1	protein235
-0.358207	-0.56831	0.184905	protein236
0.284435	0.356213	0.403137	protein237
-0.531124	0.558995	1	protein238
0.434367	0.0834277	-0.581258	protein239
0.328305	0.415034	0.628189	protein240
0.361252	0.404066	0.20339	protein241
0.316689	0.0648839	-1	protein242
0.401069	0.0820811	-0.5266	protein243
0.453298	0.0840543	-0.199117	protein244
-0.688116	-0.35608	1	protein245
0.388916	0.0795943	-0.47676	protein246
-0.0103525	0.359254	0.223273	protein247
0.411789	0.078733	-0.0265788	protein248
0.406525	0.516766	0.568303	protein249
0.391408	0.0067425	-0.300176	protein250
0.331041	0.4172	0.429373	protein251
0.400631	0.508151	0.493907	protein252
0.405393	-0.07064	-0.469041	protein253
0.359753	0.0736302	-1	protein254
0.447465	0.0911881	-1	protein255
0.263385	0.336635	0.285146	protein256
-0.253117	0.570435	0.157994	protein257
0.374228	0.0761824	0.536344	protein258
0.0492114	0.404655	0.191688	protein259
0.620232	0.126934	-1	protein260
0.639014	0.121607	-0.188662	protein261
-0.0140655	0.397544	0.45308	protein262
0.344811	0.0705677	-1	protein263
0.477559	0.0977353	-1	protein264
0.390322	0.0798819	-1	protein265
0.383025	0.0783939	-1	protein266
0.361	0.0738847	-1	protein267
-0.427976	-0.261843	0.547863	protein268
0.383681	0.482469	0.134103	protein269
0.339141	0.0694072	-0.627485	protein270
0.597297	0.12224	-1	protein271
0.490925	0.100471	-1	protein272
0.328921	0.411624	0.327051	protein273
-0.654347	-0.427703	0.696262	protein274
0.254213	0.0522242	-1	protein275
0.307008	0.0628334	-0.707906	protein276
-0.445124	-0.254146	0.359058	protein277
0.170373	-0.0409959	-1	protein278
-0.1262	-0.0695261	0.104953	protein279
0.272397	0.0557266	-1	protein280
0.269165	0.055106	-0.719906	protein281
0.486345	0.0995328	-1	protein282
0.49335	0.100666	-0.532882	protein283
0.4601	0.094162	-1	protein284
0.425438	0.0870684	-0.706143	protein285
0.345377	0.528824	0.374155	protein286
-0.192828	0.218894	-0.23946	protein287
0.447958	0.0916773	-1	protein288
0.310825	0.390728	0.0158869	protein289
0.352069	0.482265	0.589657	protein290
0.287335	0.0588329	-0.674842	protein291
0.242325	0.302054	-0.0282032	protein292
-0.0852974	-0.255911	0.257776	protein293
-0.532319	-0.357749	0.634563	protein294
0.284708	0.0583587	-1	protein295
0.416938	-0.0491923	0.330658	protein296
0.361632	0.456104	0.254039	protein297
-0.0102999	0.211299	0.0727264	protein298
0.300242	0.354201	0.215481	protein299
0.265851	0.335083	0.172867	protein300
0.0588757	-0.510801	0.245699	protein301
0.38567	0.0789296	-1	protein302
0.511778	0.104738	-0.618075	protein303
-0.271668	0.211964	-0.186808	protein304
0.445439	0.53517	0.362087	protein305
0.385485	0.485791	0.258913	protein306
0.289568	0.0592605	-0.855584	protein307
0.419576	0.0858687	-0.216164	protein308
0.558386	0.11397	-0.338917	protein309
0.330257	0.405409	0.235628	protein310
0.381937	0.0781659	-1	protein311
0.253011	-0.136719	0.44122	protein312
0.377855	0.476215	0.335774	protein313
0.386072	0.0782138	-0.681388	protein314
-0.312279	0.349971	0.0177238	protein315
-0.0607501	-0.219215	0.729613	protein316
0.27987	0.0572768	-0.540891	protein317
0.480433	0.0983235	-1	protein318
0.558282	0.114256	-1	protein319
0.415172	0.0849673	-0.757948	protein320
0.317591	0.0649974	-1	protein321
0.227472	0.0466146	-0.93187	protein322
0.547262	0.112	-1	protein323
0.257742	0.305619	0.249339	protein324
0.438904	0.0898145	-0.599567	protein325
0.385211	0.00750588	0.271915	protein326
0.33456	0.0684841	-1	protein327
0.416646	0.406871	0.20155	protein328
0.426138	0.0872117	-1	protein329
0.402893	0.0816501	-1	protein330
0.011132	0.609827	0.435504	protein331
-0.00750099	0.27435	-0.337893	protein332
0.483822	0.0990164	-1	protein333
-0.181864	0.623932	0.429596	protein334
0.441052	0.56139	0.65841	protein335
0.407022	-0.162774	-1	protein336
-0.00603256	0.218808	-0.323446	protein337
0.221038	0.453103	0.285908	protein338
-0.104814	-0.052221	-0.0734502	protein339
0.247668	0.291047	0.0624313	protein340
0.354759	0.448396	0.154347	protein341
0.492809	0.657224	0.621873	protein342
0.38683	0.0791668	-0.774248	protein343
0.430698	0.543078	0.459061	protein344
0.504992	0.10335	-1	protein345
-0.495037	0.593717	1	protein346
0.515668	0.105517	-0.805181	protein347
0.517491	0.105694	-0.720678	protein348
-0.282058	0.318068	0.277924	protein349
0.350219	0.439948	0.445306	protein350
-0.225911	0.258998	0.201166	protein351
0.414161	0.0828499	-0.152888	protein352
0.395426	0.506679	0.678995	protein353
0.445166	0.559728	0.350868	protein354
-0.41519	-0.316113	0.00417214	protein355
-0.749398	-0.461563	0.685633	protein356
-0.679311	-0.407125	0.722569	protein357
0.340979	0.429812	0.4251	protein358
0.284699	-0.118061	0.169046	protein359
0.425768	0.0871359	-1	protein360
0.360983	0.0738783	-1	protein361
0.244994	0.0241605	0.598835	protein362
0.168814	0.0336489	-1	protein363
0.361414	0.469836	0.358635	protein364
0.228938	0.0468643	-0.225715	protein365
-0.181195	-0.163635	-0.931378	protein366
-0.0111105	0.406344	0.513148	protein367
0.334666	0.0600292	-0.462657	protein368
0.434022	0.0583039	-0.309578	protein369
0.44143	0.0903412	-0.489718	protein370
0.582401	0.119188	-1	protein371
-0.00900949	0.329522	-0.233625	protein372
0.225152	0.0479571	-0.81959	protein373
0.407024	0.54157	1	protein374
0.263341	0.0539216	-1	protein375
-0.0698989	0.0513622	0.0977983	protein376
0.466565	0.0954786	-0.546414	protein377
0.416077	0.0851527	-0.489691	protein378
-0.134746	-0.0695913	-0.107454	protein379
0.37503	0.429746	0.419402	protein380
0.522145	0.10686	-1	protein381
0.366217	0.458784	0.284739	protein382
0.0599414	0.695652	0.85079	protein383
0.396092	0.499308	0.856795	protein384
0.273556	0.0557792	-1	protein385
0.313455	0.0641482	-1	protein386
-0.00955827	0.666342	0.662959	protein387
0.14719	0.492651	0.128618	protein388
0.0502454	0.0761921	-0.125806	protein389
-0.0140158	0.520945	0.077422	protein390
0.379632	0.479198	0.709788	protein391
-0.0139641	0.420895	0.259491	protein392
0.434784	0.537034	0.447833	protein393
0.0270887	0.70397	0.365627	protein394
0.32557	0.395114	0.111664	protein395
-0.00282154	0.507279	0.795028	protein396
0.413268	0.0845778	-1	protein397
0.395096	0.498055	0.352253	protein398
0.391799	0.492839	0.394195	protein399
0.360954	0.413326	0.194284	protein400
0.218305	-0.0988693	-0.961581	protein401
-0.00720073	0.269428	0.195757	protein402
-0.203979	0.234104	-0.150341	protein403
0.220796	-0.419301	0.428602	protein404
0.384898	0.472427	0.337792	protein405
0.498855	0.102091	-0.755399	protein406
0.399789	0.0818192	-0.411953	protein407
0.0670953	0.562248	-0.368095	protein408
-0.186007	0.209791	0.0653161	protein409
0.380103	0.471026	0.183688	protein410
0.520791	0.106573	-0.587106	protein411
0.407757	0.499152	0.222958	protein412
0.44355	0.0395038	-0.82727	protein413
-0.214578	0.267846	0.817231	protein414
0.425015	0.009454	-0.178256	protein415
0.3143	0.0643262	-1	protein416
-0.00949879	0.347378	-0.439389	protein417
0.437105	0.0894561	-0.127257	protein418
0.402732	0.0824214	-0.697744	protein419
0.43684	0.547458	0.331501	protein420
0.517576	0.105925	-0.988078	protein421
0.422559	0.524488	0.366076	protein422
-0.193753	0.218531	0.156217	protein423
-0.126116	0.137644	-0.172435	protein424
-0.657362	-0.429987	0.360935	protein425
0.472072	0.338299	0.320749	protein426
-0.598606	-0.224046	-0.249724	protein427
0.542258	0.110976	-0.645503	protein428
0.538101	0.10942	-0.697825	protein429
0.447248	0.0915319	-0.515197	protein430
0.386072	0.435773	0.268398	protein431
0.39715	0.0812793	-1	protein432
0.467145	0.0956036	-0.834728	protein433
0.487633	0.0997969	-0.544172	protein434
0.257821	0.0525569	-1	protein435
0.389865	0.488569	0.407575	protein436
0.360738	0.445219	0.485842	protein437
0.334886	0.0685364	-0.13159	protein438
0.380991	0.077972	-0.957059	protein439
0.398997	0.0876884	-0.166597	protein440
0.384974	0.0787872	-0.943773	protein441
0.280557	0.0574018	0.261533	protein442
0.505836	0.103483	-0.506517	protein443
-0.560174	-0.43838	0.225751	protein444
0.000115336	0.365172	0.0646098	protein445
0.387516	0.493913	0.278224	protein446
0.133238	0.167917	0.457675	protein447
0.249033	0.313822	0.184542	protein448
0.444871	0.557663	0.646404	protein449
0.48979	0.100238	-0.814009	protein450
-0.217837	-0.233005	-0.334572	protein451
0.304612	0.384547	0.115128	protein452
0.504164	0.0943511	-0.36168	protein453
0.356175	0.0728932	-1	protein454
0.261336	-0.0694234	-0.239201	protein455
0.300824	0.382145	0.381332	protein456
0.23404	0.33241	0.290118	protein457
-0.649363	-0.334365	0.660944	protein458
0.376521	0.473734	0.309159	protein459
0.00837659	0.135266	-0.475105	protein460
0.0382696	0.360143	0.272979	protein461
-0.0119901	0.410356	0.411702	protein462
0.258282	0.349489	-0.637844	protein463
0.337182	0.340625	0.605809	protein464
-0.293761	0.33747	0.0187197	protein465
0.365852	0.490762	0.364954	protein466
-0.573931	-0.358224	0.345409	protein467
0.378617	0.476993	0.380227	protein468
-0.0651861	-0.195514	-0.213927	protein469
0.403503	0.508256	0.411142	protein470
-0.285513	-0.354417	0.899703	protein471
0.336092	0.0687883	-1	protein472
0.351939	0.0530009	-0.350589	protein473
0.192397	0.0416497	-0.737452	protein474
0.321977	0.0622863	-0.559256	protein475
-0.138045	0.217878	0.935777	protein476
-0.665329	-0.419707	0.70385	protein477
-0.0352662	0.801168	0.652512	protein478
0.237889	0.299777	0.16028	protein479
0.368872	0.46243	0.241491	protein480
-0.135353	-0.319034	0.0429167	protein481
0.429403	0.684838	0.775091	protein482
0.175298	0.0322284	-0.612862	protein483
0.299167	0.0612536	-0.454075	protein484
0.394905	0.0807704	-0.393574	protein485
0.350524	-0.123658	0.0629346	protein486
0.304512	-0.0338124	0.0190563	protein487
-0.0100271	0.366086	-0.0934293	protein488
0.225033	0.0459737	-0.369492	protein489
0.250508	0.0512685	0.251152	protein490
0.392129	0.365765	0.142914	protein491
0.452641	0.398959	0.244393	protein492
0.464067	0.550597	0.589276	protein493
0.320468	0.0655781	-1	protein494
0.416866	0.0853141	-1	protein495
0.263971	0.294329	0.196589	protein496
0.287471	0.0313699	-0.485621	protein497
0.40219	0.468743	0.200046	protein498
0.491093	0.100433	-0.465391	protein499
0.327297	0.0669833	-0.121596	protein500
0.382315	0.078243	-0.215041	protein501
-0.00848345	0.30808	-0.386427	protein502
0.313909	0.395575	0.288508	protein503
-0.0606469	0.0421315	-0.99615	protein504
0.333633	0.0682813	-1	protein505
0.301319	0.0616764	-1	protein506
0.409508	0.0838082	-1	protein507
-0.371298	-0.228852	0.0629988	protein508
0.408785	0.512583	0.263971	protein509
0.350998	0.442313	0.272991	protein510
0.343401	0.430654	0.373676	protein511
-0.264759	0.0395708	-0.258636	protein512
0.0125315	0.526128	0.595881	protein513
0.0183737	0.0827167	-0.535082	protein514
0.44937	0.0628814	-0.475543	protein515
0.252062	0.0516076	-0.351441	protein516
0.460479	0.0942398	-1	protein517
0.387344	0.48742	0.334761	protein518
0.26636	0.324185	-0.0395247	protein519
0.320337	0.065559	-0.690624	protein520
0.320984	0.0657032	-0.933997	protein521
-0.00959217	0.350768	0.154358	protein522
0.19297	0.0394906	0.10577	protein523
0.417759	0.0854969	-1	protein524
0.391737	0.079888	-0.74908	protein525
-0.472605	-0.236592	-0.270935	protein526
0.461472	0.509131	0.613618	protein527
0.376081	0.0769671	-0.593889	protein528
0.377407	0.475834	0.461467	protein529
0.354084	0.0711428	-0.14009	protein530
-0.00630122	0.167969	-0.224757	protein531
-0.479374	-0.226932	-0.885307	protein532
0.337271	0.452819	0.942468	protein533
0.393961	0.0806278	-1	protein534
0.428177	-0.36538	-0.216801	protein535
0.213053	0.0435903	-0.66685	protein536
0.328658	0.414158	0.395498	protein537
0.0607399	0.557716	0.305175	protein538
0.460888	0.56662	0.614115	protein539
0.348959	0.071417	-0.523519	protein540
0.405558	0.0830019	-1	protein541
0.0943175	0.118618	0.116147	protein542
0.401609	0.0821919	-0.981038	protein543
0.47924	-0.404417	0.804894	protein544
-0.458675	-0.526995	0.400367	protein545
-0.265635	-0.231691	-0.194725	protein546
0.43468	0.547458	0.422694	protein547
-0.00479413	0.243116	0.167231	protein548
0.53777	0.657627	0.861275	protein549
0.203664	0.257915	0.0311296	protein550
0.209556	-0.253097	0.112568	protein551
-0.174479	-0.385681	-0.301834	protein552
-0.25821	0.257705	0.393081	protein553
0.401903	0.0822517	-1	protein554
0.513025	0.645488	0.975658	protein555
-0.317277	-0.297803	-0.121385	protein556
-0.441362	-0.28725	-0.232796	protein557
0.399608	0.0817822	-1	protein558
0.114561	0.0297293	-0.602228	protein559
0.395419	0.080925	-1	protein560
0.394942	0.0808273	-1	protein561
-0.482515	-0.100478	0.510625	protein562
0.544824	0.692462	0.772217	protein563
0.0233249	0.415667	0.358518	protein564
0.491611	0.100611	-0.738596	protein565
0.498659	0.627405	0.603567	protein566
-0.126883	-0.392052	-0.228136	protein567
-0.119458	-0.065268	-0.698002	protein568
0.461396	0.0944275	-1	protein569
0.312477	0.0639587	-1	protein570
0.306255	0.385932	-0.0241821	protein571
0.521349	0.106697	-1	protein572
0.35273	0.0721883	-0.139879	protein573
0.419343	0.0858212	-1	protein574
-0.553647	-0.448574	-0.143303	protein575
0.275443	0.0563842	-0.201277	protein576
0.240718	0.311671	0.0779312	protein577
0.385648	0.486079	0.62855	protein578
0.161367	0.0460568	-0.607594	protein579
-0.0462959	-0.346775	-0.23754	protein580
0.346958	0.0704879	-0.446288	protein581
0.557665	0.292507	0.285873	protein582
0.340383	-0.100299	-0.143664	protein583
0.688261	0.140852	-0.625566	protein584
0.291211	0.0588784	-0.146583	protein585
-0.324069	-0.273247	-0.253191	protein586
0.375163	0.063305	-0.129266	protein587
0.372096	0.416474	0.17379	protein588
-0.596274	-0.222053	0.462273	protein589
0.287821	0.373979	0.32929	protein590
0.0194946	-0.421328	0.239058	protein591
0.260335	0.32721	0.18164	protein592
0.478517	0.598148	0.681362	protein593
-0.182376	-0.473739	0.0732258	protein594
-0.0161453	0.281167	0.577162	protein595
-0.560171	-0.458653	0.553098	protein596
0.346091	0.447672	0.34513	protein597
0.498901	0.102103	-1	protein598
0.244449	0.307812	-0.0716028	protein599
0.452477	0.0926022	-0.693421	protein600
0.484672	0.099191	-0.977204	protein601
0.222904	0.280072	-0.0426788	protein602
0.337833	0.0691394	-1	protein603
0.431078	0.0882081	-0.463104	protein604
0.310204	0.377818	0.270958	protein605
0.333037	0.420794	0.256134	protein606
-0.00990528	0.362284	0.0404438	protein607
0.19073	0.240107	0.152854	protein608
0.28407	0.24407	0.165974	protein609
-0.0522097	-0.456782	0.0299423	protein610
0.38306	0.520439	0.720888	protein611
0.437014	0.0629622	-0.68519	protein612
0.396168	0.0810773	-0.0561769	protein613
-0.604542	-0.530475	0.561064	protein614
0.382645	0.0783107	-1	protein615
0.348332	0.435715	0.174896	protein616
0.387869	0.0793797	-1	protein617
0.439416	0.565487	0.677742	protein618
0.309887	0.664726	1	protein619
0.192909	0.243097	0.195856	protein620
0.403289	0.082527	-0.183018	protein621
0.394668	0.0807715	-0.622983	protein622
0.142757	-0.0107482	-0.317372	protein623
0.480187	0.0978908	-0.615371	protein624
-0.312935	-0.226	0.0360197	protein625
0.283027	0.330905	0.237465	protein626
-0.446927	-0.276789	0.05045	protein627
0.329823	0.0674184	-1	protein628
0.313792	0.0642195	-1	protein629
-0.197266	0.22245	0.261166	protein630
0.449675	0.0917086	-1	protein631
0.455251	-0.039272	0.190267	protein632
0.356938	0.432977	0.191092	protein633
0.347936	0.434755	0.164312	protein634
0.10052	0.455322	0.420933	protein635
0.313676	0.394867	0.275254	protein636
0.323424	0.0661933	-0.00305675	protein637
0.307595	0.0569292	-0.170679	protein638
0.437464	0.0895295	-1	protein639
0.325258	0.37526	0.142665	protein640
0.488832	0.100042	-1	protein641
0.267678	0.33582	0.28952	protein642
0.357486	0.0731578	-0.168286	protein643
0.0271449	-0.159405	-0.31245	protein644
0.388254	0.489433	0.391215	protein645
0.532821	0.68478	1	protein646
0.334246	0.156467	0.200559	protein647
-0.487605	0.485713	0.506538	protein648
-0.125928	-0.242925	-0.182264	protein649
0.489383	0.0686705	-0.499491	protein650
0.184026	0.0558733	-0.891352	protein651
0.355532	0.0727626	-1	protein652
-0.0110921	0.409485	0.0498028	protein653
0.428311	0.0841427	-0.283332	protein654
0.315928	0.397901	0.21635	protein655
0.277122	0.34848	-0.0739495	protein656
0.342924	0.527024	0.413114	protein657
0.0862921	0.580137	0.435344	protein658
0.031429	0.156259	-0.47455	protein659
0.279686	0.35152	0.111369	protein660
0.473121	0.096827	-1	protein661
0.154416	-0.509909	0.0642661	protein662
0.332103	0.387487	0.268959	protein663
-0.0516551	-0.245858	0.0316994	protein664
0.416562	0.348572	0.179945	protein665
0.409195	0.515065	0.541837	protein666
0.341159	0.377564	0.0835297	protein667
0.488465	0.0953063	-0.607062	protein668
0.410118	0.357703	0.217384	protein669
-0.286974	-0.199687	-0.521406	protein670
0.464717	0.574988	0.400396	protein671
-0.00924141	0.215232	0.02596	protein672
0.36502	0.0730518	-0.205234	protein673
0.230521	0.0267369	0.134501	protein674
0.395627	0.498535	0.328843	protein675
0.180776	0.227815	0.272077	protein676
0.334033	0.420684	0.216638	protein677
-0.00695516	0.254361	0.0190354	protein678
0.283297	0.364946	0.191969	protein679
-0.0481476	-0.0433625	0.031926	protein680
0.245167	0.30788	0.112603	protein681
0.314184	0.0642996	-0.291023	protein682
0.156088	0.196367	-0.014976	protein683
0.197808	0.253961	0.017578	protein684
0.363733	0.458405	0.834711	protein685
-0.0125603	0.46232	0.151463	protein686
0.416809	0.0853024	-0.562264	protein687
-0.00992431	0.362948	-0.677246	protein688
0.440994	0.090252	-1	protein689
0.414841	0.411864	0.249903	protein690
-0.0684713	-0.196279	-0.0488646	protein691
0.24649	0.31294	0.58985	protein692
0.426809	0.539111	0.386165	protein693
0.489566	0.628264	0.725026	protein694
-0.00607655	0.222051	-1	protein695
0.495769	0.592151	0.407006	protein696
-0.137978	0.155241	0.140237	protein697
0.568722	0.107165	-0.322329	protein698
0.357062	0.449975	0.624668	protein699
-0.531914	-0.238831	0.604011	protein700
0.378638	0.0774883	-0.681899	protein701
-0.0583639	-0.0245346	0.0443332	protein702
0.299969	0.0613878	-0.977855	protein703
-0.0206912	-0.206157	0.375751	protein704
0.310067	0.394675	0.494899	protein705
-0.380605	-0.255108	-0.0699491	protein706
0.231886	0.0474771	-0.0128802	protein707
0.0875034	-0.0944961	-0.327093	protein708
0.537908	0.66563	0.675431	protein709
0.315294	0.0603474	-1	protein710
0.243374	0.0499742	-0.264213	protein711
0.369672	0.06397	-1	protein712
0.430668	0.0865731	-0.674627	protein713
0.51679	0.105342	-0.118075	protein714
-0.0118378	0.781525	1	protein715
0.305001	0.0625427	-1	protein716
0.410065	0.0839222	-0.380766	protein717
0.648417	0.132702	-1	protein718
-0.00737581	-0.319307	0.143367	protein719
0.43445	0.0889103	-0.224347	protein720
0.222628	0.0455624	-0.135464	protein721
0.327285	0.0669843	-1	protein722
-0.174916	-0.108983	0.0631695	protein723
0.505441	0.103417	-0.420312	protein724
-0.00768848	0.283262	-0.341438	protein725
-0.021226	0.44902	0.85593	protein726
0.281689	0.314501	0.179566	protein727
-0.00536694	0.663802	0.398668	protein728
-0.235684	0.26698	0.216364	protein729
0.366557	0.427256	0.541471	protein730
0.43798	0.0896352	-0.830049	protein731
0.218396	0.0452128	-0.223299	protein732
0.289449	0.0592534	-0.659418	protein733
0.222467	0.0276537	-1	protein734
0.511888	0.608269	0.778378	protein735
0.402904	0.0824572	-1	protein736
0.452185	0.0925424	-0.619338	protein737
-0.55654	-0.363153	-0.0379431	protein738
-0.0142688	0.523569	0.00720921	protein739
-0.179058	0.0257188	0.0540013	protein740
-0.040012	0.152218	0.0178777	protein741
0.506867	0.468304	1	protein742
-0.142499	-0.162483	0.0763778	protein743
0.369914	0.0757054	-1	protein744
0.474163	0.698119	0.676885	protein745
0.477552	0.0977336	-0.838338	protein746
0.323087	0.066122	-0.577238	protein747
0.468376	0.0955571	-0.922532	protein748
0.209995	0.0465395	-0.942249	protein749
0.16379	0.20666	-0.373798	protein750
-0.0467404	-0.0831175	-0.857138	protein751
0.285539	0.359817	0.304569	protein752
-0.160913	-0.280315	-0.477291	protein753
0.238129	-0.101962	-0.0943652	protein754
0.385048	0.078806	-1	protein755
-0.0127398	0.472907	-0.0220857	protein756
0.473414	0.619068	1	protein757
-0.104981	-0.0649011	-1	protein758
0.409932	0.0838949	-1	protein759
0.426758	0.0872965	-0.0970723	protein760
-0.461607	-0.296976	0.045527	protein761
0.213743	0.0437549	-0.0275981	protein762
-0.119381	0.272936	0.569916	protein763
0.272206	0.0557088	-0.305661	protein764
-0.376388	0.0444619	0.936313	protein765
0.23222	0.205569	-0.275291	protein766
0.558128	0.00876686	0.455403	protein767
-0.176188	0.0448801	-0.0031785	protein768
-0.0373924	-0.167071	-0.215621	protein769
0.31719	-0.187411	-0.621782	protein770
0.36034	0.293104	0.198245	protein771
0.359388	0.0735516	-1	protein772
0.439313	0.549229	0.360215	protein773
-0.0280456	0.0740873	-1	protein774
0.393215	0.0804741	-1	protein775
-0.0181002	0.269374	0.165934	protein776
0.380622	0.475351	0.24071	protein777
0.50354	0.475454	0.569976	protein778
0.314739	0.0644134	-0.478581	protein779
0.584325	0.119451	-0.807263	protein780
-0.0231673	0.528001	0.589667	protein781
0.509018	0.104174	-1	protein782
-0.110512	-0.33332	0.129252	protein783
0.0581455	0.106469	-0.0564367	protein784
-0.101872	-0.0564598	-1	protein785
-0.541019	0.129686	-0.414481	protein786
0.241682	0.0494052	-0.366837	protein787
0.340114	0.0696264	0.717793	protein788
-0.0476864	0.156482	-0.130797	protein789
0.513765	0.105145	-1	protein790
0.418724	0.0856943	-1	protein791
-0.534407	-0.158322	-0.152761	protein792
0.406744	-0.348418	-0.50025	protein793
0.329424	0.0674201	-0.943383	protein794
0.496789	0.100646	-0.616866	protein795
-0.254237	0.40028	0.42537	protein796
0.428704	0.0876776	-0.347734	protein797
0.303023	0.062113	-1	protein798
0.461314	0.0944105	-1	protein799
0.490861	0.100458	-0.600059	protein800
-0.00770733	0.284344	-0.220716	protein801
-0.401875	0.288517	-0.0407052	protein802
0.356483	0.438162	0.171684	protein803
0.493113	0.100919	-1	protein804
0.398663	0.0815666	-0.377981	protein805
0.234971	0.412363	-0.197548	protein806
0.259222	0.0530509	-0.899562	protein807
-0.740885	-0.306812	0.456621	protein808
-0.485915	-0.244294	0.762274	protein809
0.378665	0.077496	-0.213744	protein810
0.442002	0.0904581	-0.360053	protein811
0.0359839	0.820666	0.893921	protein812
0.0887205	0.834128	0.750649	protein813
0.375186	0.0767842	-0.921407	protein814
0.40273	0.499177	0.287329	protein815
0.48217	0.098679	-0.612451	protein816
0.405438	0.0282477	-0.28602	protein817
0.450232	0.0921434	-1	protein818
0.316112	-0.171149	-0.176365	protein819
0.320607	0.0656191	-1	protein820
-0.0131611	0.481345	-0.177964	protein821
0.412072	0.0843326	-0.188027	protein822
0.292968	0.0599576	-0.456112	protein823
0.370754	0.0758792	-1	protein824
-0.491225	-0.300765	0.393143	protein825
0.439678	0.0899827	-1	protein826
0.380511	0.464156	0.309677	protein827
0.443897	0.0908461	-1	protein828
0.509079	0.104186	-0.645713	protein829
0.47386	0.0969783	-1	protein830
0.276895	0.237558	0	protein831
0.415034	0.515382	0.243343	protein832
-0.032839	0.192982	0.046987	protein833
0.40299	0.0824743	-0.365732	protein834
0.40884	0.0836715	-0.710377	protein835
0.232194	0.271778	-0.0696605	protein836
0.317596	0.374236	0.184349	protein837
0.492573	0.100807	-0.702426	protein838
0.406224	0.0831362	-1	protein839
0.183486	0.231225	0.223704	protein840
-0.614122	-0.507925	1	protein841
-0.909814	-0.0681821	0.786183	protein842
0.273655	0.0560093	-0.241	protein843
0.603006	0.123409	-1	protein844
-0.0889951	-0.703209	1	protein845
-0.631967	-0.333419	0.760646	protein846
-0.472279	0.526734	1	protein847
-0.33353	0.191997	0.261939	protein848
-0.691872	-0.464909	0.891805	protein849
-0.793372	-0.367282	1	protein850
0.409797	0.0838408	-0.462922	protein851
0.0352407	0.493188	0.266666	protein852
0.474802	0.0971711	-1	protein853
0.0551833	-0.554803	0.133728	protein854
-0.712829	-0.45727	1	protein855
0.286558	0.0463567	-0.207268	protein856
0.487222	0.0975238	-0.717929	protein857
-0.634493	-0.117091	0.339	protein858
0.358127	0.0732944	-0.841772	protein859
0.292826	0.693278	0.662835	protein860
-0.459881	0.0241234	0.452224	protein861
0.360737	0.0738346	-0.359435	protein862
0.387837	0.0785452	-0.0368273	protein863
0.283203	0.0579787	-1	protein864
-0.370774	-0.33533	-0.492043	protein865
0.543186	0.111166	-1	protein866
-0.671301	-0.401494	0.836707	protein867
0.305942	0.291952	0.059348	protein868
0.195136	0.0568408	-1	protein869
0.405487	0.0829852	-0.0523056	protein870
-0.704285	-0.369289	0.800785	protein871
0.451647	0.0919172	-0.44038	protein872
0.273633	0.335599	0.250684	protein873
0.107708	-0.380383	-0.0206922	protein874
0.461226	0.0961263	0.0289616	protein875
-0.159156	0.180118	0.103421	protein876
-0.487384	-0.287231	0.196765	protein877
-0.00759352	0.375061	0.863444	protein878
0.38983	0.0797809	-0.276309	protein879
0.594138	0.117916	-0.0489715	protein880
0.422872	0.0865433	-1	protein881
0.481452	0.098532	-1	protein882
0.545245	0.111588	-1	protein883
0.209731	-0.31499	-0.0546316	protein884
-0.449643	-0.254126	-0.658978	protein885
0.348795	0.071395	-1	protein886
-0.684789	-0.264623	0.4006	protein887
-0.328884	-0.606488	1	protein888
0.274883	-0.189518	0.015503	protein889
0.000229723	0.723571	0.851548	protein890
-0.190366	-0.400379	0.0841781	protein891
0.279638	0.0573325	-1	protein892
0.322565	0.0660247	-1	protein893
-0.0680589	-0.277017	-0.0202597	protein894
0.363912	0.0430212	-0.239933	protein895
0.385743	0.483794	0.327041	protein896
-0.1287	0.133635	-0.974361	protein897
0.207263	0.0425216	-0.245006	protein898
0.52725	0.107896	-1	protein899
-0.346256	-0.510651	0.0513008	protein900
-0.662079	-0.53512	0.677705	protein901
0.348921	0.0714095	-1	protein902
0.462884	0.0861147	-0.376639	protein903
0.318697	0.0652532	-1	protein904
-0.180517	-0.00777701	-0.510327	protein905
0.376652	0.474837	0.292552	protein906
0.425608	0.108138	0.227751	protein907
0.496516	0.62192	0.615838	protein908
0.373115	0.0763602	-0.378662	protein909
0.291851	0.362437	0.158036	protein910
0.253673	0.355951	0.2568	protein911
0.400855	0.0820373	-0.926847	protein912
0.420502	-0.131177	-0.16298	protein913
0.112442	0.114399	-0.202307	protein914
0.358366	0.452326	0.378939	protein915
-0.115975	-0.0731881	0.091029	protein916
0.229833	0.0470388	-0.280374	protein917
-0.394102	0.28411	0.349348	protein918
0.478354	0.0978978	-0.9466	protein919
0.395051	0.0808496	-0.65425	protein920
0.337362	-0.179652	0.0265466	protein921
0.274626	0.346087	0.369343	protein922
0.415096	0.0774257	-0.341653	protein923
0.168552	-0.347303	0.248499	protein924
0.267348	0.0551124	-0.947522	protein925
0.487037	0.0996749	-0.616489	protein926
0.376512	0.340873	0.117722	protein927
0.430494	0.0881031	-0.521557	protein928
0.438008	0.0896409	-0.495504	protein929
0.437468	0.0895317	-1	protein930
0.535609	0.109586	-1	protein931
0.355608	0.0727776	-1	protein932
0.0237951	0.076611	0.0696404	protein933
0.496795	0.101672	-0.514253	protein934
-0.0689169	-0.0397792	-1	protein935
0.408133	0.0836349	-1	protein936
0.547677	0.112078	-1	protein937
0.0863897	-0.055935	-0.326228	protein938
0.512932	0.104182	-0.936467	protein939
0.0959527	-0.411276	0.355008	protein940
0.522776	0.106989	-1	protein941
0.335732	0.0687146	-1	protein942
-0.581028	-0.0518624	0.0858178	protein943
0.451301	0.0923617	-0.548371	protein944
0.421448	0.0862524	-1	protein945
0.336972	0.0689632	-1	protein946
-0.081625	-0.0560855	-0.978284	protein947
0.33377	0.414595	0.182968	protein948
0.451211	0.538644	0.589835	protein949
0.24784	0.0507238	-0.231308	protein950
0.507564	0.103876	-0.932079	protein951
0.0960818	0.136438	-0.913661	protein952
0.359659	0.459314	0.497645	protein953
-0.124006	-0.368896	0.217373	protein954
0.487221	0.0997126	-1	protein955
0.388839	0.0795789	-1	protein956
0.25183	0.0516041	-1	protein957
0.23836	0.04879	0.0488421	protein958
0.142149	-0.506431	0.524722	protein959
0.296795	0.389064	0.280465	protein960
0.188868	0.235506	0.0588108	protein961
0.342387	0.329754	0.481222	protein962
0.315479	0.37366	0.650843	protein963
0.405794	0.511591	0.245791	protein964
0.238314	0.35515	0.142912	protein965
0.33855	0.0692864	-0.752602	protein966
0.399057	0.0816467	-0.529557	protein967
-0.403303	-0.241096	0.0510496	protein968
0.24134	-0.150216	0.162988	protein969
0.415763	0.0850883	-0.210704	protein970
0.190392	0.241349	-0.149367	protein971
0.338964	0.0689897	-0.152192	protein972
0.431076	0.0853309	0.0446813	protein973
-0.438955	-0.234763	0.0987663	protein974
0.347711	0.438308	0.356585	protein975
0.460055	0.0939184	-0.340138	protein976
0.48643	0.613681	0.565342	protein977
0.216409	-0.447375	0.0838433	protein978
0.326643	0.0668495	-1	protein979
-0.112112	-0.350794	0.187062	protein980
0.396847	0.0767309	-1	protein981
-0.00995151	0.454844	0.126713	protein982
0.213459	0.268936	0.298935	protein983
0.453919	0.0928973	-1	protein984
-0.477368	-0.321377	-0.146807	protein985
-0.0114347	0.365432	0.547722	protein986
0.505024	0.103356	-0.875043	protein987
0.350535	0.0717096	-0.211273	protein988
0.321221	0.0657398	-0.508417	protein989
0.386193	0.454081	0.185497	protein990
0.34344	0.0702873	-0.372335	protein991
-0.0118058	0.434764	0.657652	protein992
0.48217	0.544454	0.434044	protein993
0.417814	0.527259	0.428482	protein994
0.24081	0.0493386	-1	protein995
0.002317	0.55831	0.435109	protein996
-0.0704039	-0.0429042	0.578049	protein997
0.340237	0.0649487	-0.099683	protein998
-0.0114537	0.418902	0.293833	protein999
0.294378	0.31521	0.16954	protein1000
-0.532063	-0.268532	0.408492	protein1001
0.367192	0.462259	0.255267	protein1002
0.377243	0.453877	0.697827	protein1003
0.472527	0.0967018	-0.955036	protein1004
-0.0451783	-0.389211	0.0858698	protein1005
0.347864	0.222801	0.281066	protein1006
0.321479	0.0657944	-1	protein1007
0.481501	0.0985022	-0.864296	protein1008
0.374993	0.0766842	-0.0697042	protein1009
0.303609	0.0621328	-0.838408	protein1010
-0.547475	-0.301329	-0.622508	protein1011
0.386022	0.475677	0.494317	protein1012
-0.0163401	0.597759	0.508177	protein1013
0.208726	0.347086	0.194921	protein1014
0.234362	-0.12724	0.171288	protein1015
0.579413	0.117359	-0.863336	protein1016
-0.0129295	0.473005	0.0274021	protein1017
0.336161	0.423601	0.142509	protein1018
-0.0128587	0.462849	0.757344	protein1019
-0.0118662	0.24177	0.0747351	protein1020
0.412493	0.0842409	0.0866962	protein1021
-0.230827	-0.431252	-0.362866	protein1022
0.52455	0.107352	-0.60776	protein1023
0.364345	-0.195201	0.0555699	protein1024
-0.15743	-0.362723	-0.762731	protein1025
0.305081	-0.164442	0.167724	protein1026
0.258637	0.324753	-0.0358668	protein1027
0.453005	0.501862	0.294897	protein1028
0.00476766	-0.0385938	-0.393729	protein1029
0.341572	0.0699048	-0.116347	protein1030
-0.480713	-0.497568	0.298794	protein1031
0.486685	0.0652194	-0.584639	protein1032
-0.0880413	-0.381674	0.104922	protein1033
-0.506041	-0.361727	0.207619	protein1034
0.511426	0.104058	-0.614858	protein1035
-0.0453376	0.00824673	-0.751506	protein1036
0.276801	0.329286	0.217435	protein1037
0.263635	0.315308	0.223628	protein1038
0.253151	0.319055	0.230951	protein1039
0.472046	0.0966069	-1	protein1040
0.423188	0.086608	-1	protein1041
0.443409	0.561617	0.625348	protein1042
-0.0138672	0.507176	0.137872	protein1043
-0.0135725	0.682266	0.393156	protein1044
0.550266	0.0832015	-1	protein1045
-0.0146877	0.820137	0.972673	protein1046
0.228288	0.275773	0.117397	protein1047
0.375795	0.0769088	-1	protein1048
0.231702	0.291936	0.555307	protein1049
0.524755	0.658183	0.621395	protein1050
0.380135	0.447052	0.303322	protein1051
0.303645	0.426156	0.374104	protein1052
0.440569	0.0630628	0.0368027	protein1053
0.428956	0.0877884	-0.851991	protein1054
0.392328	0.405715	0.174618	protein1055
0.447574	0.090845	-0.347776	protein1056
0.387111	0.517982	0.693503	protein1057
0.386409	0.486847	0.281282	protein1058
-0.370322	-0.278094	-0.312264	protein1059
0.237124	0.298504	0.280356	protein1060
0.257488	0.325542	0.0424604	protein1061
-0.0181865	0.315531	0.299994	protein1062
0.377327	0.0772226	-1	protein1063
0.465761	0.0952659	-0.344346	protein1064
0.0448778	0.458665	0.340724	protein1065
0.286337	0.345881	0.134775	protein1066
0.366091	-0.186019	0.140546	protein1067
0.534383	0.109365	-1	protein1068
0.296168	0.373223	0.258879	protein1069
0.360509	0.244635	-0.0197809	protein1070
-0.281085	0.291374	0.927186	protein1071
0.250124	0.0511907	-0.487985	protein1072
0.29527	0.372301	0.256866	protein1073
0.287834	0.362717	0.177374	protein1074
0.354313	0.0725139	-1	protein1075
-0.0292362	-0.0199642	-0.0805578	protein1076
0.249004	-0.0651706	0.115561	protein1077
0.473466	0.0968977	-0.850971	protein1078
0.345671	0.0707476	-0.577909	protein1079
-0.115557	-0.0867626	-0.148341	protein1080
-0.487739	-0.287421	-0.321018	protein1081
-0.0897639	-0.26999	-0.264595	protein1082
0.2373	0.323816	0.50058	protein1083
0.454931	0.0931044	-1	protein1084
0.00372559	-0.422901	0.260896	protein1085
-0.0255636	0.488219	-0.298041	protein1086
0.453984	0.0929104	-0.840682	protein1087
0.513859	0.104793	-0.897516	protein1088
0.31819	0.135163	0.553033	protein1089
-0.170982	-0.374583	-0.541259	protein1090
0.097026	0.817681	1	protein1091
0.42938	0.0878752	-1	protein1092
0.470009	0.0961902	-1	protein1093
0.218583	0.0466365	-0.196714	protein1094
0.320924	0.0656814	-0.45361	protein1095
0.375941	0.0769406	-1	protein1096
0.27455	0.0561848	-0.477868	protein1097
-0.606606	-0.277417	0.910732	protein1098
0.300047	0.224604	0.107198	protein1099
-0.347485	-0.38454	0.438345	protein1100
0.407406	0.0833781	-0.36985	protein1101
-0.603071	-0.346442	0.154111	protein1102
0.38435	0.449254	0.650342	protein1103
0.162008	0.523528	0.63005	protein1104
0.203751	0.406694	0.326256	protein1105
0.400691	0.515129	0.181766	protein1106
0.24714	0.311435	-0.00990095	protein1107
0.415288	0.526443	0.719806	protein1108
0.386708	0.0791169	-0.123834	protein1109
0.344269	0.0704567	-0.198328	protein1110
0.20627	0.173613	0.388057	protein1111
0.459884	0.572102	0.305461	protein1112
0.458537	0.0938423	-1	protein1113
0.216909	0.0445982	-0.875338	protein1114
0.398074	0.0777073	-1	protein1115
0.288387	0.557457	0.083963	protein1116
0.471494	0.0964939	-1	protein1117
0.264293	0.0542902	0.0648039	protein1118
0.205489	0.0319721	-1	protein1119
0.411228	0.0841606	-1	protein1120
-0.668318	-0.416124	0.973422	protein1121
-0.337537	-0.359176	-0.642332	protein1122
-0.0159787	0.586624	0.191425	protein1123
-0.0163995	0.605034	0.526596	protein1124
-0.0792134	-0.233255	-0.131156	protein1125
0.299712	0.509359	0.24284	protein1126
0.420826	0.528283	0.300115	protein1127
0.433865	0.083221	0.0223682	protein1128
0.448377	0.0917631	-0.187334	protein1129
-0.540523	-0.429833	0.302862	protein1130
-0.443713	-0.0996617	0.429043	protein1131
0.377544	0.0671354	-0.310089	protein1132
0.463066	0.0947692	-0.74304	protein1133
-0.0817364	-0.26119	-0.424241	protein1134
0.229851	0.272375	0.628533	protein1135
0.516767	0.105663	-0.623779	protein1136
0.461001	0.60669	0.463489	protein1137
0.531528	0.108771	-0.796142	protein1138
0.315585	0.0644056	-0.49905	protein1139
0.489496	0.100178	-0.742742	protein1140
0.483266	0.0989032	-0.648843	protein1141
0.49906	0.102136	-1	protein1142
-0.00286367	0.167223	-0.22711	protein1143
0.256665	-0.0248008	-0.139639	protein1144
-0.564478	0.0807515	0.729586	protein1145
-0.0262998	-0.067276	-0.0808122	protein1146
0.342549	0.379464	0.153764	protein1147
0.373551	0.470669	0.327924	protein1148
-0.263726	-0.442187	0.00707257	protein1149
-0.184714	-0.113759	-0.0352719	protein1150
0.503175	0.102978	-1	protein1151
0.361397	0.455389	0.25109	protein1152
0.386803	-0.108454	0.286222	protein1153
0.248115	0.0515328	-0.56863	protein1154
0.37903	0.0775731	-0.591522	protein1155
0.485484	0.0993572	-0.629113	protein1156
0.171688	0.633538	0.458999	protein1157
0.523652	0.683275	0.864754	protein1158
0.321379	0.0618201	-0.605707	protein1159
0.337596	0.432001	0.356233	protein1160
0.490352	0.100353	-1	protein1161
-0.537819	-0.533158	0.851594	protein1162
0.36661	0.0750289	-0.931182	protein1163
0.346288	0.0706759	0.208467	protein1164
0.334298	0.615973	1	protein1165
-0.433256	-0.398939	-0.197403	protein1166
-0.582328	-0.357272	0.0906841	protein1167
0.513123	0.103532	-0.42596	protein1168
0.613201	0.124485	-0.462917	protein1169
-0.00903833	0.330583	-0.191537	protein1170
0.0390708	0.137591	0.0114849	protein1171
0.370809	0.0758832	-0.2463	protein1172
0.422911	0.0639399	-0.06219	protein1173
0.491934	0.100677	-1	protein1174
0.327974	0.0671195	-0.278167	protein1175
-0.686984	-0.25597	0.654488	protein1176
0.500744	0.10248	-0.742436	protein1177
0.361715	0.458865	0.478234	protein1178
0.518748	0.103998	-0.0495889	protein1179
0.185364	0.0379669	-0.333559	protein1180
0.387628	0.485928	0.364957	protein1181
-0.50068	-0.306445	0.187395	protein1182
-0.358195	-0.249308	-0.224351	protein1183
0.220092	0.277351	0.0576837	protein1184
0.44546	0.0911446	-0.340009	protein1185
-0.41337	-0.405472	0.186238	protein1186
0.571046	0.116868	-1	protein1187
-0.372999	-0.388535	0.349339	protein1188
0.339746	0.37131	0.493645	protein1189
0.146561	-0.00734986	-0.743527	protein1190
0.271264	0.0555171	0.384022	protein1191
0.269349	0.321661	0.211745	protein1192
-0.484902	-0.286748	0.15803	protein1193
0.471272	0.0964487	-1	protein1194
-0.658379	-0.496645	0.558301	protein1195
-0.11783	-0.0738466	-0.0482339	protein1196
0.338781	0.427445	0.295743	protein1197
0.346469	0.070907	-1	protein1198
0.423436	0.50182	0.356743	protein1199
0.377703	0.0772989	-0.74311	protein1200
0.310827	0.378048	0.109724	protein1201
-0.00767459	0.283327	-0.511183	protein1202
-0.100626	0.185219	0.124765	protein1203
-0.776047	-0.424475	0.637147	protein1204
0.401371	0.505822	0.419598	protein1205
0.343036	0.432759	0.379342	protein1206
0.133013	0.595466	0.306433	protein1207
0.396395	0.4294	0.147037	protein1208
-0.0157742	0.596481	0.562459	protein1209
-0.0945812	0.114826	-0.415974	protein1210
-0.0165342	0.614955	0.32391	protein1211
0.449699	0.0920335	-0.790735	protein1212
-0.778315	-0.417262	1	protein1213
-0.504173	-0.0672861	0.0496857	protein1214
0.452348	0.0925646	-0.341562	protein1215
0.46841	0.0958629	-1	protein1216
0.29706	0.0607703	-0.458882	protein1217
0.382417	0.0782639	-1	protein1218
-0.215937	0.240865	0.0417397	protein1219
-0.151428	-0.244389	0.00248278	protein1220
0.454656	0.661615	0.912322	protein1221
-0.00841498	0.304432	-0.0683803	protein1222
0.471646	0.0930814	-0.223317	protein1223
-0.272747	0.233456	0.234064	protein1224
0.64506	0.132014	-0.619423	protein1225
-0.595532	-0.297258	0.369031	protein1226
-0.169935	-0.149515	0.0103743	protein1227
0.332882	0.0681273	-1	protein1228
0.418832	0.0857164	-1	protein1229
-0.576499	-0.0708246	1	protein1230
0.311106	0.421568	0.509048	protein1231
0.416535	0.0852451	-0.112788	protein1232
-0.0413115	-0.0658538	-1	protein1233
0.31559	0.064588	-0.698559	protein1234
-0.524908	-0.253415	0.369745	protein1235
0.339831	0.425407	0.261952	protein1236
0.294791	-0.0465331	-0.493224	protein1237
0.256807	0.322627	0.129894	protein1238
0.447298	0.091543	-1	protein1239
0.0188097	0.332315	0.15179	protein1240
-0.369652	-0.232223	-0.0153683	protein1241
0.343138	0.0702211	-0.965971	protein1242
0.354223	0.44638	0.247194	protein1243
0.443618	0.0907889	-0.824837	protein1244
0.443419	0.0906778	-0.220029	protein1245
0.42531	0.0870425	-0.923023	protein1246
-0.638139	-0.58722	1	protein1247
0.364829	0.0746627	-0.112097	protein1248
0.179092	0.274717	0.224783	protein1249
-0.179594	-0.546227	0.644173	protein1250
-0.590569	-0.485448	1	protein1251
-0.294979	-0.187975	0.111473	protein1252
0.394179	0.080671	-1	protein1253
0.368549	0.470666	0.466737	protein1254
0.428756	0.540308	0.400142	protein1255
0.49382	0.0992835	-0.561874	protein1256
0.374954	-0.0701438	0.319763	protein1257
-0.558478	0.254454	0.44287	protein1258
0.397043	0.0812573	-1	protein1259
0.294198	0.0601986	-0.242784	protein1260
0.527725	-0.0299552	-0.196061	protein1261
-0.201597	0.268109	-0.177755	protein1262
0.417551	0.0641868	-0.109653	protein1263
0.104647	-0.0528139	-0.196563	protein1264
-0.407935	0.460033	0.521343	protein1265
0.499037	0.10212	-0.367152	protein1266
0.223489	0.281631	0.10148	protein1267
0.201703	0.25671	0.0102923	protein1268
0.411598	-0.222848	0.0439067	protein1269
-0.00551713	0.262892	0.324265	protein1270
-0.217086	0.287638	0.222748	protein1271
-0.109732	-0.363973	0.186395	protein1272
-0.745733	-0.46107	0.665002	protein1273
0.366445	0.414138	0.221022	protein1274
-0.679765	-0.371715	-0.0141665	protein1275
-0.0130204	0.639311	0.549947	protein1276
0.39527	0.0182229	-0.137305	protein1277
0.393171	0.36857	0.471882	protein1278
0.4848	0.0992122	-1	protein1279
-0.499089	-0.197165	-0.171588	protein1280
0.485186	0.0991938	-0.269117	protein1281
0.684575	0.140102	-0.762849	protein1282
-0.0107875	-0.517113	0.364143	protein1283
-0.316932	-0.550137	1	protein1284
0.516527	0.105709	-0.30567	protein1285
0.662489	0.134892	-0.447981	protein1286
-0.186905	0.215695	0.794531	protein1287
0.503	0.102942	-1	protein1288
0.47116	0.0963479	-0.303079	protein1289
-0.274037	0.259899	0.526135	protein1290
-0.260372	-0.542788	0.108112	protein1291
-0.288408	-0.57704	0.646186	protein1292
-0.416462	-0.455463	0.546496	protein1293
-0.0820867	-0.425445	-0.280334	protein1294
0.555274	0.11364	-1	protein1295
0.220417	0.27776	0.220883	protein1296
0.23343	-0.273149	0.304132	protein1297
0.482599	0.0127874	-0.0384361	protein1298
-0.0633593	-0.299537	-0.660987	protein1299
0.173746	-0.0928748	0.267846	protein1300
0.392417	0.495211	0.396591	protein1301
-0.509223	-0.0771266	-0.0457439	protein1302
0.318291	-0.29131	-0.00828375	protein1303
0.20701	0.0384766	-0.1008	protein1304
-0.170713	0.357167	0.290455	protein1305
0.471359	0.0964543	-0.818287	protein1306
-0.487353	0.439913	0.600959	protein1307
0.350247	0.0716807	-0.391778	protein1308
0.236223	0.0669094	-0.102995	protein1309
-0.732735	-0.108443	0.578874	protein1310
-0.349692	0.380014	0.31823	protein1311
-0.467486	-0.51512	0.385232	protein1312
-0.493037	-0.364505	0.300165	protein1313
-0.253562	0.286005	0.894575	protein1314
0.535846	0.109664	-1	protein1315
0.162166	0.204522	-0.426695	protein1316
0.534741	0.0691898	-0.743321	protein1317
0.256365	0.0526372	-1	protein1318
0.227376	0.680942	0.665993	protein1319
0.460053	0.0937401	-0.341847	protein1320
0.473933	0.0614595	-0.276629	protein1321
0.441526	0.0903609	-0.461585	protein1322
0.39769	0.0703707	0.0420128	protein1323
0.315638	0.0645974	-0.813466	protein1324
0.0904527	0.108095	-0.0322828	protein1325
-0.606412	-0.0817782	0.326142	protein1326
0.344774	0.0705611	-1	protein1327
-0.404601	-0.260417	0.0635216	protein1328
-0.482777	-0.28918	-0.68668	protein1329
-0.664138	-0.409996	0.489578	protein1330
0.278205	0.056941	-0.0985178	protein1331
0.40197	0.499989	0.194199	protein1332
0.443907	0.0908482	-0.849834	protein1333
0.323378	0.0661797	-0.35683	protein1334
-0.383963	-0.261777	0.130386	protein1335
0.442887	0.0906395	-1	protein1336
0.232396	0.0487564	-1	protein1337
-0.364139	-0.248763	0.448898	protein1338
0.315602	0.397649	0.26622	protein1339
0.419485	-0.00903735	-0.283474	protein1340
0.364862	0.461489	0.42401	protein1341
-0.756039	-0.462952	0.950918	protein1342
0.454783	0.0930738	-1	protein1343
-0.332155	0.376163	0.257648	protein1344
0.486007	0.0994641	-0.31409	protein1345
0.215497	0.0440089	-0.78441	protein1346
0.424547	-0.127643	0.199839	protein1347
0.243769	-0.475245	0.0899089	protein1348
0.49441	0.631671	1	protein1349
-0.00825058	0.301717	-0.365219	protein1350
-0.633571	-0.0250446	1	protein1351
0.231691	0.0475125	-0.108796	protein1352
0.176205	0.060987	-0.791318	protein1353
0.240161	0.04987	-0.335476	protein1354
0.240598	0.305172	0.498034	protein1355
-0.568098	-0.172962	0.75868	protein1356
-0.0137693	0.50359	0.112167	protein1357
-0.290198	-0.356717	0.0476081	protein1358
0.23944	0.0490043	-0.425719	protein1359
0.51095	0.394523	0.426894	protein1360
0.324651	0.0664441	-1	protein1361
-0.444476	-0.292582	0.0695071	protein1362
0.406224	0.511956	0.385897	protein1363
-0.243278	-0.0101589	-0.0308503	protein1364
0.330247	0.414468	0.493627	protein1365
-0.0504651	-0.0161652	-0.59168	protein1366
0.14557	0.186671	-0.0101303	protein1367
-0.275387	0.223663	0.402831	protein1368
-0.08537	-0.332345	0.0889744	protein1369
-0.143478	-0.0641085	-0.498051	protein1370
0.169499	-0.479233	0.810094	protein1371
-0.134275	0.0153504	-0.668934	protein1372
0.161948	-0.283115	0.0703921	protein1373
0.506748	0.103709	-0.941117	protein1374
0.367677	0.395742	0.274573	protein1375
0.279824	0.341816	0.681503	protein1376
-0.00396531	0.304293	0.143947	protein1377
0.0734129	-0.168756	0.421481	protein1378
0.195309	0.23513	0.106026	protein1379
0.246808	0.459186	0.599621	protein1380
0.0303957	-0.0168179	-0.896042	protein1381
0.382888	0.482516	0.422863	protein1382
0.19441	0.244753	-0.423766	protein1383
0.058444	0.34153	0.769498	protein1384
0.458228	-0.248737	-0.0722721	protein1385
0.406456	0.0827764	-0.124504	protein1386
-0.388421	0.435703	0.433112	protein1387
-0.368442	-0.204116	0.0842219	protein1388
-0.635024	-0.356642	0.124307	protein1389
0.549986	0.112572	-0.228517	protein1390
-0.663713	-0.485849	0.889464	protein1391
0.527836	0.108025	-0.69483	protein1392
-0.62407	-0.250451	0.367878	protein1393
0.525722	0.107553	-0.173425	protein1394
0.567869	0.703332	0.896763	protein1395
0.377646	0.0769757	-0.129725	protein1396
-0.187954	0.240816	-0.126676	protein1397
-0.268085	-0.402301	0.268521	protein1398
-0.184066	-0.531336	-0.0784855	protein1399
0.162532	0.204627	0.049929	protein1400
-0.00930605	0.340384	0.125746	protein1401
0.0139448	0.419796	0.26881	protein1402
0.229472	0.289171	0.285284	protein1403
0.354142	0.458539	0.307719	protein1404
0.448457	0.565111	0.346767	protein1405
0.361081	0.0738974	-1	protein1406
-0.450331	-0.256652	0.185918	protein1407
0.507993	0.103777	-0.537734	protein1408
0.482155	0.0986587	-0.452687	protein1409
-0.702281	-0.410072	0.562871	protein1410
0.0289662	0.515391	0.213352	protein1411
-0.473867	-0.533701	0.544439	protein1412
0.469016	0.0959861	-1	protein1413
0.380694	0.479849	0.28457	protein1414
-0.694022	-0.33784	0.469768	protein1415
0.20832	0.0423287	-0.053957	protein1416
0.212964	0.0435962	-0.960544	protein1417
0.466256	0.671189	0.789174	protein1418
0.362242	0.456482	0.404113	protein1419
-0.0104032	0.383736	0.701751	protein1420
0.378659	0.0774957	-1	protein1421
0.298759	0.0611428	-0.571658	protein1422
0.411228	0.0841602	-0.0678253	protein1423
-0.401859	-0.203821	-0.490802	protein1424
0.385587	0.484044	0.409985	protein1425
0.365197	0.0739537	-0.383338	protein1426
0.442778	0.0906171	-0.526491	protein1427
-0.602684	-0.128658	0.577475	protein1428
-0.00887605	0.325138	-0.24846	protein1429
0.44521	0.560771	0.457374	protein1430
0.44543	0.561365	0.411933	protein1431
-0.680076	-0.420275	0.780337	protein1432
-0.00455471	0.468602	0.388843	protein1433
0.472197	0.596389	0.515583	protein1434
0.405519	0.313917	0.231021	protein1435
-0.0599107	0.138554	0.214474	protein1436
0.0551134	0.093412	0.175419	protein1437
0.301739	0.380673	0.267855	protein1438
0.256758	0.0525469	-0.385181	protein1439
0.350677	-0.00524456	0.210722	protein1440
0.382943	0.342397	0.152902	protein1441
0.456716	-0.0923632	-0.0839092	protein1442
0.371768	0.468483	0.359613	protein1443
-0.00642109	0.23201	-0.0910874	protein1444
0.40241	0.507055	0.272818	protein1445
0.227987	0.136732	-0.00486448	protein1446
0.31428	0.0643194	-0.206897	protein1447
0.179433	0.0374343	-0.154647	protein1448
-0.0130595	0.520158	0.147141	protein1449
-0.320043	-0.272725	-0.917643	protein1450
0.211999	-0.11479	-0.355902	protein1451
0.455445	0.608251	0.704387	protein1452
0.355169	0.339401	0.27331	protein1453
-0.100445	0.311627	-0.254914	protein1454
0.301978	0.380958	0.359854	protein1455
0.438082	0.550747	0.502922	protein1456
0.426091	0.542474	0.87069	protein1457
0.231042	0.291152	0.075818	protein1458
0.316101	0.0646924	-0.3402	protein1459
0.387384	0.488409	0.529146	protein1460
0.485985	0.0994597	-0.89932	protein1461
0.370568	-0.200521	-0.0596644	protein1462
-0.128749	0.14562	-0.0776122	protein1463
-0.0880662	0.435521	0.270657	protein1464
-0.0795094	-0.23904	-0.22624	protein1465
-0.107207	-0.365282	0.362103	protein1466
0.109975	0.0672895	0.0830849	protein1467
-0.0976186	-0.303529	0.140387	protein1468
0.326985	0.0783826	-0.163139	protein1469
-0.0815437	-0.0742032	-0.0508941	protein1470
0.423718	0.522014	0.262751	protein1471
0.304673	0.0623502	-0.0282766	protein1472
0.516218	0.105647	-1	protein1473
0.51008	0.104362	-1	protein1474
0.355834	0.448307	0.396924	protein1475
0.460284	0.0897707	-0.366687	protein1476
0.430372	0.0880781	-1	protein1477
0.402359	0.507609	0.328695	protein1478
0.340376	0.0696601	-0.0200221	protein1479
0.549995	0.11256	-0.744195	protein1480
0.224362	0.282749	0.518043	protein1481
-0.382894	-0.207489	-0.0994041	protein1482
-0.000962419	0.409393	-0.00179322	protein1483
0.313836	0.0642268	-0.68135	protein1484
0.123763	-0.459841	0.489406	protein1485
0.463767	0.321872	0.447755	protein1486
0.238466	0.0489383	-0.839385	protein1487
-0.00744961	0.252935	-0.149133	protein1488
0.500708	0.102473	-1	protein1489
0.477162	0.521812	0.334151	protein1490
0.519863	0.106387	-0.511908	protein1491
0.396282	0.0811031	-1	protein1492
0.270227	0.0552967	-0.489584	protein1493
0.204669	0.257943	0.0524109	protein1494
0.572103	0.117084	-1	protein1495
0.308017	0.473993	0.617063	protein1496
0.358014	0.450242	0.179225	protein1497
0.345218	0.434361	0.25602	protein1498
-0.469314	-0.300056	-0.00374233	protein1499
-0.494541	-0.159325	-0.197294	protein1500
-0.484585	-0.291778	-0.335743	protein1501
-0.492979	-0.376883	-0.138352	protein1502
0.263092	0.0538583	-1	protein1503
0.369235	0.396881	0.147488	protein1504
0.34659	0.42095	0.166851	protein1505
-0.545067	-0.231622	0.0116428	protein1506
-0.688546	-0.475683	1	protein1507
-0.636381	-0.405536	0.286258	protein1508
-0.666926	-0.454427	0.810778	protein1509
0.351441	0.443369	0.791622	protein1510
-0.626354	-0.298318	0.390638	protein1511
0.400358	0.499885	0.287373	protein1512
0.0340696	0.0443943	0.0300432	protein1513
0.256117	0.339846	-0.102915	protein1514
0.343102	0.439819	0.422775	protein1515
0.398873	-0.144061	-0.307668	protein1516
0.44168	0.556244	0.373172	protein1517
0.369963	0.0745352	-0.130488	protein1518
0.50039	0.080979	-0.671463	protein1519
0.31431	0.06432	-0.492299	protein1520
0.474957	0.0972021	-0.824887	protein1521
-0.347936	-0.203202	0.245249	protein1522
-0.614508	0.347214	0.628567	protein1523
0.305466	0.0625142	-0.66066	protein1524
0.354554	0.0725616	0.0294505	protein1525
0.452585	0.512298	0.530872	protein1526
-0.390039	-0.232335	-0.0629479	protein1527
0.367638	0.463598	0.589183	protein1528
0.330572	0.0676535	-0.826673	protein1529
0.460357	0.0942148	-0.843248	protein1530
0.0668594	0.121464	-0.600118	protein1531
0.406011	0.511689	0.278652	protein1532
0.422338	0.530249	0.621177	protein1533
0.407599	0.512118	0.32253	protein1534
0.470849	0.0412511	-0.797452	protein1535
0.348829	0.35077	0.0759632	protein1536
0.409223	0.0822849	-0.340497	protein1537
0.359732	0.412289	0.197568	protein1538
0.281364	0.0573885	-0.0954608	protein1539
0.253674	0.0519545	-1	protein1540
0.37667	0.468053	0.2335	protein1541
0.432702	0.552919	0.734817	protein1542
0.419443	0.0858415	-0.694128	protein1543
0.355818	0.449945	0.469545	protein1544
-0.249038	-0.163669	-0.22925	protein1545
0.469136	0.531961	1	protein1546
0.332521	0.0680523	-0.211537	protein1547
0.431288	-0.167687	0.196429	protein1548
0.319252	0.390457	0.29595	protein1549
0.405935	0.506187	0.298502	protein1550
0.150536	0.374295	0.322473	protein1551
-0.0107567	0.693052	0.545554	protein1552
0.0956672	0.46488	0.544761	protein1553
0.367865	0.401041	0.244416	protein1554
0.366294	0.468123	0.340671	protein1555
0.122886	0.567413	0.190985	protein1556
0.206896	-0.278983	0.395803	protein1557
0.449787	0.564425	0.49513	protein1558
0.435292	0.0890537	-0.257337	protein1559
0.460858	0.0943173	-1	protein1560
0.368795	0.0754774	-1	protein1561
0.292999	0.368218	0.235144	protein1562
0.371934	0.0761189	-1	protein1563
-0.226325	-0.396381	0.106329	protein1564
-0.610035	-0.315174	0.167994	protein1565
0.431907	0.242111	0.14072	protein1566
0.504281	0.69122	0.861059	protein1567
0.131205	0.371274	0.239094	protein1568
0.37166	0.32557	0.26191	protein1569
0.410093	0.514229	0.255582	protein1570
0.0454337	0.237619	0.271891	protein1571
-0.0105262	0.400013	0.497246	protein1572
0.302413	0.43969	0.240394	protein1573
0.293126	0.06	-0.00731566	protein1574
0.211413	0.0415276	-0.464617	protein1575
-0.1023	-0.0268593	-0.336483	protein1576
0.313899	0.316033	0.10908	protein1577
0.220416	0.276675	0.263274	protein1578
0.341926	-0.00836494	0.0734815	protein1579
-0.245473	0.318542	0.0581388	protein1580
0.496679	0.628901	0.564669	protein1581
-0.120481	0.137528	-0.236974	protein1582
0.37487	0.472381	0.358432	protein1583
-0.12318	-0.369532	-0.167806	protein1584
-0.00561582	0.486121	0.29116	protein1585
0.125417	0.409528	0.35889	protein1586
0.329173	0.403246	0.20668	protein1587
0.313061	0.0640786	-1	protein1588
0.508441	0.104052	-0.710833	protein1589
0.22803	0.046671	-0.930291	protein1590
0.611625	-0.0254284	0.373852	protein1591
0.412102	0.084339	-1	protein1592
0.291438	0.0596426	-1	protein1593
0.428068	0.534638	0.442772	protein1594
0.311341	0.386494	0.325293	protein1595
0.0230447	-0.163994	-0.808653	protein1596
0.327298	0.442544	0.345943	protein1597
0.23271	0.0477635	-1	protein1598
0.272198	0.34737	-0.371796	protein1599
0.333359	0.422942	0.265076	protein1600
0.368823	0.0754818	-0.726041	protein1601
0.30626	0.0622759	-0.195719	protein1602
-0.486588	-0.322129	0.0890465	protein1603
0.49035	0.100326	-1	protein1604
-0.224721	-0.626305	0.413276	protein1605
0.385258	0.484074	0.331177	protein1606
0.365107	0.457299	0.42425	protein1607
0.278219	0.0569311	-0.800265	protein1608
0.348612	0.438762	0.376767	protein1609
0.369475	0.468679	0.536836	protein1610
0.344647	0.366774	0.236889	protein1611
0.516338	0.105666	-1	protein1612
0.288468	0.360135	1	protein1613
0.370932	0.0759135	-1	protein1614
0.261655	0.0535536	-1	protein1615
0.338109	0.424452	0.715356	protein1616
0.413869	0.521534	0.472896	protein1617
0.443764	0.560077	0.45492	protein1618
0.380191	-0.1124	-0.392476	protein1619
0.152953	0.400349	0.672486	protein1620
0.356992	-0.238662	0.0859672	protein1621
0.350848	0.442213	0.318298	protein1622
0.249438	0.0510865	-0.0241116	protein1623
0.295339	0.0606316	-0.597009	protein1624
0.31526	0.397624	0.506238	protein1625
0.679307	0.231787	0.519589	protein1626
0.515633	0.675607	0.88803	protein1627
0.390732	0.0799658	-0.617867	protein1628
0.346084	0.380983	0.169859	protein1629
0.279104	0.316533	0.171563	protein1630
-0.00763275	0.280838	0.112568	protein1631
0.406698	0.513748	0.29907	protein1632
-0.375815	-0.343653	-0.396571	protein1633
0.0883499	0.487559	0.299907	protein1634
0.368575	0.46442	0.210881	protein1635
0.460661	0.0942699	-0.388741	protein1636
0.373162	0.470228	0.370997	protein1637
0.437654	0.0895685	-0.387258	protein1638
-0.0112087	0.413253	0.236933	protein1639
0.513746	0.10514	-0.748017	protein1640
0.458621	0.0938588	-0.322642	protein1641
0.476175	0.097452	-1	protein1642
0.437427	0.0895223	-1	protein1643
0.48935	0.100148	-0.903172	protein1644
0.347087	0.437759	0.325341	protein1645
0.346131	0.442517	0.330786	protein1646
0.423002	0.533133	0.347663	protein1647
0.41908	0.0857671	-0.84845	protein1648
0.530214	0.108508	-1	protein1649
0.373733	0.0764867	-0.828812	protein1650
0.303024	0.381852	0.0363797	protein1651
0.358006	0.451209	0.305953	protein1652
0.330765	0.416817	0.243486	protein1653
0.24096	0.3136	0.201957	protein1654
0.567159	0.701367	1	protein1655
0.372082	0.468959	0.367239	protein1656
0.449305	0.566602	0.377648	protein1657
0.364284	0.45907	0.301559	protein1658
0.42472	0.376733	0.223449	protein1659
-0.0076433	0.2429	0.0284693	protein1660
0.603336	0.123475	-0.991416	protein1661
0.378572	-0.203741	0.258513	protein1662
0.367335	0.273238	0.0997347	protein1663
-0.0562874	-0.0426106	-1	protein1664
0.414432	0.0848159	-1	protein1665
-0.444297	-0.287391	0.200698	protein1666
0.452401	-0.250834	0.0348735	protein1667
0.398642	0.502352	0.337007	protein1668
-0.680377	-0.359487	0.539577	protein1669
0.134188	0.13922	0.0135525	protein1670
0.325331	0.0665813	-0.628752	protein1671
0.508993	0.104162	-0.563693	protein1672
-0.0068941	0.252134	0.0225472	protein1673
0.234762	0.0469728	-0.852364	protein1674
0.131774	-0.338403	0.0525895	protein1675
0.53603	0.109679	-0.596483	protein1676
0.318646	0.37569	0.383321	protein1677
0.38386	0.0785598	-1	protein1678
0.24043	0.0494387	-0.647029	protein1679
-0.188979	0.00196388	0.0471138	protein1680
0.455061	0.0931297	-0.735562	protein1681
0.449389	0.566288	0.467135	protein1682
0.472908	0.0967834	-1	protein1683
0.31532	0.0644695	-0.519251	protein1684
0.420128	0.0859773	-1	protein1685
0.137096	0.137143	-0.401335	protein1686
0.00501521	0.0991756	-1	protein1687
0.000214139	0.223601	0.540722	protein1688
0.252858	0.0519416	-0.72687	protein1689
0.324992	0.40899	0.243609	protein1690
-0.155076	-0.0336678	-0.0851711	protein1691
0.348811	0.48502	0.464005	protein1692
0.411016	0.51801	0.416827	protein1693
0.184477	0.230943	-0.036557	protein1694
0.503715	0.103088	-0.9479	protein1695
0.316569	0.376573	0.129187	protein1696
-0.0073127	0.268018	-0.322832	protein1697
0.255571	0.0524163	-1	protein1698
-0.00114601	0.313899	0.314082	protein1699
0.420703	0.0747424	-0.209044	protein1700
0.467362	0.183927	0.164793	protein1701
-0.510526	-0.492834	0.375581	protein1702
0.399602	0.507368	0.259619	protein1703
-0.487872	-0.0669254	-0.372535	protein1704
-0.00946776	0.345717	-0.0282539	protein1705
0.316636	0.471693	0.470752	protein1706
-0.0386271	0.282168	0.00110137	protein1707
-0.134226	-0.0519763	0.0516042	protein1708
0.454522	0.469574	0.471054	protein1709
0.368377	0.371825	0.492446	protein1710
0.246567	0.310719	-0.0430473	protein1711
0.461505	0.0944492	-1	protein1712
-0.365127	-0.217267	-0.739228	protein1713
-0.00938812	0.281586	-0.023502	protein1714
0.346437	0.434761	0.287772	protein1715
0.442247	0.0905084	-1	protein1716
0.250232	0.315332	0.327633	protein1717
0.106302	0.14545	-0.149344	protein1718
0.492545	0.0887795	-0.0553353	protein1719
-0.737584	-0.35812	0.470899	protein1720
0.406827	0.0832595	-0.95882	protein1721
0.287431	0.362233	0.145211	protein1722
0.140859	0.22551	0.102696	protein1723
-0.616033	-0.490722	0.608377	protein1724
-0.00414875	0.17264	0.0810996	protein1725
0.078548	0.381985	0.0855354	protein1726
0.547319	0.00743211	0.468634	protein1727
-0.450783	0.387819	0.690437	protein1728
0.311821	0.554132	0.408558	protein1729
0.395096	0.499489	0.512965	protein1730
0.552414	0.112909	-0.408023	protein1731
-0.648884	-0.315939	0.269635	protein1732
-0.491497	-0.0237273	1	protein1733
-0.0124961	0.456754	0.370148	protein1734
0.366384	-0.198421	0.492274	protein1735
0.417582	0.526236	0.438101	protein1736
-0.00598256	0.255788	-0.0602743	protein1737
0.404725	0.598582	0.832266	protein1738
0.415826	0.525002	0.466169	protein1739
0.407327	0.083362	-0.406405	protein1740
0.251666	0.317106	0.187751	protein1741
-0.00596198	0.288093	-1	protein1742
0.446186	-0.319703	0.159054	protein1743
0.267681	-0.14436	-0.103553	protein1744
0.395934	0.0810302	-1	protein1745
0.2356	0.0482198	0.13833	protein1746
0.327744	0.412721	0.458785	protein1747
0.200779	0.269205	0.687949	protein1748
0.35595	0.441416	0.283579	protein1749
0.339833	0.428346	0.0469512	protein1750
-0.100249	-0.30035	0.0294773	protein1751
0.331028	0.4063	0.286137	protein1752
0.369042	0.0614468	0.0550531	protein1753
0.228198	0.0466874	-0.116469	protein1754
-0.0851654	-0.255511	-0.166245	protein1755
-0.450644	-0.446761	0.101054	protein1756
0.368825	0.0754823	-0.581281	protein1757
0.142888	0.12529	-0.103488	protein1758
-0.229113	0.258735	0.17166	protein1759
0.403778	0.0826355	-0.991512	protein1760
0.221579	0.279151	-0.0765677	protein1761
0.229776	0.289578	0.0216502	protein1762
0.115126	0.440331	0.229057	protein1763
0.36529	0.462882	0.478975	protein1764
0.470996	0.0963921	-0.470961	protein1765
0.3304	0.413637	0.172497	protein1766
0.0169322	-0.101045	-0.500794	protein1767
0.383996	0.477493	0.46915	protein1768
0.277479	-0.392364	-0.123345	protein1769
0.184573	0.566341	0.412699	protein1770
-0.590437	-0.554089	1	protein1771
-0.0167425	0.617863	0.220044	protein1772
0.427771	0.538507	0.292241	protein1773
-0.0439149	-0.746394	0.461693	protein1774
0.410968	0.084107	-0.770206	protein1775
-0.00433833	0.386644	0.223061	protein1776
0.452141	0.702736	1	protein1777
0.447337	0.09155	-1	protein1778
-0.130744	-0.163948	-0.0484848	protein1779
0.391734	0.0801706	-0.969716	protein1780
-0.627341	-0.398743	-0.249025	protein1781
0.080774	-0.0342067	-0.917238	protein1782
-0.386187	-0.235062	-0.130639	protein1783
0.475749	0.0972326	-0.276394	protein1784
0.526263	0.107696	-0.743614	protein1785
0.206649	0.44445	0.348347	protein1786
-0.822314	-0.117566	1	protein1787
-0.62442	-0.220241	0.325772	protein1788
-0.0100086	0.366053	0.456591	protein1789
0.196561	0.247692	0.0111908	protein1790
-0.291806	0.342045	0.702089	protein1791
0.311866	0.372729	0.332055	protein1792
-0.436567	0.4799	0.380661	protein1793
0.410573	-0.104551	0.321717	protein1794
-0.497257	0.509838	0.969952	protein1795
0.382938	0.482746	0.442658	protein1796
0.484202	0.0513293	-0.452289	protein1797
0.302976	0.0620058	0.0637116	protein1798
0.434914	0.0890077	-1	protein1799
0.310268	0.0635246	-1	protein1800
0.2249	0.277055	0.0511255	protein1801
0.395514	-0.208324	-0.0443377	protein1802
-0.433687	-0.312948	0	protein1803
0.369228	0.0755647	-0.430638	protein1804
0.349058	0.293295	-0.00125781	protein1805
0.486981	0.310164	-1	protein1806
0.381058	0.496206	0.484197	protein1807
-0.168532	0.190049	-0.137542	protein1808
0.151321	0.719443	1	protein1809
0.252827	0.318243	0.331436	protein1810
-0.4072	-0.399689	0.440527	protein1811
0.286155	0.0585634	-0.765278	protein1812
-0.418497	-0.265541	0.306599	protein1813
-0.512329	-0.443168	0.971294	protein1814
0.239179	0.351734	0.391641	protein1815
0.349282	0.400408	0.050177	protein1816
0.364254	0.4595	0.347979	protein1817
-0.505361	-0.188149	-0.15977	protein1818
0.27303	0.0558792	-0.778396	protein1819
0.485542	0.101455	-0.562885	protein1820
0.466378	-0.259072	-0.158363	protein1821
0.343616	0.0703233	-0.908276	protein1822
0.436971	0.0894271	-0.607031	protein1823
0.340855	0.0593772	0.514968	protein1824
-0.563297	0.545758	0.644189	protein1825
0.234877	-0.2618	-0.0371993	protein1826
0.26488	0.0538994	-0.0753622	protein1827
0.440692	-0.0177031	-0.925822	protein1828
0.233625	0.282376	0.0819606	protein1829
0.352161	-0.174504	0.0368253	protein1830
0.455925	0.0933077	-0.886402	protein1831
0.568167	0.0940959	-0.17923	protein1832
0.412074	-0.0114134	-0.310051	protein1833
0.109842	0.27339	0.610975	protein1834
-0.479949	-0.269867	-0.265107	protein1835
0.333269	0.419879	0.138142	protein1836
0.47215	0.0965766	-0.702368	protein1837
0.486943	0.0996559	-1	protein1838
0.325017	0.408353	0.333878	protein1839
0.228032	0.282951	0.283462	protein1840
0.537419	0.366	0.34008	protein1841
0.364051	0.437413	0.134422	protein1842
0.425341	0.0870485	-0.324795	protein1843
0.209719	0.0429202	-0.00479184	protein1844
0.187868	-0.0682903	-1	protein1845
0.320429	0.398534	0.12939	protein1846
0.20322	0.256086	-0.00692686	protein1847
0.41654	0.0604511	-0.650901	protein1848
-0.178393	0.207766	0.0842333	protein1849
0.463668	0.602034	0.668317	protein1850
0.324381	0.399271	0.0763796	protein1851
0.511734	0.104682	-0.739928	protein1852
0.382777	0.528701	0.386278	protein1853
0.360452	-0.220741	-0.983333	protein1854
-0.00985663	0.360487	-0.00618304	protein1855
-0.716579	-0.419228	0.672307	protein1856
0.300456	0.378459	0.141743	protein1857
0.403829	0.677163	0.613649	protein1858
0.24534	0.308875	0.165913	protein1859
0.369939	0.432354	0.297401	protein1860
0.178554	0.319805	0.461906	protein1861
0.369247	0.336695	0.167506	protein1862
0.372943	0.0744878	-0.595463	protein1863
0.385247	0.0788433	-1	protein1864
0.411048	0.554717	0.396019	protein1865
0.297964	0.392702	0.238611	protein1866
0.483721	0.0989758	-1	protein1867
0.428146	0.386837	0.381707	protein1868
0.366541	0.461879	0.27509	protein1869
0.241464	0.304274	0.113582	protein1870
0.0649747	0.117752	-1	protein1871
0.297529	0.0556585	-0.188612	protein1872
0.247831	0.0507173	-0.523479	protein1873
0.381274	0.48198	0.351321	protein1874
0.373951	0.396489	0.141529	protein1875
0.3153	0.415346	0.15799	protein1876
0.208569	0.467637	-0.056538	protein1877
0.373125	0.470096	0.0925552	protein1878
-0.00755835	0.289794	-1	protein1879
0.399566	0.503312	0.269981	protein1880
-0.167	0.223469	0.630835	protein1881
-0.288124	0.592793	0.848329	protein1882
0.498905	0.620076	0.698986	protein1883
0.355135	0.445556	0.20018	protein1884
0.522458	0.106924	-0.952144	protein1885
0.323988	0.649255	0.70377	protein1886
0.403686	0.509876	0.75711	protein1887
0.37169	0.468064	0.22142	protein1888
0.257694	0.324736	0.157116	protein1889
-0.104916	-0.315796	0.107591	protein1890
0.420853	0.0858351	-0.381846	protein1891
0.386367	0.478678	0.193269	protein1892
0.119185	0.483302	0.3186	protein1893
-0.530566	-0.108494	-0.13938	protein1894
-0.0885982	0.43833	0.218941	protein1895
0.218191	0.0446666	-0.933467	protein1896
-0.00778404	0.284745	-0.130017	protein1897
0.277713	0.35029	0.34857	protein1898
0.367208	0.0751513	-0.562593	protein1899
0.382625	0.0783064	-0.188348	protein1900
-0.267402	0.301483	0.314795	protein1901
-0.68455	-0.297834	0.270923	protein1902
0.377926	0.0772993	-0.0640077	protein1903
0.306723	0.386505	0.191183	protein1904
0.391789	0.493501	0.398083	protein1905
0.423773	0.523136	0.488667	protein1906
0.447681	0.564835	0.506784	protein1907
-0.00973492	0.35269	0.34412	protein1908
-0.0710325	-0.0374304	-0.688597	protein1909
0.31402	0.396059	0.275522	protein1910
-0.267108	-0.0611755	0.0795033	protein1911
0.185182	0.0356752	-0.30729	protein1912
0.431031	0.745535	0.845057	protein1913
-0.00733531	0.627777	0.305545	protein1914
0.152046	0.19161	-0.0941282	protein1915
0.123085	0.466815	0.651849	protein1916
0.302561	0.378634	0.157082	protein1917
0.466749	0.587127	0.328002	protein1918
-0.65464	-0.438658	0.573565	protein1919
-0.00782778	0.282466	-0.245607	protein1920
0.472162	0.65108	1	protein1921
0.487304	0.0997296	-1	protein1922
0.407723	0.518155	0.307169	protein1923
0.393758	0.481033	0.196676	protein1924
0.0227486	0.22937	0.203092	protein1925
0.0933536	0.202118	0.361189	protein1926
-0.107514	0.112089	-0.115972	protein1927
0.34134	0.429556	0.251078	protein1928
0.416766	0.0205137	-0.167924	protein1929
0.447982	0.552159	0.494152	protein1930
-0.286943	0.337301	0.604382	protein1931
0.432964	0.54578	0.410837	protein1932
0.365003	0.417097	0.198058	protein1933
0.377874	0.476152	0.41995	protein1934
0.0770379	-0.115079	-0.0136665	protein1935
0.310441	0.391607	0.26246	protein1936
0.492135	0.650812	0.724596	protein1937
0.409743	-0.221466	0.328961	protein1938
0.267217	0.336039	0.119431	protein1939
-0.0895153	-0.374919	0.0634137	protein1940
0.350316	0.0716955	-0.476747	protein1941
0.259733	0.166249	0.141986	protein1942
0.449709	0.470222	0.365468	protein1943
0.480228	0.624497	0.760512	protein1944
0.500341	0.628541	0.403202	protein1945
0.335815	0.4183	0.217465	protein1946
0.0839762	0.771018	1	protein1947
0.245394	0.308465	0.242094	protein1948
0.00591171	-0.136713	-0.612208	protein1949
0.341049	0.429775	0.385475	protein1950
0.369765	0.465093	0.289654	protein1951
0.268556	0.340044	0.419039	protein1952
0.259771	0.0531611	-1	protein1953
0.484863	0.56872	0.567189	protein1954
0.0503384	-0.0425616	-0.603592	protein1955
0.368961	0.308361	0.207829	protein1956
0.392823	0.0803934	-0.525424	protein1957
0.340238	0.431244	0.0961298	protein1958
0.308355	0.0631067	-0.214075	protein1959
-0.629845	-0.369398	0.0452218	protein1960
0.512414	0.102841	-0.303745	protein1961
0.363399	-0.00571017	-0.470222	protein1962
0.442127	0.0904839	-0.696951	protein1963
-0.0448826	-0.443755	0.739308	protein1964
-0.181801	0.223736	0.198849	protein1965
-0.0728443	0.452027	0.292072	protein1966
-0.472991	-0.227402	0.181961	protein1967
0.204651	0.258223	-0.265381	protein1968
0.457663	0.590518	0.550427	protein1969
0.296616	0.0607221	-0.359197	protein1970
0.428979	0.545851	0.428418	protein1971
-0.764076	0.29921	1	protein1972
-0.312748	-0.124054	0.0602296	protein1973
0.471436	0.0964821	-0.863345	protein1974
0.516675	0.105741	-0.781373	protein1975
-0.215951	0.217214	0.181689	protein1976
0.329201	0.417867	0.395172	protein1977
0.277879	0.0568715	-0.417498	protein1978
0.237568	0.0486356	-0.0917654	protein1979
0.445896	0.561587	0.265204	protein1980
0.708302	0.144939	-0.494686	protein1981
[truncated: 4,135 more rows]

## Sheet: Extended Data Figure 2c
curve	alpha	coefficient
SPON1	0.605	-0.00145358
SPON1	0.594799	-0.00145358
SPON1	0.584597	-0.00145358
SPON1	0.574396	-0.00145358
SPON1	0.564196	-0.00145358
SPON1	0.553993	-0.00145358
SPON1	0.543792	-0.00145358
SPON1	0.533594	-0.00145358
SPON1	0.523394	-0.00145358
SPON1	0.513191	-0.00145358
SPON1	0.502988	-0.00145358
SPON1	0.49279	-0.00145358
SPON1	0.482585	-0.00145358
SPON1	0.472386	-0.00145358
SPON1	0.462184	-0.00145358
SPON1	0.451983	-0.00145358
SPON1	0.441783	-0.00145358
SPON1	0.431578	-0.00145358
SPON1	0.421384	-0.00145358
SPON1	0.411179	-0.00145358
SPON1	0.400976	-0.00145358
SPON1	0.390778	-0.00145358
SPON1	0.380573	-0.00145358
SPON1	0.370374	-0.00145358
SPON1	0.360178	-0.00145358
SPON1	0.349978	-0.00145358
SPON1	0.339775	-0.00145358
SPON1	0.329575	-0.00145358
SPON1	0.319363	-0.00145358
SPON1	0.309183	-0.00128766
SPON1	0.298964	0.0339282
SPON1	0.28877	0.0687394
SPON1	0.278565	0.102972
SPON1	0.268371	0.136472
SPON1	0.258162	0.169106
SPON1	0.247941	0.200756
SPON1	0.237759	0.231318
SPON1	0.227556	0.260711
SPON1	0.217364	0.288978
SPON1	0.207155	0.315845
SPON1	0.19695	0.342534
SPON1	0.186767	0.366706
SPON1	0.17654	0.389563
SPON1	0.16635	0.4111
SPON1	0.156204	0.431343
SPON1	0.145981	0.450622
SPON1	0.135758	0.468432
SPON1	0.12549	0.485045
SPON1	0.115427	0.500459
SPON1	0.10521	0.514854
SPON1	0.0948994	0.528205
SPON1	0.0847688	0.540576
SPON1	0.0745277	0.551952
SPON1	0.0642369	0.562478
SPON1	0.054262	0.572259
SPON1	0.0438923	0.581271
SPON1	0.0337752	0.588685
SPON1	0.0237213	0.597325
SPON1	0.0134509	0.603489
SPON1	0.003	0.61
SUMO1	0.605	-0.00145358
SUMO1	0.594799	-0.00145358
SUMO1	0.584597	-0.00145358
SUMO1	0.574396	-0.00145358
SUMO1	0.564196	-0.00145358
SUMO1	0.553993	-0.00145358
SUMO1	0.543792	-0.00145358
SUMO1	0.533594	-0.00145358
SUMO1	0.523394	-0.00145358
SUMO1	0.513191	-0.00145358
SUMO1	0.502988	-0.00145358
SUMO1	0.49279	-0.00145358
SUMO1	0.482585	-0.00145358
SUMO1	0.472386	-0.00145358
SUMO1	0.462184	-0.00145358
SUMO1	0.451983	-0.00145358
SUMO1	0.441783	-0.00145358
SUMO1	0.431578	0.0140055
SUMO1	0.421384	0.0553159
SUMO1	0.411179	0.0928182
SUMO1	0.400976	0.124748
SUMO1	0.390778	0.150729
SUMO1	0.380573	0.174605
SUMO1	0.370374	0.195046
SUMO1	0.360178	0.215167
SUMO1	0.349978	0.232803
SUMO1	0.339775	0.24957
SUMO1	0.329575	0.264879
SUMO1	0.319363	0.278829
SUMO1	0.309183	0.291653
SUMO1	0.298964	0.30402
SUMO1	0.28877	0.315347
SUMO1	0.278565	0.325699
SUMO1	0.268371	0.335145
SUMO1	0.258162	0.343748
SUMO1	0.247941	0.351571
SUMO1	0.237759	0.358673
SUMO1	0.227556	0.365116
SUMO1	0.217364	0.371032
SUMO1	0.207155	0.376301
SUMO1	0.19695	0.381514
SUMO1	0.186767	0.385771
SUMO1	0.17654	0.389616
SUMO1	0.16635	0.39308
SUMO1	0.156204	0.396196
SUMO1	0.145981	0.399421
SUMO1	0.135758	0.40206
SUMO1	0.12549	0.404464
SUMO1	0.115427	0.406608
SUMO1	0.10521	0.408595
SUMO1	0.0948994	0.4104
SUMO1	0.0847688	0.412035
SUMO1	0.0745277	0.413484
SUMO1	0.0642369	0.414824
SUMO1	0.054262	0.416066
SUMO1	0.0438923	0.417187
SUMO1	0.0337752	0.417847
SUMO1	0.0237213	0.419198
SUMO1	0.0134509	0.419684
SUMO1	0.003	0.420473
EPHA10	0.605	-0.00145358
EPHA10	0.594799	-0.00145358
EPHA10	0.584597	-0.00145358
EPHA10	0.574396	-0.00145358
EPHA10	0.564196	-0.00145358
EPHA10	0.553993	-0.00145358
EPHA10	0.543792	-0.00145358
EPHA10	0.533594	-0.00145358
EPHA10	0.523394	-0.00145358
EPHA10	0.513191	-0.00145358
EPHA10	0.502988	-0.00145358
EPHA10	0.49279	-0.00145358
EPHA10	0.482585	-0.00145358
EPHA10	0.472386	-0.00145358
EPHA10	0.462184	-0.00145358
EPHA10	0.451983	-0.00145358
EPHA10	0.441783	-0.00145358
EPHA10	0.431578	-0.00145358
EPHA10	0.421384	-0.00145358
EPHA10	0.411179	0.0174615
EPHA10	0.400976	0.0516939
EPHA10	0.390778	0.0811066
EPHA10	0.380573	0.108852
EPHA10	0.370374	0.133469
EPHA10	0.360178	0.156265
EPHA10	0.349978	0.177361
EPHA10	0.339775	0.197151
EPHA10	0.329575	0.215568
EPHA10	0.319363	0.23269
EPHA10	0.309183	0.248602
EPHA10	0.298964	0.262232
EPHA10	0.28877	0.274786
EPHA10	0.278565	0.286331
EPHA10	0.268371	0.296942
EPHA10	0.258162	0.306687
EPHA10	0.247941	0.315627
EPHA10	0.237759	0.32383
EPHA10	0.227556	0.331345
EPHA10	0.217364	0.338313
EPHA10	0.207155	0.344614
EPHA10	0.19695	0.350312
EPHA10	0.186767	0.35559
EPHA10	0.17654	0.360413
EPHA10	0.16635	0.36482
EPHA10	0.156204	0.368851
EPHA10	0.145981	0.372052
EPHA10	0.135758	0.374561
EPHA10	0.12549	0.376832
EPHA10	0.115427	0.378863
EPHA10	0.10521	0.380712
EPHA10	0.0948994	0.382384
EPHA10	0.0847688	0.383889
EPHA10	0.0745277	0.385233
EPHA10	0.0642369	0.386455
EPHA10	0.054262	0.387576
EPHA10	0.0438923	0.388588
EPHA10	0.0337752	0.389401
EPHA10	0.0237213	0.390312
EPHA10	0.0134509	0.391008
EPHA10	0.003	0.391647
REG3A	0.605	-0.00145358
REG3A	0.594799	-0.00145358
REG3A	0.584597	-0.00145358
REG3A	0.574396	-0.00145358
REG3A	0.564196	-0.00145358
REG3A	0.553993	-0.00145358
REG3A	0.543792	-0.00145358
REG3A	0.533594	-0.00145358
REG3A	0.523394	-0.00145358
REG3A	0.513191	-0.00145358
REG3A	0.502988	-0.00145358
REG3A	0.49279	-0.00145358
REG3A	0.482585	-0.00145358
REG3A	0.472386	-0.00145358
REG3A	0.462184	0.00806468
REG3A	0.451983	0.039177
REG3A	0.441783	0.0691885
REG3A	0.431578	0.0974803
REG3A	0.421384	0.12336
REG3A	0.411179	0.14635
REG3A	0.400976	0.164901
REG3A	0.390778	0.178709
REG3A	0.380573	0.190647
REG3A	0.370374	0.199761
REG3A	0.360178	0.206778
REG3A	0.349978	0.212573
REG3A	0.339775	0.217628
REG3A	0.329575	0.221905
REG3A	0.319363	0.225515
REG3A	0.309183	0.228595
REG3A	0.298964	0.230493
REG3A	0.28877	0.232091
REG3A	0.278565	0.233447
REG3A	0.268371	0.234612
REG3A	0.258162	0.235612
REG3A	0.247941	0.236482
REG3A	0.237759	0.237243
REG3A	0.227556	0.237915
REG3A	0.217364	0.238542
REG3A	0.207155	0.239076
REG3A	0.19695	0.239473
REG3A	0.186767	0.239902
REG3A	0.17654	0.24029
REG3A	0.16635	0.240642
REG3A	0.156204	0.240962
REG3A	0.145981	0.241703
REG3A	0.135758	0.242358
REG3A	0.12549	0.242993
REG3A	0.115427	0.243592
REG3A	0.10521	0.244147
REG3A	0.0948994	0.244661
REG3A	0.0847688	0.245142
REG3A	0.0745277	0.245583
REG3A	0.0642369	0.245992
REG3A	0.054262	0.246381
REG3A	0.0438923	0.246737
REG3A	0.0337752	0.247004
REG3A	0.0237213	0.247356
REG3A	0.0134509	0.247599
REG3A	0.003	0.247834
WFDC2	0.605	-0.00145358
WFDC2	0.594799	-0.00145358
WFDC2	0.584597	-0.00145358
WFDC2	0.574396	-0.00145358
WFDC2	0.564196	-0.00145358
WFDC2	0.553993	-0.00145358
WFDC2	0.543792	-0.00145358
WFDC2	0.533594	-0.00145358
WFDC2	0.523394	-0.00145358
WFDC2	0.513191	-0.00145358
WFDC2	0.502988	-0.00145358
WFDC2	0.49279	-0.00145358
WFDC2	0.482585	-0.00145358
WFDC2	0.472386	-0.00145358
WFDC2	0.462184	-0.00145358
WFDC2	0.451983	-0.00145358
WFDC2	0.441783	-0.00145358
WFDC2	0.431578	-0.00145358
WFDC2	0.421384	-0.00145358
WFDC2	0.411179	-0.00145358
WFDC2	0.400976	0.00733219
WFDC2	0.390778	0.0334061
WFDC2	0.380573	0.0587314
WFDC2	0.370374	0.081831
WFDC2	0.360178	0.0962783
WFDC2	0.349978	0.109556
WFDC2	0.339775	0.121915
WFDC2	0.329575	0.133356
WFDC2	0.319363	0.143971
WFDC2	0.309183	0.153772
WFDC2	0.298964	0.162222
WFDC2	0.28877	0.170032
WFDC2	0.278565	0.177256
WFDC2	0.268371	0.183929
WFDC2	0.258162	0.190105
WFDC2	0.247941	0.195815
WFDC2	0.237759	0.201092
WFDC2	0.227556	0.205973
WFDC2	0.217364	0.210627
WFDC2	0.207155	0.214779
WFDC2	0.19695	0.218591
WFDC2	0.186767	0.22212
WFDC2	0.17654	0.225377
WFDC2	0.16635	0.228376
WFDC2	0.156204	0.231136
WFDC2	0.145981	0.233321
WFDC2	0.135758	0.235147
WFDC2	0.12549	0.236818
WFDC2	0.115427	0.238303
WFDC2	0.10521	0.23972
WFDC2	0.0948994	0.241015
WFDC2	0.0847688	0.242204
WFDC2	0.0745277	0.243208
WFDC2	0.0642369	0.244098
WFDC2	0.054262	0.245029
WFDC2	0.0438923	0.245887
WFDC2	0.0337752	0.246579
WFDC2	0.0237213	0.247356
WFDC2	0.0134509	0.247987
WFDC2	0.003	0.248542
LYZ	0.605	-0.00145358
LYZ	0.594799	-0.00145358
LYZ	0.584597	-0.00145358
LYZ	0.574396	-0.00145358
LYZ	0.564196	-0.00145358
LYZ	0.553993	-0.00145358
LYZ	0.543792	-0.00145358
LYZ	0.533594	-0.00145358
LYZ	0.523394	-0.00145358
LYZ	0.513191	-0.00145358
LYZ	0.502988	-0.00145358
LYZ	0.49279	-0.00145358
LYZ	0.482585	-0.00145358
LYZ	0.472386	-0.00145358
LYZ	0.462184	-0.00145358
LYZ	0.451983	-0.00145358
LYZ	0.441783	-0.00145358
LYZ	0.431578	-0.00145358
LYZ	0.421384	-0.00145358
LYZ	0.411179	-0.00145358
LYZ	0.400976	-0.00145358
LYZ	0.390778	-0.00145358
LYZ	0.380573	-0.00145358
LYZ	0.370374	0.00876474
LYZ	0.360178	0.0254419
LYZ	0.349978	0.0411923
LYZ	0.339775	0.0558825
LYZ	0.329575	0.0696661
LYZ	0.319363	0.082612
LYZ	0.309183	0.0947162
LYZ	0.298964	0.106387
LYZ	0.28877	0.117427
LYZ	0.278565	0.127876
LYZ	0.268371	0.137771
LYZ	0.258162	0.147135
LYZ	0.247941	0.156006
LYZ	0.237759	0.164399
LYZ	0.227556	0.172339
LYZ	0.217364	0.17981
LYZ	0.207155	0.186896
LYZ	0.19695	0.193456
LYZ	0.186767	0.199769
LYZ	0.17654	0.205706
LYZ	0.16635	0.211286
LYZ	0.156204	0.216527
LYZ	0.145981	0.220679
LYZ	0.135758	0.224677
LYZ	0.12549	0.228356
LYZ	0.115427	0.231711
LYZ	0.10521	0.23488
LYZ	0.0948994	0.237818
LYZ	0.0847688	0.240537
LYZ	0.0745277	0.242989
LYZ	0.0642369	0.245223
LYZ	0.054262	0.247348
LYZ	0.0438923	0.249335
LYZ	0.0337752	0.251095
LYZ	0.0237213	0.252783
LYZ	0.0134509	0.254313
LYZ	0.003	0.255713
MMP7	0.605	-0.00145358
MMP7	0.594799	-0.00145358
MMP7	0.584597	-0.00145358
MMP7	0.574396	-0.00145358
MMP7	0.564196	-0.00145358
MMP7	0.553993	-0.00145358
MMP7	0.543792	-0.00145358
MMP7	0.533594	-0.00145358
MMP7	0.523394	-0.00145358
MMP7	0.513191	-0.00145358
MMP7	0.502988	-0.00145358
MMP7	0.49279	-0.00145358
MMP7	0.482585	-0.00145358
MMP7	0.472386	-0.00145358
MMP7	0.462184	-0.00145358
MMP7	0.451983	-0.00145358
MMP7	0.441783	-0.00145358
MMP7	0.431578	-0.00145358
MMP7	0.421384	-0.00145358
MMP7	0.411179	-0.00145358
MMP7	0.400976	-0.00145358
MMP7	0.390778	-0.00145358
MMP7	0.380573	-0.00145358
MMP7	0.370374	-0.000502563
MMP7	0.360178	0.0181454
MMP7	0.349978	0.0356765
MMP7	0.339775	0.0522524
MMP7	0.329575	0.0678086
MMP7	0.319363	0.082353
MMP7	0.309183	0.0959222
MMP7	0.298964	0.106618
MMP7	0.28877	0.116318
MMP7	0.278565	0.125084
MMP7	0.268371	0.132983
MMP7	0.258162	0.140082
MMP7	0.247941	0.146447
MMP7	0.237759	0.152141
MMP7	0.227556	0.157228
MMP7	0.217364	0.161757
MMP7	0.207155	0.165795
MMP7	0.19695	0.169296
MMP7	0.186767	0.172489
MMP7	0.17654	0.175322
MMP7	0.16635	0.177835
MMP7	0.156204	0.180069
MMP7	0.145981	0.18204
MMP7	0.135758	0.183755
MMP7	0.12549	0.185265
MMP7	0.115427	0.1866
MMP7	0.10521	0.187786
MMP7	0.0948994	0.188838
MMP7	0.0847688	0.189773
MMP7	0.0745277	0.190599
MMP7	0.0642369	0.191335
MMP7	0.054262	0.191987
MMP7	0.0438923	0.19257
MMP7	0.0337752	0.193011
MMP7	0.0237213	0.193533
MMP7	0.0134509	0.193897
MMP7	0.003	0.194249
NPPB	0.605	-0.00145358
NPPB	0.594799	-0.00145358
NPPB	0.584597	-0.00145358
NPPB	0.574396	-0.00145358
NPPB	0.564196	-0.00145358
NPPB	0.553993	-0.00145358
NPPB	0.543792	0.00641761
NPPB	0.533594	0.0432401
NPPB	0.523394	0.0782738
NPPB	0.513191	0.111511
NPPB	0.502988	0.142842
NPPB	0.49279	0.170449
NPPB	0.482585	0.195706
NPPB	0.472386	0.219109
NPPB	0.462184	0.239412
NPPB	0.451983	0.254754
NPPB	0.441783	0.268339
NPPB	0.431578	0.278893
NPPB	0.421384	0.285344
NPPB	0.411179	0.289099
NPPB	0.400976	0.289302
NPPB	0.390778	0.286008
NPPB	0.380573	0.281758
NPPB	0.370374	0.2764
NPPB	0.360178	0.269638
NPPB	0.349978	0.262803
NPPB	0.339775	0.255871
NPPB	0.329575	0.249011
NPPB	0.319363	0.242297
NPPB	0.309183	0.235758
NPPB	0.298964	0.226211
NPPB	0.28877	0.216895
NPPB	0.278565	0.207855
NPPB	0.268371	0.199121
NPPB	0.258162	0.190724
NPPB	0.247941	0.182683
NPPB	0.237759	0.175006
NPPB	0.227556	0.16771
NPPB	0.217364	0.160717
NPPB	0.207155	0.154181
NPPB	0.19695	0.148009
NPPB	0.186767	0.142222
NPPB	0.17654	0.136796
NPPB	0.16635	0.131717
NPPB	0.156204	0.12697
NPPB	0.145981	0.122393
NPPB	0.135758	0.118192
NPPB	0.12549	0.114291
NPPB	0.115427	0.110701
NPPB	0.10521	0.107346
NPPB	0.0948994	0.104243
NPPB	0.0847688	0.101377
NPPB	0.0745277	0.0987752
NPPB	0.0642369	0.0963795
NPPB	0.054262	0.0941254
NPPB	0.0438923	0.0920534
NPPB	0.0337752	0.0902282
NPPB	0.0237213	0.0883829
NPPB	0.0134509	0.0868491
NPPB	0.003	0.085376
CILP2	0.605	-0.00145358
CILP2	0.594799	-0.00145358
CILP2	0.584597	-0.00145358
CILP2	0.574396	-0.00145358
CILP2	0.564196	-0.00145358
CILP2	0.553993	-0.00145358
CILP2	0.543792	-0.00145358
CILP2	0.533594	-0.00145358
CILP2	0.523394	-0.00145358
CILP2	0.513191	-0.00145358
CILP2	0.502988	-0.00145358
CILP2	0.49279	-0.00145358
CILP2	0.482585	-0.00145358
CILP2	0.472386	-0.00145358
CILP2	0.462184	-0.00145358
CILP2	0.451983	-0.00145358
CILP2	0.441783	-0.00145358
CILP2	0.431578	-0.00145358
CILP2	0.421384	-0.00145358
CILP2	0.411179	-0.00145358
CILP2	0.400976	-0.00739439
CILP2	0.390778	-0.0338771
CILP2	0.380573	-0.0594776
CILP2	0.370374	-0.083949
CILP2	0.360178	-0.10927
CILP2	0.349978	-0.133717
CILP2	0.339775	-0.157133
CILP2	0.329575	-0.179556
CILP2	0.319363	-0.20098
CILP2	0.309183	-0.22136
CILP2	0.298964	-0.241138
CILP2	0.28877	-0.259826
CILP2	0.278565	-0.277438
CILP2	0.268371	-0.29399
CILP2	0.258162	-0.309497
CILP2	0.247941	-0.323993
CILP2	0.237759	-0.33751
CILP2	0.227556	-0.350079
CILP2	0.217364	-0.361746
CILP2	0.207155	-0.37256
CILP2	0.19695	-0.382458
CILP2	0.186767	-0.391697
CILP2	0.17654	-0.400208
CILP2	0.16635	-0.408051
CILP2	0.156204	-0.415262
CILP2	0.145981	-0.421697
CILP2	0.135758	-0.4275
CILP2	0.12549	-0.432813
CILP2	0.115427	-0.43769
CILP2	0.10521	-0.442137
CILP2	0.0948994	-0.446213
CILP2	0.0847688	-0.44994
CILP2	0.0745277	-0.453347
CILP2	0.0642369	-0.456439
CILP2	0.054262	-0.459272
CILP2	0.0438923	-0.46187
CILP2	0.0337752	-0.464092
CILP2	0.0237213	-0.466354
CILP2	0.0134509	-0.46824
CILP2	0.003	-0.47
UACR	0.605	-0.00145358
UACR	0.594799	-0.00145358
UACR	0.584597	-0.00145358
UACR	0.574396	-0.00145358
UACR	0.564196	-0.00145358
UACR	0.553993	-0.00145358
UACR	0.543792	-0.00145358
UACR	0.533594	-0.00145358
UACR	0.523394	-0.00145358
UACR	0.513191	-0.00145358
UACR	0.502988	-0.00145358
UACR	0.49279	0.0129087
UACR	0.482585	0.0277891
UACR	0.472386	0.040994
UACR	0.462184	0.0528109
UACR	0.451983	0.0635432
UACR	0.441783	0.073114
UACR	0.431578	0.0815032
UACR	0.421384	0.0888078
UACR	0.411179	0.095299
UACR	0.400976	0.100997
UACR	0.390778	0.105756
UACR	0.380573	0.110147
UACR	0.370374	0.114165
UACR	0.360178	0.117188
UACR	0.349978	0.119957
UACR	0.339775	0.122502
UACR	0.329575	0.124841
UACR	0.319363	0.126986
UACR	0.309183	0.128949
UACR	0.298964	0.130098
UACR	0.28877	0.131089
UACR	0.278565	0.131939
UACR	0.268371	0.132664
UACR	0.258162	0.133279
UACR	0.247941	0.133797
UACR	0.237759	0.134234
UACR	0.227556	0.134598
UACR	0.217364	0.134902
UACR	0.207155	0.135149
UACR	0.19695	0.135294
UACR	0.186767	0.135456
UACR	0.17654	0.135581
UACR	0.16635	0.135683
UACR	0.156204	0.13576
UACR	0.145981	0.135897
UACR	0.135758	0.136083
UACR	0.12549	0.136241
UACR	0.115427	0.136379
UACR	0.10521	0.1365
UACR	0.0948994	0.136613
UACR	0.0847688	0.136711
UACR	0.0745277	0.136791
UACR	0.0642369	0.13686
UACR	0.054262	0.136925
UACR	0.0438923	0.13699
UACR	0.0337752	0.13701
UACR	0.0237213	0.137079
UACR	0.0134509	0.137111
UACR	0.003	0.137136
Age	0.605	-0.00145358
Age	0.594799	0.0130585
Age	0.584597	0.0266883
Age	0.574396	0.0394724
Age	0.564196	0.0514471
Age	0.553993	0.0626448
Age	0.543792	0.0723653
Age	0.533594	0.0785409
Age	0.523394	0.0840284
Age	0.513191	0.0888887
Age	0.502988	0.0932027
Age	0.49279	0.0956348
Age	0.482585	0.0966668
Age	0.472386	0.0975531
Age	0.462184	0.0977757
Age	0.451983	0.0966546
Age	0.441783	0.0955377
Age	0.431578	0.0936721
Age	0.421384	0.0905843
Age	0.411179	0.0875411
Age	0.400976	0.0841377
Age	0.390778	0.0795202
Age	0.380573	0.0753681
Age	0.370374	0.0719121
Age	0.360178	0.0685775
Age	0.349978	0.0656556
Age	0.339775	0.0630293
Age	0.329575	0.0606861
Age	0.319363	0.0585939
Age	0.309183	0.0567242
Age	0.298964	0.0547412
Age	0.28877	0.0529565
Age	0.278565	0.051354
Age	0.268371	0.0499133
Age	0.258162	0.0486183
Age	0.247941	0.0474529
Age	0.237759	0.0464047
Age	0.227556	0.0454658
Age	0.217364	0.0446119
Age	0.207155	0.0438552
Age	0.19695	0.0431268
Age	0.186767	0.0425197
Age	0.17654	0.0419693
Age	0.16635	0.0414756
Age	0.156204	0.0410345
Age	0.145981	0.0406905
Age	0.135758	0.0404801
Age	0.12549	0.0402899
Age	0.115427	0.0401159
Age	0.10521	0.0399661
Age	0.0948994	0.0398366
Age	0.0847688	0.0397192
Age	0.0745277	0.03961
Age	0.0642369	0.0395088
Age	0.054262	0.0394279
Age	0.0438923	0.039355
Age	0.0337752	0.0392539
Age	0.0237213	0.0392175
Age	0.0134509	0.0391487
Age	0.003	0.039092
eGFR	0.605	-0.00145358
eGFR	0.594799	-0.00145358
eGFR	0.584597	-0.00145358
eGFR	0.574396	-0.00145358
eGFR	0.564196	-0.00145358
eGFR	0.553993	-0.00145358
eGFR	0.543792	-0.00145358
eGFR	0.533594	-0.00145358
eGFR	0.523394	-0.00145358
eGFR	0.513191	-0.00145358
eGFR	0.502988	-0.00145358
eGFR	0.49279	-0.00741057
eGFR	0.482585	-0.0166739
eGFR	0.472386	-0.0249861
eGFR	0.462184	-0.0319265
eGFR	0.451983	-0.0369122
eGFR	0.441783	-0.0411857
eGFR	0.431578	-0.0446013
eGFR	0.421384	-0.0471184
eGFR	0.411179	-0.0495992
eGFR	0.400976	-0.051574
eGFR	0.390778	-0.0522458
eGFR	0.380573	-0.0527841
eGFR	0.370374	-0.0527841
eGFR	0.360178	-0.0526586
eGFR	0.349978	-0.0525817
eGFR	0.339775	-0.0524442
eGFR	0.329575	-0.0523065
eGFR	0.319363	-0.0521689
eGFR	0.309183	-0.0520314
eGFR	0.298964	-0.0510682
eGFR	0.28877	-0.0500767
eGFR	0.278565	-0.0490772
eGFR	0.268371	-0.0480735
eGFR	0.258162	-0.0470699
eGFR	0.247941	-0.0460744
eGFR	0.237759	-0.045095
eGFR	0.227556	-0.04414
eGFR	0.217364	-0.043193
eGFR	0.207155	-0.0422946
eGFR	0.19695	-0.0413841
eGFR	0.186767	-0.0405544
eGFR	0.17654	-0.0397572
eGFR	0.16635	-0.0390004
eGFR	0.156204	-0.0382801
eGFR	0.145981	-0.0375193
eGFR	0.135758	-0.0367463
eGFR	0.12549	-0.0360301
eGFR	0.115427	-0.0353704
eGFR	0.10521	-0.0347472
eGFR	0.0948994	-0.0341644
eGFR	0.0847688	-0.0336222
eGFR	0.0745277	-0.0331365
eGFR	0.0642369	-0.0326913
eGFR	0.054262	-0.0322624
eGFR	0.0438923	-0.0318617
eGFR	0.0337752	-0.0315259
eGFR	0.0237213	-0.0311536
eGFR	0.0134509	-0.0308662
eGFR	0.003	-0.0305789
Sex	0.605	-0.00145358
Sex	0.594799	-0.00145358
Sex	0.584597	-0.00145358
Sex	0.574396	-0.00145358
Sex	0.564196	-0.00145358
Sex	0.553993	-0.00145358
Sex	0.543792	-0.00145358
Sex	0.533594	-0.00145358
Sex	0.523394	-0.00145358
Sex	0.513191	-0.00145358
Sex	0.502988	-0.00145358
Sex	0.49279	-0.00145358
Sex	0.482585	-0.00145358
Sex	0.472386	-0.00145358
Sex	0.462184	-0.00145358
Sex	0.451983	-0.00145358
Sex	0.441783	-0.00145358
Sex	0.431578	-0.00145358
Sex	0.421384	-0.00145358
Sex	0.411179	-0.00145358
Sex	0.400976	-0.00145358
Sex	0.390778	-0.00145358
Sex	0.380573	-0.00145358
Sex	0.370374	-0.00145358
Sex	0.360178	-0.00145358
Sex	0.349978	-0.00145358
Sex	0.339775	-0.00145358
Sex	0.329575	-0.00145358
Sex	0.319363	-0.00145358
Sex	0.309183	-0.00145358
Sex	0.298964	-0.00145358
Sex	0.28877	-0.00145358
Sex	0.278565	-0.00145358
Sex	0.268371	-0.00145358
Sex	0.258162	-0.00145358
Sex	0.247941	-0.00145358
Sex	0.237759	-0.00145358
Sex	0.227556	-0.00145358
Sex	0.217364	-0.00145358
Sex	0.207155	-0.00145358
Sex	0.19695	-0.00145358
Sex	0.186767	-0.00145358
Sex	0.17654	-0.00145358
Sex	0.16635	-0.00145358
Sex	0.156204	-0.00145358
Sex	0.145981	0.0031801
Sex	0.135758	0.00980888
Sex	0.12549	0.0159399
Sex	0.115427	0.0216136
Sex	0.10521	0.0268341
Sex	0.0948994	0.0316458
Sex	0.0847688	0.0360771
Sex	0.0745277	0.0401766
Sex	0.0642369	0.0439442
Sex	0.054262	0.047384
Sex	0.0438923	0.0505406
Sex	0.0337752	0.0534139
Sex	0.0237213	0.0560686
Sex	0.0134509	0.0584967
Sex	0.003	0.0607144
