# Supplementary material for: Proteomic risk score for early prediction of kidney disease progression in individuals with APOL1 high-risk genotypes
Source: Nat Med. 2026 Apr 15;32(5):1701–7. doi: 10.1038/s41591-026-04337-2 (PMC13190321; doi:10.1038/s41591-026-04337-2)
Supplement: Supplementary file 8 — Statistical source data. [file 41591_2026_4337_MOESM8_ESM.xlsx]

## Sheet: Sheet1
	CILP2	eGFR	UACR	Sex	EPHA10	SUMO2	LYZ	Age	SPON1	NPPB	MMP7	REG3A	WFDC2
CILP2	1	0.347417	-0.331439	-0.110002	-0.400158	-0.410487	-0.362716	-0.233235	-0.385394	-0.490253	-0.0985136	-0.322648	-0.266398
eGFR	0.286041	1	-0.478749	-0.104852	-0.550796	-0.657117	-0.691035	-0.117899	-0.456977	-0.479488	-0.375792	-0.650439	-0.660173
UACR	-0.127646	-0.116212	1	0.0692274	0.324126	0.402932	0.409451	-0.168595	0.176004	0.31622	0.282654	0.350344	0.410677
Sex	-0.147269	-0.187186	0.0382918	1	0.103909	0.139661	0.157671	0.135218	0.168684	0.158269	0.0761056	0.150559	0.190308
EPHA10	-0.35433	-0.108732	0.0865012	0.180385	1	0.710855	0.636038	0.0872701	0.418499	0.544888	0.278371	0.60927	0.603578
SUMO2	-0.41751	-0.279277	0.144186	0.156949	0.461722	1	0.686002	0.246881	0.464398	0.491909	0.339519	0.656983	0.689689
LYZ	-0.31272	-0.252001	0.138119	0.18599	0.398362	0.48109	1	0.0555419	0.445468	0.483852	0.429969	0.729937	0.691942
Age	-0.449485	-0.550068	0.00999147	0.136663	0.193582	0.368278	0.171965	1	0.320864	0.173105	0.153228	0.176045	0.212127
SPON1	-0.183732	-0.231222	0.106161	0.0875093	0.24607	0.238724	0.22626	0.316426	1	0.537059	0.322857	0.468823	0.528486
NPPB	-0.238946	-0.143579	0.134627	0.0821058	0.298142	0.377836	0.318022	0.249296	0.443093	1	0.249568	0.49402	0.504732
MMP7	-0.0252204	-0.148187	0.127221	0.0195122	0.0542322	0.101696	0.205923	0.251585	0.245042	0.255015	1	0.423021	0.653453
REG3A	-0.227731	-0.251094	0.0934678	0.0839839	0.251087	0.332395	0.426546	0.311116	0.318216	0.372553	0.271784	1	0.755191
WFDC2	-0.140254	-0.282827	0.1063	0.170869	0.206581	0.325793	0.422421	0.348316	0.365562	0.4356	0.553027	0.531711	1
