# Supplementary material for: Proteomic risk score for early prediction of kidney disease progression in individuals with APOL1 high-risk genotypes
Source: Nat Med. 2026 Apr 15;32(5):1701–7. doi: 10.1038/s41591-026-04337-2 (PMC13190321; doi:10.1038/s41591-026-04337-2)
Supplement: Supplementary file 9 — Statistical source data. [file 41591_2026_4337_MOESM9_ESM.xlsx]

## Sheet: Extended Data Figure 5b
UACR	AUC	AUC_lower	AUC_upper	Group
5	0.867226	0.839514	0.887237	APRS
6	0.866743	0.837123	0.887165	APRS
7	0.867012	0.837367	0.885505	APRS
8	0.867012	0.837367	0.885505	APRS
9	0.867012	0.837367	0.885505	APRS
10	0.867012	0.837367	0.885505	APRS
11	0.867012	0.837367	0.885505	APRS
12	0.867012	0.837367	0.885505	APRS
13	0.864596	0.83435	0.885533	APRS
14	0.865265	0.835474	0.885358	APRS
15	0.864781	0.832692	0.887429	APRS
16	0.864536	0.832747	0.887507	APRS
17	0.864536	0.832747	0.887507	APRS
18	0.864536	0.832747	0.887507	APRS
19	0.864536	0.832747	0.887507	APRS
20	0.864536	0.832747	0.887507	APRS
21	0.864536	0.832747	0.887507	APRS
22	0.864536	0.832747	0.887507	APRS
23	0.863251	0.828151	0.886931	APRS
24	0.863251	0.828151	0.886931	APRS
25	0.863251	0.828151	0.886931	APRS
26	0.863251	0.828151	0.886931	APRS
27	0.863251	0.828151	0.886931	APRS
28	0.863251	0.828151	0.886931	APRS
29	0.862909	0.828171	0.885734	APRS
30	0.862909	0.828171	0.885734	APRS
31	0.862955	0.82885	0.887266	APRS
32	0.864885	0.830225	0.887058	APRS
33	0.868239	0.838344	0.884904	APRS
34	0.870086	0.842634	0.884076	APRS
35	0.87088	0.84442	0.883964	APRS
36	0.872405	0.843744	0.884294	APRS
37	0.872613	0.845676	0.883215	APRS
38	0.871907	0.84658	0.882225	APRS
39	0.866496	0.836354	0.89054	APRS
40	0.866018	0.841866	0.892693	APRS
41	0.866981	0.838168	0.890868	APRS
42	0.867056	0.841797	0.889659	APRS
43	0.866421	0.842134	0.889085	APRS
44	0.868149	0.838654	0.894713	APRS
45	0.868149	0.838654	0.894713	APRS
46	0.874236	0.834003	0.901898	APRS
47	0.876963	0.841442	0.902193	APRS
48	0.869202	0.833367	0.900451	APRS
49	0.869231	0.833779	0.900182	APRS
50	0.870305	0.829299	0.898846	APRS
51	0.867756	0.827351	0.901149	APRS
52	0.873856	0.840437	0.910341	APRS
53	0.873386	0.842578	0.908366	APRS
54	0.873386	0.842578	0.908366	APRS
55	0.890178	0.862352	0.922856	APRS
56	0.888921	0.86139	0.92109	APRS
57	0.889216	0.861418	0.92087	APRS
58	0.888675	0.857906	0.921054	APRS
59	0.888675	0.857906	0.921054	APRS
60	0.888376	0.855072	0.922091	APRS
61	0.88872	0.854716	0.922015	APRS
62	0.900558	0.870521	0.93516	APRS
63	0.901659	0.872138	0.936453	APRS
64	0.901659	0.872138	0.936453	APRS
65	0.900647	0.870969	0.936506	APRS
66	0.901188	0.872908	0.934362	APRS
67	0.903144	0.874369	0.943228	APRS
68	0.903144	0.874369	0.943228	APRS
69	0.903144	0.874369	0.943228	APRS
70	0.903144	0.874369	0.943228	APRS
71	0.903144	0.874369	0.943228	APRS
72	0.903144	0.874369	0.943228	APRS
73	0.906332	0.882778	0.942902	APRS
74	0.907209	0.881105	0.942233	APRS
75	0.907889	0.876657	0.936391	APRS
76	0.907249	0.8767	0.936802	APRS
77	0.907249	0.8767	0.936802	APRS
78	0.907249	0.8767	0.936802	APRS
79	0.907889	0.876657	0.936391	APRS
80	0.907889	0.876657	0.936391	APRS
81	0.907889	0.876657	0.936391	APRS
82	0.907889	0.876657	0.936391	APRS
83	0.909736	0.888494	0.937091	APRS
84	0.909736	0.888494	0.937091	APRS
85	0.909736	0.888494	0.937091	APRS
86	0.909736	0.888494	0.937091	APRS
87	0.909736	0.888494	0.937091	APRS
88	0.909736	0.888494	0.937091	APRS
89	0.911037	0.888703	0.937585	APRS
90	0.911037	0.888703	0.937585	APRS
91	0.910662	0.888269	0.938065	APRS
92	0.911646	0.889339	0.938875	APRS
93	0.916675	0.882755	0.943602	APRS
94	0.916389	0.883302	0.943458	APRS
95	0.915451	0.883463	0.943145	APRS
96	0.917251	0.88524	0.941288	APRS
97	0.917251	0.88524	0.941288	APRS
98	0.917251	0.88524	0.941288	APRS
99	0.916653	0.88542	0.94111	APRS
100	0.916653	0.88542	0.94111	APRS
101	0.918289	0.884792	0.940964	APRS
102	0.918289	0.884792	0.940964	APRS
103	0.919072	0.884047	0.941398	APRS
104	0.921769	0.896949	0.943725	APRS
105	0.921769	0.896949	0.943725	APRS
106	0.921769	0.896949	0.943725	APRS
107	0.921674	0.896814	0.942723	APRS
108	0.921674	0.896814	0.942723	APRS
109	0.921458	0.895866	0.94323	APRS
110	0.921458	0.895866	0.94323	APRS
111	0.921458	0.895866	0.94323	APRS
112	0.913096	0.887734	0.943024	APRS
113	0.913096	0.887734	0.943024	APRS
114	0.913096	0.887734	0.943024	APRS
115	0.913096	0.887734	0.943024	APRS
116	0.913096	0.887734	0.943024	APRS
117	0.913096	0.887734	0.943024	APRS
118	0.914053	0.889888	0.94292	APRS
119	0.914053	0.889888	0.94292	APRS
120	0.914053	0.889888	0.94292	APRS
121	0.914053	0.889888	0.94292	APRS
122	0.914053	0.889888	0.94292	APRS
123	0.91214	0.890722	0.941131	APRS
124	0.91214	0.890722	0.941131	APRS
125	0.913235	0.890107	0.941028	APRS
126	0.913235	0.890107	0.941028	APRS
127	0.913235	0.890107	0.941028	APRS
128	0.913235	0.890107	0.941028	APRS
129	0.913235	0.890107	0.941028	APRS
130	0.913235	0.890107	0.941028	APRS
131	0.913235	0.890107	0.941028	APRS
132	0.913235	0.890107	0.941028	APRS
133	0.913235	0.890107	0.941028	APRS
134	0.913235	0.890107	0.941028	APRS
135	0.912581	0.889927	0.941362	APRS
136	0.912581	0.889927	0.941362	APRS
137	0.912581	0.889927	0.941362	APRS
138	0.912581	0.889927	0.941362	APRS
139	0.913177	0.886944	0.941028	APRS
140	0.914711	0.888847	0.938636	APRS
141	0.914711	0.888847	0.938636	APRS
142	0.914711	0.888847	0.938636	APRS
143	0.91201	0.882967	0.938184	APRS
144	0.91201	0.882967	0.938184	APRS
145	0.91201	0.882967	0.938184	APRS
146	0.91201	0.882967	0.938184	APRS
147	0.91201	0.882967	0.938184	APRS
148	0.91201	0.882967	0.938184	APRS
149	0.91201	0.882967	0.938184	APRS
150	0.91201	0.882967	0.938184	APRS
151	0.91201	0.882967	0.938184	APRS
152	0.91034	0.881095	0.937175	APRS
153	0.91034	0.881095	0.937175	APRS
154	0.910725	0.880563	0.937607	APRS
155	0.910997	0.881561	0.936344	APRS
156	0.909502	0.879203	0.939511	APRS
157	0.909502	0.879203	0.939511	APRS
158	0.909502	0.879203	0.939511	APRS
159	0.909502	0.879203	0.939511	APRS
160	0.909502	0.879203	0.939511	APRS
161	0.909502	0.879203	0.939511	APRS
162	0.909502	0.879203	0.939511	APRS
163	0.909502	0.879203	0.939511	APRS
164	0.909502	0.879203	0.939511	APRS
165	0.909502	0.879203	0.939511	APRS
166	0.909502	0.879203	0.939511	APRS
167	0.909474	0.879393	0.939165	APRS
168	0.909474	0.879393	0.939165	APRS
169	0.909474	0.879393	0.939165	APRS
170	0.909474	0.879393	0.939165	APRS
171	0.909474	0.879393	0.939165	APRS
172	0.909474	0.879393	0.939165	APRS
173	0.909474	0.879393	0.939165	APRS
174	0.909474	0.879393	0.939165	APRS
175	0.909474	0.879393	0.939165	APRS
176	0.910311	0.879098	0.939511	APRS
177	0.910311	0.879098	0.939511	APRS
178	0.910311	0.879098	0.939511	APRS
179	0.910311	0.879098	0.939511	APRS
180	0.910311	0.879098	0.939511	APRS
181	0.910311	0.879098	0.939511	APRS
182	0.910311	0.879098	0.939511	APRS
183	0.910311	0.879098	0.939511	APRS
184	0.910311	0.879098	0.939511	APRS
185	0.910311	0.879098	0.939511	APRS
186	0.910311	0.879098	0.939511	APRS
187	0.910311	0.879098	0.939511	APRS
188	0.911385	0.880616	0.942119	APRS
189	0.911385	0.880616	0.942119	APRS
190	0.911385	0.880616	0.942119	APRS
191	0.911385	0.880616	0.942119	APRS
192	0.911385	0.880616	0.942119	APRS
193	0.911385	0.880616	0.942119	APRS
194	0.911385	0.880616	0.942119	APRS
195	0.911546	0.880805	0.941791	APRS
196	0.911546	0.880805	0.941791	APRS
197	0.911546	0.880805	0.941791	APRS
198	0.911546	0.880805	0.941791	APRS
199	0.912204	0.883194	0.939631	APRS
200	0.910108	0.881227	0.941791	APRS
201	0.910108	0.881227	0.941791	APRS
202	0.910108	0.881227	0.941791	APRS
203	0.914586	0.887833	0.942372	APRS
204	0.914586	0.887833	0.942372	APRS
205	0.914586	0.887833	0.942372	APRS
206	0.914586	0.887833	0.942372	APRS
207	0.914586	0.887833	0.942372	APRS
208	0.914152	0.888934	0.942015	APRS
209	0.914152	0.888934	0.942015	APRS
210	0.914152	0.888934	0.942015	APRS
211	0.914152	0.888934	0.942015	APRS
212	0.914152	0.888934	0.942015	APRS
213	0.914152	0.888934	0.942015	APRS
214	0.914152	0.888934	0.942015	APRS
215	0.914485	0.887536	0.942372	APRS
216	0.914485	0.887536	0.942372	APRS
217	0.914485	0.887536	0.942372	APRS
218	0.914485	0.887536	0.942372	APRS
219	0.91094	0.889473	0.942015	APRS
220	0.91094	0.889473	0.942015	APRS
221	0.91094	0.889473	0.942015	APRS
222	0.91094	0.889473	0.942015	APRS
223	0.91094	0.889473	0.942015	APRS
224	0.91094	0.889473	0.942015	APRS
225	0.91094	0.889473	0.942015	APRS
226	0.91094	0.889473	0.942015	APRS
227	0.91094	0.889473	0.942015	APRS
228	0.91094	0.889473	0.942015	APRS
229	0.91094	0.889473	0.942015	APRS
230	0.91094	0.889473	0.942015	APRS
231	0.91094	0.889473	0.942015	APRS
232	0.91094	0.889473	0.942015	APRS
233	0.91094	0.889473	0.942015	APRS
234	0.909242	0.8878	0.942117	APRS
235	0.909242	0.8878	0.942117	APRS
236	0.908933	0.888087	0.941789	APRS
237	0.908933	0.888087	0.941789	APRS
238	0.908933	0.888087	0.941789	APRS
239	0.908933	0.888087	0.941789	APRS
240	0.908933	0.888087	0.941789	APRS
241	0.908933	0.888087	0.941789	APRS
242	0.908933	0.888087	0.941789	APRS
243	0.908933	0.888087	0.941789	APRS
244	0.908933	0.888087	0.941789	APRS
245	0.908933	0.888087	0.941789	APRS
246	0.908933	0.888087	0.941789	APRS
247	0.908933	0.888087	0.941789	APRS
248	0.906524	0.886731	0.939162	APRS
249	0.906524	0.886731	0.939162	APRS
250	0.906524	0.886731	0.939162	APRS
251	0.906524	0.886731	0.939162	APRS
252	0.906524	0.886731	0.939162	APRS
253	0.906524	0.886731	0.939162	APRS
254	0.906524	0.886731	0.939162	APRS
255	0.906524	0.886731	0.939162	APRS
256	0.906571	0.886571	0.939509	APRS
257	0.906571	0.886571	0.939509	APRS
258	0.906571	0.886571	0.939509	APRS
259	0.905964	0.884269	0.941798	APRS
260	0.905964	0.884269	0.941798	APRS
261	0.905964	0.884269	0.941798	APRS
262	0.905964	0.884269	0.941798	APRS
263	0.905964	0.884269	0.941798	APRS
264	0.905964	0.884269	0.941798	APRS
265	0.905964	0.884269	0.941798	APRS
266	0.905964	0.884269	0.941798	APRS
267	0.905964	0.884269	0.941798	APRS
268	0.905761	0.883074	0.942187	APRS
269	0.905761	0.883074	0.942187	APRS
270	0.905761	0.883074	0.942187	APRS
271	0.905761	0.883074	0.942187	APRS
272	0.905761	0.883074	0.942187	APRS
273	0.905761	0.883074	0.942187	APRS
274	0.905761	0.883074	0.942187	APRS
275	0.918907	0.900871	0.947528	APRS
276	0.918907	0.900871	0.947528	APRS
277	0.918907	0.900871	0.947528	APRS
278	0.918907	0.900871	0.947528	APRS
279	0.920916	0.897626	0.947778	APRS
280	0.920916	0.897626	0.947778	APRS
281	0.920916	0.897626	0.947778	APRS
282	0.920916	0.897626	0.947778	APRS
283	0.920916	0.897626	0.947778	APRS
284	0.920916	0.897626	0.947778	APRS
285	0.920916	0.897626	0.947778	APRS
286	0.920916	0.897626	0.947778	APRS
287	0.920916	0.897626	0.947778	APRS
288	0.920916	0.897626	0.947778	APRS
289	0.920916	0.897626	0.947778	APRS
290	0.920916	0.897626	0.947778	APRS
291	0.920916	0.897626	0.947778	APRS
292	0.920916	0.897626	0.947778	APRS
293	0.920916	0.897626	0.947778	APRS
294	0.923633	0.899071	0.947652	APRS
295	0.923633	0.899071	0.947652	APRS
296	0.923633	0.899071	0.947652	APRS
297	0.923633	0.899071	0.947652	APRS
298	0.923633	0.899071	0.947652	APRS
299	0.923633	0.899071	0.947652	APRS
300	0.923633	0.899071	0.947652	APRS
301	0.923633	0.899071	0.947652	APRS
302	0.923633	0.899071	0.947652	APRS
303	0.923633	0.899071	0.947652	APRS
304	0.923633	0.899071	0.947652	APRS
305	0.923633	0.899071	0.947652	APRS
306	0.923633	0.899071	0.947652	APRS
307	0.923633	0.899071	0.947652	APRS
308	0.923633	0.899071	0.947652	APRS
309	0.923633	0.899071	0.947652	APRS
310	0.923633	0.899071	0.947652	APRS
311	0.923633	0.899071	0.947652	APRS
312	0.923633	0.899071	0.947652	APRS
313	0.923633	0.899071	0.947652	APRS
314	0.923633	0.899071	0.947652	APRS
315	0.923633	0.899071	0.947652	APRS
316	0.923362	0.899091	0.947351	APRS
317	0.923362	0.899091	0.947351	APRS
318	0.923362	0.899091	0.947351	APRS
319	0.923362	0.899091	0.947351	APRS
320	0.923362	0.899091	0.947351	APRS
321	0.923362	0.899091	0.947351	APRS
322	0.923362	0.899091	0.947351	APRS
323	0.923362	0.899091	0.947351	APRS
324	0.923362	0.899091	0.947351	APRS
325	0.923362	0.899091	0.947351	APRS
326	0.923362	0.899091	0.947351	APRS
327	0.923362	0.899091	0.947351	APRS
328	0.923362	0.899091	0.947351	APRS
329	0.923362	0.899091	0.947351	APRS
330	0.923362	0.899091	0.947351	APRS
331	0.923362	0.899091	0.947351	APRS
332	0.923362	0.899091	0.947351	APRS
333	0.923362	0.899091	0.947351	APRS
334	0.923362	0.899091	0.947351	APRS
335	0.910592	0.885448	0.942151	APRS
336	0.910592	0.885448	0.942151	APRS
337	0.910592	0.885448	0.942151	APRS
338	0.910592	0.885448	0.942151	APRS
339	0.910592	0.885448	0.942151	APRS
340	0.910592	0.885448	0.942151	APRS
341	0.910592	0.885448	0.942151	APRS
342	0.910592	0.885448	0.942151	APRS
343	0.910592	0.885448	0.942151	APRS
344	0.910592	0.885448	0.942151	APRS
345	0.910592	0.885448	0.942151	APRS
346	0.916196	0.888254	0.947754	APRS
347	0.916196	0.888254	0.947754	APRS
348	0.916196	0.888254	0.947754	APRS
349	0.916196	0.888254	0.947754	APRS
350	0.916196	0.888254	0.947754	APRS
351	0.916196	0.888254	0.947754	APRS
352	0.916196	0.888254	0.947754	APRS
353	0.916196	0.888254	0.947754	APRS
354	0.916196	0.888254	0.947754	APRS
355	0.916196	0.888254	0.947754	APRS
356	0.916196	0.888254	0.947754	APRS
357	0.916196	0.888254	0.947754	APRS
358	0.916196	0.888254	0.947754	APRS
359	0.916196	0.888254	0.947754	APRS
360	0.916196	0.888254	0.947754	APRS
361	0.916457	0.88998	0.949303	APRS
362	0.916457	0.88998	0.949303	APRS
363	0.916457	0.88998	0.949303	APRS
364	0.916457	0.88998	0.949303	APRS
365	0.916457	0.88998	0.949303	APRS
366	0.916457	0.88998	0.949303	APRS
367	0.916457	0.88998	0.949303	APRS
368	0.916457	0.88998	0.949303	APRS
369	0.916457	0.88998	0.949303	APRS
370	0.92988	0.907716	0.95408	APRS
371	0.92988	0.907716	0.95408	APRS
372	0.92988	0.907716	0.95408	APRS
373	0.92988	0.907716	0.95408	APRS
374	0.92988	0.907716	0.95408	APRS
375	0.92988	0.907716	0.95408	APRS
376	0.92988	0.907716	0.95408	APRS
377	0.928665	0.908668	0.954303	APRS
378	0.928665	0.908668	0.954303	APRS
379	0.928665	0.908668	0.954303	APRS
380	0.928665	0.908668	0.954303	APRS
381	0.928665	0.908668	0.954303	APRS
382	0.928665	0.908668	0.954303	APRS
383	0.929261	0.905552	0.954289	APRS
384	0.929261	0.905552	0.954289	APRS
385	0.929261	0.905552	0.954289	APRS
386	0.929261	0.905552	0.954289	APRS
387	0.929261	0.905552	0.954289	APRS
388	0.929261	0.905552	0.954289	APRS
389	0.929261	0.905552	0.954289	APRS
390	0.929261	0.905552	0.954289	APRS
391	0.929261	0.905552	0.954289	APRS
392	0.929261	0.905552	0.954289	APRS
393	0.929261	0.905552	0.954289	APRS
394	0.929261	0.905552	0.954289	APRS
395	0.929261	0.905552	0.954289	APRS
396	0.929261	0.905552	0.954289	APRS
397	0.929261	0.905552	0.954289	APRS
398	0.929261	0.905552	0.954289	APRS
399	0.929261	0.905552	0.954289	APRS
400	0.929261	0.905552	0.954289	APRS
401	0.929261	0.905552	0.954289	APRS
402	0.929261	0.905552	0.954289	APRS
403	0.929261	0.905552	0.954289	APRS
404	0.929261	0.905552	0.954289	APRS
405	0.929261	0.905552	0.954289	APRS
406	0.924976	0.901766	0.946277	APRS
407	0.924976	0.901766	0.946277	APRS
408	0.924976	0.901766	0.946277	APRS
409	0.924976	0.901766	0.946277	APRS
410	0.924976	0.901766	0.946277	APRS
411	0.924976	0.901766	0.946277	APRS
412	0.924976	0.901766	0.946277	APRS
413	0.924976	0.901766	0.946277	APRS
414	0.924976	0.901766	0.946277	APRS
415	0.924976	0.901766	0.946277	APRS
416	0.924976	0.901766	0.946277	APRS
417	0.924976	0.901766	0.946277	APRS
418	0.924976	0.901766	0.946277	APRS
419	0.924976	0.90159	0.949972	APRS
420	0.924976	0.90159	0.949972	APRS
421	0.92333	0.900253	0.948851	APRS
422	0.92333	0.900253	0.948851	APRS
423	0.92333	0.900253	0.948851	APRS
424	0.92333	0.900253	0.948851	APRS
425	0.92333	0.900253	0.948851	APRS
426	0.92333	0.900253	0.948851	APRS
427	0.92333	0.900253	0.948851	APRS
428	0.92333	0.900253	0.948851	APRS
429	0.92333	0.900253	0.948851	APRS
430	0.909262	0.883096	0.942591	APRS
431	0.909262	0.883096	0.942591	APRS
432	0.909262	0.883096	0.942591	APRS
433	0.909262	0.883096	0.942591	APRS
434	0.909262	0.883096	0.942591	APRS
435	0.909262	0.883096	0.942591	APRS
436	0.909262	0.883096	0.942591	APRS
437	0.909288	0.88299	0.942334	APRS
438	0.909288	0.88299	0.942334	APRS
439	0.909288	0.88299	0.942334	APRS
440	0.909288	0.88299	0.942334	APRS
441	0.909288	0.88299	0.942334	APRS
442	0.909288	0.88299	0.942334	APRS
443	0.909968	0.878961	0.942246	APRS
444	0.909968	0.878961	0.942246	APRS
445	0.909968	0.878961	0.942246	APRS
446	0.909968	0.878961	0.942246	APRS
447	0.909968	0.878961	0.942246	APRS
448	0.909968	0.878961	0.942246	APRS
449	0.909968	0.878961	0.942246	APRS
450	0.909968	0.878961	0.942246	APRS
451	0.909968	0.878961	0.942246	APRS
452	0.909968	0.878961	0.942246	APRS
453	0.909968	0.878961	0.942246	APRS
454	0.909968	0.878961	0.942246	APRS
455	0.909968	0.878961	0.942246	APRS
456	0.909968	0.878961	0.942246	APRS
457	0.909968	0.878961	0.942246	APRS
458	0.909968	0.878961	0.942246	APRS
459	0.909968	0.878961	0.942246	APRS
460	0.909968	0.878961	0.942246	APRS
461	0.909968	0.878961	0.942246	APRS
462	0.909968	0.878961	0.942246	APRS
463	0.909968	0.878961	0.942246	APRS
464	0.908762	0.881433	0.942094	APRS
465	0.908762	0.881433	0.942094	APRS
466	0.908762	0.881433	0.942094	APRS
467	0.908762	0.881433	0.942094	APRS
468	0.908762	0.881433	0.942094	APRS
469	0.908762	0.881433	0.942094	APRS
470	0.908762	0.881433	0.942094	APRS
471	0.908762	0.881433	0.942094	APRS
472	0.902439	0.881241	0.937873	APRS
473	0.902439	0.881241	0.937873	APRS
474	0.90231	0.881789	0.937991	APRS
475	0.90231	0.881789	0.937991	APRS
476	0.90231	0.881789	0.937991	APRS
477	0.90231	0.881789	0.937991	APRS
478	0.90231	0.881789	0.937991	APRS
479	0.901957	0.881983	0.937873	APRS
480	0.901957	0.881983	0.937873	APRS
481	0.901957	0.881983	0.937873	APRS
482	0.901957	0.881983	0.937873	APRS
483	0.901957	0.881983	0.937873	APRS
484	0.901957	0.881983	0.937873	APRS
485	0.901957	0.881983	0.937873	APRS
486	0.901957	0.881983	0.937873	APRS
487	0.901957	0.881983	0.937873	APRS
488	0.901957	0.881983	0.937873	APRS
489	0.901957	0.881983	0.937873	APRS
490	0.901957	0.881983	0.937873	APRS
491	0.901957	0.881983	0.937873	APRS
492	0.901957	0.881983	0.937873	APRS
493	0.901957	0.881983	0.937873	APRS
494	0.901957	0.881983	0.937873	APRS
495	0.901957	0.881983	0.937873	APRS
496	0.901957	0.881983	0.937873	APRS
497	0.901957	0.881983	0.937873	APRS
498	0.901957	0.881983	0.937873	APRS
499	0.901957	0.881983	0.937873	APRS
5	0.745596	0.711046	0.772941	KFRE
6	0.745493	0.708748	0.773019	KFRE
7	0.74399	0.708765	0.770621	KFRE
8	0.74399	0.708765	0.770621	KFRE
9	0.74399	0.708765	0.770621	KFRE
10	0.74399	0.708765	0.770621	KFRE
11	0.74399	0.708765	0.770621	KFRE
12	0.74399	0.708765	0.770621	KFRE
13	0.743563	0.708654	0.769998	KFRE
14	0.744003	0.710616	0.769146	KFRE
15	0.745861	0.714241	0.768106	KFRE
16	0.745612	0.712641	0.767975	KFRE
17	0.745612	0.712641	0.767975	KFRE
18	0.745612	0.712641	0.767975	KFRE
19	0.745612	0.712641	0.767975	KFRE
20	0.745612	0.712641	0.767975	KFRE
21	0.745612	0.712641	0.767975	KFRE
22	0.745612	0.712641	0.767975	KFRE
23	0.744877	0.71003	0.767318	KFRE
24	0.744877	0.71003	0.767318	KFRE
25	0.744877	0.71003	0.767318	KFRE
26	0.744877	0.71003	0.767318	KFRE
27	0.744877	0.71003	0.767318	KFRE
28	0.744877	0.71003	0.767318	KFRE
29	0.744781	0.708833	0.767559	KFRE
30	0.744781	0.708833	0.767559	KFRE
31	0.746059	0.710086	0.769482	KFRE
32	0.746224	0.709965	0.769234	KFRE
33	0.752134	0.719281	0.77725	KFRE
34	0.756598	0.724027	0.77827	KFRE
35	0.75665	0.723551	0.778002	KFRE
36	0.758609	0.72899	0.778141	KFRE
37	0.757147	0.72752	0.775646	KFRE
38	0.760172	0.729519	0.780971	KFRE
39	0.754054	0.723598	0.775536	KFRE
40	0.753399	0.7211	0.778606	KFRE
41	0.754683	0.721219	0.781628	KFRE
42	0.755683	0.726513	0.778146	KFRE
43	0.758566	0.731434	0.777251	KFRE
44	0.762982	0.730769	0.781136	KFRE
45	0.762982	0.730769	0.781136	KFRE
46	0.770037	0.731855	0.789682	KFRE
47	0.772779	0.736596	0.790094	KFRE
48	0.768168	0.730339	0.784833	KFRE
49	0.76912	0.731662	0.784997	KFRE
50	0.769149	0.730651	0.787629	KFRE
51	0.766292	0.727524	0.781727	KFRE
52	0.773828	0.737794	0.798031	KFRE
53	0.773395	0.740613	0.803398	KFRE
54	0.773395	0.740613	0.803398	KFRE
55	0.801671	0.761015	0.819539	KFRE
56	0.799534	0.759345	0.81819	KFRE
57	0.799196	0.761408	0.818199	KFRE
58	0.797615	0.761232	0.816474	KFRE
59	0.797615	0.761232	0.816474	KFRE
60	0.79574	0.760065	0.816785	KFRE
61	0.798811	0.762112	0.818881	KFRE
62	0.847397	0.802004	0.872639	KFRE
63	0.848958	0.803601	0.874098	KFRE
64	0.848958	0.803601	0.874098	KFRE
65	0.849165	0.800972	0.873936	KFRE
66	0.848288	0.804747	0.875822	KFRE
67	0.854131	0.80879	0.872609	KFRE
68	0.854131	0.80879	0.872609	KFRE
69	0.854131	0.80879	0.872609	KFRE
70	0.854131	0.80879	0.872609	KFRE
71	0.854131	0.80879	0.872609	KFRE
72	0.854131	0.80879	0.872609	KFRE
73	0.854571	0.808008	0.874986	KFRE
74	0.856869	0.80526	0.875457	KFRE
75	0.8583	0.798394	0.878006	KFRE
76	0.85808	0.799242	0.878674	KFRE
77	0.85808	0.799242	0.878674	KFRE
78	0.85808	0.799242	0.878674	KFRE
79	0.856322	0.788979	0.876838	KFRE
80	0.856322	0.788979	0.876838	KFRE
81	0.856322	0.788979	0.876838	KFRE
82	0.856322	0.788979	0.876838	KFRE
83	0.858641	0.803025	0.878693	KFRE
84	0.858641	0.803025	0.878693	KFRE
85	0.858641	0.803025	0.878693	KFRE
86	0.858641	0.803025	0.878693	KFRE
87	0.858641	0.803025	0.878693	KFRE
88	0.858641	0.803025	0.878693	KFRE
89	0.857429	0.801319	0.874919	KFRE
90	0.857429	0.801319	0.874919	KFRE
91	0.855975	0.799382	0.876278	KFRE
92	0.857456	0.801304	0.87491	KFRE
93	0.871228	0.814708	0.891992	KFRE
94	0.870016	0.815633	0.892158	KFRE
95	0.869578	0.815961	0.892066	KFRE
96	0.871055	0.818174	0.893412	KFRE
97	0.871055	0.818174	0.893412	KFRE
98	0.871055	0.818174	0.893412	KFRE
99	0.871291	0.818493	0.891898	KFRE
100	0.871291	0.818493	0.891898	KFRE
101	0.86989	0.815146	0.891953	KFRE
102	0.86989	0.815146	0.891953	KFRE
103	0.868429	0.812709	0.893601	KFRE
104	0.869003	0.822477	0.895345	KFRE
105	0.869003	0.822477	0.895345	KFRE
106	0.869003	0.822477	0.895345	KFRE
107	0.869061	0.82399	0.895574	KFRE
108	0.869061	0.82399	0.895574	KFRE
109	0.867222	0.820187	0.89646	KFRE
110	0.867222	0.820187	0.89646	KFRE
111	0.867222	0.820187	0.89646	KFRE
112	0.871345	0.801298	0.907856	KFRE
113	0.871345	0.801298	0.907856	KFRE
114	0.871345	0.801298	0.907856	KFRE
115	0.871345	0.801298	0.907856	KFRE
116	0.871345	0.801298	0.907856	KFRE
117	0.871345	0.801298	0.907856	KFRE
118	0.871958	0.808417	0.907986	KFRE
119	0.871958	0.808417	0.907986	KFRE
120	0.871958	0.808417	0.907986	KFRE
121	0.871958	0.808417	0.907986	KFRE
122	0.871958	0.808417	0.907986	KFRE
123	0.870589	0.804826	0.898712	KFRE
124	0.870589	0.804826	0.898712	KFRE
125	0.870578	0.803151	0.897995	KFRE
126	0.870578	0.803151	0.897995	KFRE
127	0.870578	0.803151	0.897995	KFRE
128	0.870578	0.803151	0.897995	KFRE
129	0.870578	0.803151	0.897995	KFRE
130	0.870578	0.803151	0.897995	KFRE
131	0.870578	0.803151	0.897995	KFRE
132	0.870578	0.803151	0.897995	KFRE
133	0.870578	0.803151	0.897995	KFRE
134	0.870578	0.803151	0.897995	KFRE
135	0.8711	0.802759	0.898055	KFRE
136	0.8711	0.802759	0.898055	KFRE
137	0.8711	0.802759	0.898055	KFRE
138	0.8711	0.802759	0.898055	KFRE
139	0.873224	0.820738	0.904635	KFRE
140	0.873231	0.823754	0.904256	KFRE
141	0.873231	0.823754	0.904256	KFRE
142	0.873231	0.823754	0.904256	KFRE
143	0.87362	0.824997	0.904214	KFRE
144	0.87362	0.824997	0.904214	KFRE
145	0.87362	0.824997	0.904214	KFRE
146	0.87362	0.824997	0.904214	KFRE
147	0.87362	0.824997	0.904214	KFRE
148	0.87362	0.824997	0.904214	KFRE
149	0.87362	0.824997	0.904214	KFRE
150	0.87362	0.824997	0.904214	KFRE
151	0.87362	0.824997	0.904214	KFRE
152	0.871868	0.822198	0.902542	KFRE
153	0.871868	0.822198	0.902542	KFRE
154	0.872416	0.821356	0.902798	KFRE
155	0.875881	0.824339	0.903841	KFRE
156	0.874723	0.820831	0.902792	KFRE
157	0.874723	0.820831	0.902792	KFRE
158	0.874723	0.820831	0.902792	KFRE
159	0.874723	0.820831	0.902792	KFRE
160	0.874723	0.820831	0.902792	KFRE
161	0.874723	0.820831	0.902792	KFRE
162	0.874723	0.820831	0.902792	KFRE
163	0.874723	0.820831	0.902792	KFRE
164	0.874723	0.820831	0.902792	KFRE
165	0.874723	0.820831	0.902792	KFRE
166	0.874723	0.820831	0.902792	KFRE
167	0.875154	0.821241	0.902442	KFRE
168	0.875154	0.821241	0.902442	KFRE
169	0.875154	0.821241	0.902442	KFRE
170	0.875154	0.821241	0.902442	KFRE
171	0.875154	0.821241	0.902442	KFRE
172	0.875154	0.821241	0.902442	KFRE
173	0.875154	0.821241	0.902442	KFRE
174	0.875154	0.821241	0.902442	KFRE
175	0.875154	0.821241	0.902442	KFRE
176	0.874906	0.821126	0.902745	KFRE
177	0.874906	0.821126	0.902745	KFRE
178	0.874906	0.821126	0.902745	KFRE
179	0.874906	0.821126	0.902745	KFRE
180	0.874906	0.821126	0.902745	KFRE
181	0.874906	0.821126	0.902745	KFRE
182	0.874906	0.821126	0.902745	KFRE
183	0.874906	0.821126	0.902745	KFRE
184	0.874906	0.821126	0.902745	KFRE
185	0.874906	0.821126	0.902745	KFRE
186	0.874906	0.821126	0.902745	KFRE
187	0.874906	0.821126	0.902745	KFRE
188	0.875832	0.823125	0.904992	KFRE
189	0.875832	0.823125	0.904992	KFRE
190	0.875832	0.823125	0.904992	KFRE
191	0.875832	0.823125	0.904992	KFRE
192	0.875832	0.823125	0.904992	KFRE
193	0.875832	0.823125	0.904992	KFRE
194	0.875832	0.823125	0.904992	KFRE
195	0.875057	0.823528	0.90465	KFRE
196	0.875057	0.823528	0.90465	KFRE
197	0.875057	0.823528	0.90465	KFRE
198	0.875057	0.823528	0.90465	KFRE
199	0.876577	0.827081	0.905563	KFRE
200	0.873759	0.824169	0.905415	KFRE
201	0.873759	0.824169	0.905415	KFRE
202	0.873759	0.824169	0.905415	KFRE
203	0.874629	0.823302	0.905735	KFRE
204	0.874629	0.823302	0.905735	KFRE
205	0.874629	0.823302	0.905735	KFRE
206	0.874629	0.823302	0.905735	KFRE
207	0.874629	0.823302	0.905735	KFRE
208	0.876161	0.826581	0.906006	KFRE
209	0.876161	0.826581	0.906006	KFRE
210	0.876161	0.826581	0.906006	KFRE
211	0.876161	0.826581	0.906006	KFRE
212	0.876161	0.826581	0.906006	KFRE
213	0.876161	0.826581	0.906006	KFRE
214	0.876161	0.826581	0.906006	KFRE
215	0.874949	0.823691	0.90574	KFRE
216	0.874949	0.823691	0.90574	KFRE
217	0.874949	0.823691	0.90574	KFRE
218	0.874949	0.823691	0.90574	KFRE
219	0.872789	0.827878	0.906247	KFRE
220	0.872789	0.827878	0.906247	KFRE
221	0.872789	0.827878	0.906247	KFRE
222	0.872789	0.827878	0.906247	KFRE
223	0.872789	0.827878	0.906247	KFRE
224	0.872789	0.827878	0.906247	KFRE
225	0.872789	0.827878	0.906247	KFRE
226	0.872789	0.827878	0.906247	KFRE
227	0.872789	0.827878	0.906247	KFRE
228	0.872789	0.827878	0.906247	KFRE
229	0.872789	0.827878	0.906247	KFRE
230	0.872789	0.827878	0.906247	KFRE
231	0.872789	0.827878	0.906247	KFRE
232	0.872789	0.827878	0.906247	KFRE
233	0.872789	0.827878	0.906247	KFRE
234	0.874249	0.829101	0.905447	KFRE
235	0.874249	0.829101	0.905447	KFRE
236	0.873392	0.829241	0.905152	KFRE
237	0.873392	0.829241	0.905152	KFRE
238	0.873392	0.829241	0.905152	KFRE
239	0.873392	0.829241	0.905152	KFRE
240	0.873392	0.829241	0.905152	KFRE
241	0.873392	0.829241	0.905152	KFRE
242	0.873392	0.829241	0.905152	KFRE
243	0.873392	0.829241	0.905152	KFRE
244	0.873392	0.829241	0.905152	KFRE
245	0.873392	0.829241	0.905152	KFRE
246	0.873392	0.829241	0.905152	KFRE
247	0.873392	0.829241	0.905152	KFRE
248	0.872129	0.827422	0.904693	KFRE
249	0.872129	0.827422	0.904693	KFRE
250	0.872129	0.827422	0.904693	KFRE
251	0.872129	0.827422	0.904693	KFRE
252	0.872129	0.827422	0.904693	KFRE
253	0.872129	0.827422	0.904693	KFRE
254	0.872129	0.827422	0.904693	KFRE
255	0.872129	0.827422	0.904693	KFRE
256	0.872523	0.82708	0.903041	KFRE
257	0.872523	0.82708	0.903041	KFRE
258	0.872523	0.82708	0.903041	KFRE
259	0.869961	0.823557	0.905056	KFRE
260	0.869961	0.823557	0.905056	KFRE
261	0.869961	0.823557	0.905056	KFRE
262	0.869961	0.823557	0.905056	KFRE
263	0.869961	0.823557	0.905056	KFRE
264	0.869961	0.823557	0.905056	KFRE
265	0.869961	0.823557	0.905056	KFRE
266	0.869961	0.823557	0.905056	KFRE
267	0.869961	0.823557	0.905056	KFRE
268	0.869634	0.820198	0.90424	KFRE
269	0.869634	0.820198	0.90424	KFRE
270	0.869634	0.820198	0.90424	KFRE
271	0.869634	0.820198	0.90424	KFRE
272	0.869634	0.820198	0.90424	KFRE
273	0.869634	0.820198	0.90424	KFRE
274	0.869634	0.820198	0.90424	KFRE
275	0.872172	0.83369	0.903304	KFRE
276	0.872172	0.83369	0.903304	KFRE
277	0.872172	0.83369	0.903304	KFRE
278	0.872172	0.83369	0.903304	KFRE
279	0.873029	0.830115	0.90177	KFRE
280	0.873029	0.830115	0.90177	KFRE
281	0.873029	0.830115	0.90177	KFRE
282	0.873029	0.830115	0.90177	KFRE
283	0.873029	0.830115	0.90177	KFRE
284	0.873029	0.830115	0.90177	KFRE
285	0.873029	0.830115	0.90177	KFRE
286	0.873029	0.830115	0.90177	KFRE
287	0.873029	0.830115	0.90177	KFRE
288	0.873029	0.830115	0.90177	KFRE
289	0.873029	0.830115	0.90177	KFRE
290	0.873029	0.830115	0.90177	KFRE
291	0.873029	0.830115	0.90177	KFRE
292	0.873029	0.830115	0.90177	KFRE
293	0.873029	0.830115	0.90177	KFRE
294	0.873532	0.828939	0.902552	KFRE
295	0.873532	0.828939	0.902552	KFRE
296	0.873532	0.828939	0.902552	KFRE
297	0.873532	0.828939	0.902552	KFRE
298	0.873532	0.828939	0.902552	KFRE
299	0.873532	0.828939	0.902552	KFRE
300	0.873532	0.828939	0.902552	KFRE
301	0.873532	0.828939	0.902552	KFRE
302	0.873532	0.828939	0.902552	KFRE
303	0.873532	0.828939	0.902552	KFRE
304	0.873532	0.828939	0.902552	KFRE
305	0.873532	0.828939	0.902552	KFRE
306	0.873532	0.828939	0.902552	KFRE
307	0.873532	0.828939	0.902552	KFRE
308	0.873532	0.828939	0.902552	KFRE
309	0.873532	0.828939	0.902552	KFRE
310	0.873532	0.828939	0.902552	KFRE
311	0.873532	0.828939	0.902552	KFRE
312	0.873532	0.828939	0.902552	KFRE
313	0.873532	0.828939	0.902552	KFRE
314	0.873532	0.828939	0.902552	KFRE
315	0.873532	0.828939	0.902552	KFRE
316	0.872897	0.829296	0.902548	KFRE
317	0.872897	0.829296	0.902548	KFRE
318	0.872897	0.829296	0.902548	KFRE
319	0.872897	0.829296	0.902548	KFRE
320	0.872897	0.829296	0.902548	KFRE
321	0.872897	0.829296	0.902548	KFRE
322	0.872897	0.829296	0.902548	KFRE
323	0.872897	0.829296	0.902548	KFRE
324	0.872897	0.829296	0.902548	KFRE
325	0.872897	0.829296	0.902548	KFRE
326	0.872897	0.829296	0.902548	KFRE
327	0.872897	0.829296	0.902548	KFRE
328	0.872897	0.829296	0.902548	KFRE
329	0.872897	0.829296	0.902548	KFRE
330	0.872897	0.829296	0.902548	KFRE
331	0.872897	0.829296	0.902548	KFRE
332	0.872897	0.829296	0.902548	KFRE
333	0.872897	0.829296	0.902548	KFRE
334	0.872897	0.829296	0.902548	KFRE
335	0.870855	0.814335	0.900967	KFRE
336	0.870855	0.814335	0.900967	KFRE
337	0.870855	0.814335	0.900967	KFRE
338	0.870855	0.814335	0.900967	KFRE
339	0.870855	0.814335	0.900967	KFRE
340	0.870855	0.814335	0.900967	KFRE
341	0.870855	0.814335	0.900967	KFRE
342	0.870855	0.814335	0.900967	KFRE
343	0.870855	0.814335	0.900967	KFRE
344	0.870855	0.814335	0.900967	KFRE
345	0.870855	0.814335	0.900967	KFRE
346	0.878536	0.823138	0.907659	KFRE
347	0.878536	0.823138	0.907659	KFRE
348	0.878536	0.823138	0.907659	KFRE
349	0.878536	0.823138	0.907659	KFRE
350	0.878536	0.823138	0.907659	KFRE
351	0.878536	0.823138	0.907659	KFRE
352	0.878536	0.823138	0.907659	KFRE
353	0.878536	0.823138	0.907659	KFRE
354	0.878536	0.823138	0.907659	KFRE
355	0.878536	0.823138	0.907659	KFRE
356	0.878536	0.823138	0.907659	KFRE
357	0.878536	0.823138	0.907659	KFRE
358	0.878536	0.823138	0.907659	KFRE
359	0.878536	0.823138	0.907659	KFRE
360	0.878536	0.823138	0.907659	KFRE
361	0.880516	0.825869	0.909243	KFRE
362	0.880516	0.825869	0.909243	KFRE
363	0.880516	0.825869	0.909243	KFRE
364	0.880516	0.825869	0.909243	KFRE
365	0.880516	0.825869	0.909243	KFRE
366	0.880516	0.825869	0.909243	KFRE
367	0.880516	0.825869	0.909243	KFRE
368	0.880516	0.825869	0.909243	KFRE
369	0.880516	0.825869	0.909243	KFRE
370	0.899055	0.851962	0.93342	KFRE
371	0.899055	0.851962	0.93342	KFRE
372	0.899055	0.851962	0.93342	KFRE
373	0.899055	0.851962	0.93342	KFRE
374	0.899055	0.851962	0.93342	KFRE
375	0.899055	0.851962	0.93342	KFRE
376	0.899055	0.851962	0.93342	KFRE
377	0.89903	0.851927	0.933645	KFRE
378	0.89903	0.851927	0.933645	KFRE
379	0.89903	0.851927	0.933645	KFRE
380	0.89903	0.851927	0.933645	KFRE
381	0.89903	0.851927	0.933645	KFRE
382	0.89903	0.851927	0.933645	KFRE
383	0.89899	0.852713	0.933854	KFRE
384	0.89899	0.852713	0.933854	KFRE
385	0.89899	0.852713	0.933854	KFRE
386	0.89899	0.852713	0.933854	KFRE
387	0.89899	0.852713	0.933854	KFRE
388	0.89899	0.852713	0.933854	KFRE
389	0.89899	0.852713	0.933854	KFRE
390	0.89899	0.852713	0.933854	KFRE
391	0.89899	0.852713	0.933854	KFRE
392	0.89899	0.852713	0.933854	KFRE
393	0.89899	0.852713	0.933854	KFRE
394	0.89899	0.852713	0.933854	KFRE
395	0.89899	0.852713	0.933854	KFRE
396	0.89899	0.852713	0.933854	KFRE
397	0.89899	0.852713	0.933854	KFRE
398	0.89899	0.852713	0.933854	KFRE
399	0.89899	0.852713	0.933854	KFRE
400	0.89899	0.852713	0.933854	KFRE
401	0.89899	0.852713	0.933854	KFRE
402	0.89899	0.852713	0.933854	KFRE
403	0.89899	0.852713	0.933854	KFRE
404	0.89899	0.852713	0.933854	KFRE
405	0.89899	0.852713	0.933854	KFRE
406	0.893229	0.84681	0.921055	KFRE
407	0.893229	0.84681	0.921055	KFRE
408	0.893229	0.84681	0.921055	KFRE
409	0.893229	0.84681	0.921055	KFRE
410	0.893229	0.84681	0.921055	KFRE
411	0.893229	0.84681	0.921055	KFRE
412	0.893229	0.84681	0.921055	KFRE
413	0.893229	0.84681	0.921055	KFRE
414	0.893229	0.84681	0.921055	KFRE
415	0.893229	0.84681	0.921055	KFRE
416	0.893229	0.84681	0.921055	KFRE
417	0.893229	0.84681	0.921055	KFRE
418	0.893229	0.84681	0.921055	KFRE
419	0.893566	0.846463	0.923572	KFRE
420	0.893566	0.846463	0.923572	KFRE
421	0.891638	0.844376	0.921742	KFRE
422	0.891638	0.844376	0.921742	KFRE
423	0.891638	0.844376	0.921742	KFRE
424	0.891638	0.844376	0.921742	KFRE
425	0.891638	0.844376	0.921742	KFRE
426	0.891638	0.844376	0.921742	KFRE
427	0.891638	0.844376	0.921742	KFRE
428	0.891638	0.844376	0.921742	KFRE
429	0.891638	0.844376	0.921742	KFRE
430	0.870165	0.81491	0.90677	KFRE
431	0.870165	0.81491	0.90677	KFRE
432	0.870165	0.81491	0.90677	KFRE
433	0.870165	0.81491	0.90677	KFRE
434	0.870165	0.81491	0.90677	KFRE
435	0.870165	0.81491	0.90677	KFRE
436	0.870165	0.81491	0.90677	KFRE
437	0.870327	0.814925	0.900321	KFRE
438	0.870327	0.814925	0.900321	KFRE
439	0.870327	0.814925	0.900321	KFRE
440	0.870327	0.814925	0.900321	KFRE
441	0.870327	0.814925	0.900321	KFRE
442	0.870327	0.814925	0.900321	KFRE
443	0.8702	0.814031	0.900975	KFRE
444	0.8702	0.814031	0.900975	KFRE
445	0.8702	0.814031	0.900975	KFRE
446	0.8702	0.814031	0.900975	KFRE
447	0.8702	0.814031	0.900975	KFRE
448	0.8702	0.814031	0.900975	KFRE
449	0.8702	0.814031	0.900975	KFRE
450	0.8702	0.814031	0.900975	KFRE
451	0.8702	0.814031	0.900975	KFRE
452	0.8702	0.814031	0.900975	KFRE
453	0.8702	0.814031	0.900975	KFRE
454	0.8702	0.814031	0.900975	KFRE
455	0.8702	0.814031	0.900975	KFRE
456	0.8702	0.814031	0.900975	KFRE
457	0.8702	0.814031	0.900975	KFRE
458	0.8702	0.814031	0.900975	KFRE
459	0.8702	0.814031	0.900975	KFRE
460	0.8702	0.814031	0.900975	KFRE
461	0.8702	0.814031	0.900975	KFRE
462	0.8702	0.814031	0.900975	KFRE
463	0.8702	0.814031	0.900975	KFRE
464	0.867395	0.808451	0.893801	KFRE
465	0.867395	0.808451	0.893801	KFRE
466	0.867395	0.808451	0.893801	KFRE
467	0.867395	0.808451	0.893801	KFRE
468	0.867395	0.808451	0.893801	KFRE
469	0.867395	0.808451	0.893801	KFRE
470	0.867395	0.808451	0.893801	KFRE
471	0.867395	0.808451	0.893801	KFRE
472	0.861909	0.808033	0.893778	KFRE
473	0.861909	0.808033	0.893778	KFRE
474	0.862156	0.808905	0.892957	KFRE
475	0.862156	0.808905	0.892957	KFRE
476	0.862156	0.808905	0.892957	KFRE
477	0.862156	0.808905	0.892957	KFRE
478	0.862156	0.808905	0.892957	KFRE
479	0.861838	0.809304	0.892948	KFRE
480	0.861838	0.809304	0.892948	KFRE
481	0.861838	0.809304	0.892948	KFRE
482	0.861838	0.809304	0.892948	KFRE
483	0.861838	0.809304	0.892948	KFRE
484	0.861838	0.809304	0.892948	KFRE
485	0.861838	0.809304	0.892948	KFRE
486	0.861838	0.809304	0.892948	KFRE
487	0.861838	0.809304	0.892948	KFRE
488	0.861838	0.809304	0.892948	KFRE
489	0.861838	0.809304	0.892948	KFRE
490	0.861838	0.809304	0.892948	KFRE
491	0.861838	0.809304	0.892948	KFRE
492	0.861838	0.809304	0.892948	KFRE
493	0.861838	0.809304	0.892948	KFRE
494	0.861838	0.809304	0.892948	KFRE
495	0.861838	0.809304	0.892948	KFRE
496	0.861838	0.809304	0.892948	KFRE
497	0.861838	0.809304	0.892948	KFRE
498	0.861838	0.809304	0.892948	KFRE
499	0.861838	0.809304	0.892948	KFRE
5	0.506333	0.474969	0.523599	PRS
6	0.507857	0.474991	0.523336	PRS
7	0.505528	0.471472	0.520119	PRS
8	0.505528	0.471472	0.520119	PRS
9	0.505528	0.471472	0.520119	PRS
10	0.505528	0.471472	0.520119	PRS
11	0.505528	0.471472	0.520119	PRS
12	0.505528	0.471472	0.520119	PRS
13	0.505314	0.471247	0.522299	PRS
14	0.507282	0.470669	0.52552	PRS
15	0.515959	0.474314	0.531666	PRS
16	0.516375	0.474101	0.532494	PRS
17	0.516375	0.474101	0.532494	PRS
18	0.516375	0.474101	0.532494	PRS
19	0.516375	0.474101	0.532494	PRS
20	0.516375	0.474101	0.532494	PRS
21	0.516375	0.474101	0.532494	PRS
22	0.516375	0.474101	0.532494	PRS
23	0.516	0.473989	0.532297	PRS
24	0.516	0.473989	0.532297	PRS
25	0.516	0.473989	0.532297	PRS
26	0.516	0.473989	0.532297	PRS
27	0.516	0.473989	0.532297	PRS
28	0.516	0.473989	0.532297	PRS
29	0.515447	0.473058	0.53045	PRS
30	0.515447	0.473058	0.53045	PRS
31	0.513291	0.469976	0.528376	PRS
32	0.512202	0.47051	0.527425	PRS
33	0.524379	0.480535	0.548997	PRS
34	0.527527	0.482734	0.5498	PRS
35	0.525539	0.48353	0.54748	PRS
36	0.5246	0.484746	0.545977	PRS
37	0.528615	0.48891	0.548403	PRS
38	0.528073	0.488149	0.549722	PRS
39	0.537052	0.494133	0.55586	PRS
40	0.537351	0.496567	0.559575	PRS
41	0.537587	0.49864	0.557864	PRS
42	0.51678	0.476233	0.541715	PRS
43	0.516048	0.473492	0.539898	PRS
44	0.517805	0.473151	0.541007	PRS
45	0.517805	0.473151	0.541007	PRS
46	0.539684	0.502734	0.56909	PRS
47	0.537412	0.502823	0.567467	PRS
48	0.547008	0.50295	0.580435	PRS
49	0.549015	0.507283	0.582601	PRS
50	0.548338	0.508742	0.583272	PRS
51	0.547444	0.506686	0.582052	PRS
52	0.546769	0.516487	0.586411	PRS
53	0.554318	0.515135	0.598563	PRS
54	0.554318	0.515135	0.598563	PRS
55	0.557517	0.534907	0.600113	PRS
56	0.560032	0.54179	0.603062	PRS
57	0.561222	0.542028	0.603004	PRS
58	0.560476	0.536355	0.598594	PRS
59	0.560476	0.536355	0.598594	PRS
60	0.559191	0.536726	0.599305	PRS
61	0.561365	0.539178	0.601401	PRS
62	0.566904	0.529781	0.611434	PRS
63	0.563474	0.524035	0.608964	PRS
64	0.563474	0.524035	0.608964	PRS
65	0.559656	0.523881	0.605111	PRS
66	0.559821	0.52521	0.607712	PRS
67	0.565142	0.533044	0.609183	PRS
68	0.565142	0.533044	0.609183	PRS
69	0.565142	0.533044	0.609183	PRS
70	0.565142	0.533044	0.609183	PRS
71	0.565142	0.533044	0.609183	PRS
72	0.565142	0.533044	0.609183	PRS
73	0.564633	0.53362	0.603815	PRS
74	0.564255	0.533566	0.596673	PRS
75	0.545888	0.523796	0.589558	PRS
76	0.547465	0.521351	0.588537	PRS
77	0.547465	0.521351	0.588537	PRS
78	0.547465	0.521351	0.588537	PRS
79	0.544715	0.522229	0.588424	PRS
80	0.544715	0.522229	0.588424	PRS
81	0.544715	0.522229	0.588424	PRS
82	0.544715	0.522229	0.588424	PRS
83	0.546186	0.522085	0.58927	PRS
84	0.546186	0.522085	0.58927	PRS
85	0.546186	0.522085	0.58927	PRS
86	0.546186	0.522085	0.58927	PRS
87	0.546186	0.522085	0.58927	PRS
88	0.546186	0.522085	0.58927	PRS
89	0.549697	0.522966	0.588072	PRS
90	0.549697	0.522966	0.588072	PRS
91	0.555717	0.527589	0.59318	PRS
92	0.553953	0.526269	0.591595	PRS
93	0.536557	0.474975	0.554429	PRS
94	0.534972	0.466399	0.55298	PRS
95	0.532331	0.460704	0.552491	PRS
96	0.530008	0.462632	0.547401	PRS
97	0.530008	0.462632	0.547401	PRS
98	0.530008	0.462632	0.547401	PRS
99	0.528428	0.456735	0.550632	PRS
100	0.528428	0.456735	0.550632	PRS
101	0.5303	0.457779	0.552131	PRS
102	0.5303	0.457779	0.552131	PRS
103	0.536332	0.460788	0.55519	PRS
104	0.534228	0.459882	0.551837	PRS
105	0.534228	0.459882	0.551837	PRS
106	0.534228	0.459882	0.551837	PRS
107	0.530308	0.459756	0.548538	PRS
108	0.530308	0.459756	0.548538	PRS
109	0.523374	0.454778	0.543374	PRS
110	0.523374	0.454778	0.543374	PRS
111	0.523374	0.454778	0.543374	PRS
112	0.501416	0.443463	0.525142	PRS
113	0.501416	0.443463	0.525142	PRS
114	0.501416	0.443463	0.525142	PRS
115	0.501416	0.443463	0.525142	PRS
116	0.501416	0.443463	0.525142	PRS
117	0.501416	0.443463	0.525142	PRS
118	0.505957	0.443533	0.527222	PRS
119	0.505957	0.443533	0.527222	PRS
120	0.505957	0.443533	0.527222	PRS
121	0.505957	0.443533	0.527222	PRS
122	0.505957	0.443533	0.527222	PRS
123	0.508144	0.455534	0.529509	PRS
124	0.508144	0.455534	0.529509	PRS
125	0.512162	0.459602	0.535857	PRS
126	0.512162	0.459602	0.535857	PRS
127	0.512162	0.459602	0.535857	PRS
128	0.512162	0.459602	0.535857	PRS
129	0.512162	0.459602	0.535857	PRS
130	0.512162	0.459602	0.535857	PRS
131	0.512162	0.459602	0.535857	PRS
132	0.512162	0.459602	0.535857	PRS
133	0.512162	0.459602	0.535857	PRS
134	0.512162	0.459602	0.535857	PRS
135	0.518159	0.459386	0.539297	PRS
136	0.518159	0.459386	0.539297	PRS
137	0.518159	0.459386	0.539297	PRS
138	0.518159	0.459386	0.539297	PRS
139	0.512434	0.449176	0.539103	PRS
140	0.506712	0.442492	0.530778	PRS
141	0.506712	0.442492	0.530778	PRS
142	0.506712	0.442492	0.530778	PRS
143	0.511151	0.458228	0.535019	PRS
144	0.511151	0.458228	0.535019	PRS
145	0.511151	0.458228	0.535019	PRS
146	0.511151	0.458228	0.535019	PRS
147	0.511151	0.458228	0.535019	PRS
148	0.511151	0.458228	0.535019	PRS
149	0.511151	0.458228	0.535019	PRS
150	0.511151	0.458228	0.535019	PRS
151	0.511151	0.458228	0.535019	PRS
152	0.515469	0.458928	0.536841	PRS
153	0.515469	0.458928	0.536841	PRS
154	0.514524	0.451935	0.538058	PRS
155	0.517765	0.452535	0.541496	PRS
156	0.518326	0.457052	0.540117	PRS
157	0.518326	0.457052	0.540117	PRS
158	0.518326	0.457052	0.540117	PRS
159	0.518326	0.457052	0.540117	PRS
160	0.518326	0.457052	0.540117	PRS
161	0.518326	0.457052	0.540117	PRS
162	0.518326	0.457052	0.540117	PRS
163	0.518326	0.457052	0.540117	PRS
164	0.518326	0.457052	0.540117	PRS
165	0.518326	0.457052	0.540117	PRS
166	0.518326	0.457052	0.540117	PRS
167	0.522353	0.457253	0.543616	PRS
168	0.522353	0.457253	0.543616	PRS
169	0.522353	0.457253	0.543616	PRS
170	0.522353	0.457253	0.543616	PRS
171	0.522353	0.457253	0.543616	PRS
172	0.522353	0.457253	0.543616	PRS
173	0.522353	0.457253	0.543616	PRS
174	0.522353	0.457253	0.543616	PRS
175	0.522353	0.457253	0.543616	PRS
176	0.519236	0.457293	0.540157	PRS
177	0.519236	0.457293	0.540157	PRS
178	0.519236	0.457293	0.540157	PRS
179	0.519236	0.457293	0.540157	PRS
180	0.519236	0.457293	0.540157	PRS
181	0.519236	0.457293	0.540157	PRS
182	0.519236	0.457293	0.540157	PRS
183	0.519236	0.457293	0.540157	PRS
184	0.519236	0.457293	0.540157	PRS
185	0.519236	0.457293	0.540157	PRS
186	0.519236	0.457293	0.540157	PRS
187	0.519236	0.457293	0.540157	PRS
188	0.518484	0.454314	0.542148	PRS
189	0.518484	0.454314	0.542148	PRS
190	0.518484	0.454314	0.542148	PRS
191	0.518484	0.454314	0.542148	PRS
192	0.518484	0.454314	0.542148	PRS
193	0.518484	0.454314	0.542148	PRS
194	0.518484	0.454314	0.542148	PRS
195	0.516234	0.454508	0.538878	PRS
196	0.516234	0.454508	0.538878	PRS
197	0.516234	0.454508	0.538878	PRS
198	0.516234	0.454508	0.538878	PRS
199	0.51511	0.452322	0.539947	PRS
200	0.520107	0.459069	0.545128	PRS
201	0.520107	0.459069	0.545128	PRS
202	0.520107	0.459069	0.545128	PRS
203	0.517197	0.449633	0.545752	PRS
204	0.517197	0.449633	0.545752	PRS
205	0.517197	0.449633	0.545752	PRS
206	0.517197	0.449633	0.545752	PRS
207	0.517197	0.449633	0.545752	PRS
208	0.514906	0.445913	0.544749	PRS
209	0.514906	0.445913	0.544749	PRS
210	0.514906	0.445913	0.544749	PRS
211	0.514906	0.445913	0.544749	PRS
212	0.514906	0.445913	0.544749	PRS
213	0.514906	0.445913	0.544749	PRS
214	0.514906	0.445913	0.544749	PRS
215	0.51383	0.44561	0.544124	PRS
216	0.51383	0.44561	0.544124	PRS
217	0.51383	0.44561	0.544124	PRS
218	0.51383	0.44561	0.544124	PRS
219	0.515309	0.441197	0.547331	PRS
220	0.515309	0.441197	0.547331	PRS
221	0.515309	0.441197	0.547331	PRS
222	0.515309	0.441197	0.547331	PRS
223	0.515309	0.441197	0.547331	PRS
224	0.515309	0.441197	0.547331	PRS
225	0.515309	0.441197	0.547331	PRS
226	0.515309	0.441197	0.547331	PRS
227	0.515309	0.441197	0.547331	PRS
228	0.515309	0.441197	0.547331	PRS
229	0.515309	0.441197	0.547331	PRS
230	0.515309	0.441197	0.547331	PRS
231	0.515309	0.441197	0.547331	PRS
232	0.515309	0.441197	0.547331	PRS
233	0.515309	0.441197	0.547331	PRS
234	0.510041	0.434991	0.534866	PRS
235	0.510041	0.434991	0.534866	PRS
236	0.513906	0.43492	0.537559	PRS
237	0.513906	0.43492	0.537559	PRS
238	0.513906	0.43492	0.537559	PRS
239	0.513906	0.43492	0.537559	PRS
240	0.513906	0.43492	0.537559	PRS
241	0.513906	0.43492	0.537559	PRS
242	0.513906	0.43492	0.537559	PRS
243	0.513906	0.43492	0.537559	PRS
244	0.513906	0.43492	0.537559	PRS
245	0.513906	0.43492	0.537559	PRS
246	0.513906	0.43492	0.537559	PRS
247	0.513906	0.43492	0.537559	PRS
248	0.513501	0.437489	0.536719	PRS
249	0.513501	0.437489	0.536719	PRS
250	0.513501	0.437489	0.536719	PRS
251	0.513501	0.437489	0.536719	PRS
252	0.513501	0.437489	0.536719	PRS
253	0.513501	0.437489	0.536719	PRS
254	0.513501	0.437489	0.536719	PRS
255	0.513501	0.437489	0.536719	PRS
256	0.515261	0.437278	0.533174	PRS
257	0.515261	0.437278	0.533174	PRS
258	0.515261	0.437278	0.533174	PRS
259	0.516455	0.43962	0.534017	PRS
260	0.516455	0.43962	0.534017	PRS
261	0.516455	0.43962	0.534017	PRS
262	0.516455	0.43962	0.534017	PRS
263	0.516455	0.43962	0.534017	PRS
264	0.516455	0.43962	0.534017	PRS
265	0.516455	0.43962	0.534017	PRS
266	0.516455	0.43962	0.534017	PRS
267	0.516455	0.43962	0.534017	PRS
268	0.521546	0.443247	0.535937	PRS
269	0.521546	0.443247	0.535937	PRS
270	0.521546	0.443247	0.535937	PRS
271	0.521546	0.443247	0.535937	PRS
272	0.521546	0.443247	0.535937	PRS
273	0.521546	0.443247	0.535937	PRS
274	0.521546	0.443247	0.535937	PRS
275	0.501351	0.446865	0.528597	PRS
276	0.501351	0.446865	0.528597	PRS
277	0.501351	0.446865	0.528597	PRS
278	0.501351	0.446865	0.528597	PRS
279	0.501231	0.448173	0.524555	PRS
280	0.501231	0.448173	0.524555	PRS
281	0.501231	0.448173	0.524555	PRS
282	0.501231	0.448173	0.524555	PRS
283	0.501231	0.448173	0.524555	PRS
284	0.501231	0.448173	0.524555	PRS
285	0.501231	0.448173	0.524555	PRS
286	0.501231	0.448173	0.524555	PRS
287	0.501231	0.448173	0.524555	PRS
288	0.501231	0.448173	0.524555	PRS
289	0.501231	0.448173	0.524555	PRS
290	0.501231	0.448173	0.524555	PRS
291	0.501231	0.448173	0.524555	PRS
292	0.501231	0.448173	0.524555	PRS
293	0.501231	0.448173	0.524555	PRS
294	0.506815	0.454034	0.531279	PRS
295	0.506815	0.454034	0.531279	PRS
296	0.506815	0.454034	0.531279	PRS
297	0.506815	0.454034	0.531279	PRS
298	0.506815	0.454034	0.531279	PRS
299	0.506815	0.454034	0.531279	PRS
300	0.506815	0.454034	0.531279	PRS
301	0.506815	0.454034	0.531279	PRS
302	0.506815	0.454034	0.531279	PRS
303	0.506815	0.454034	0.531279	PRS
304	0.506815	0.454034	0.531279	PRS
305	0.506815	0.454034	0.531279	PRS
306	0.506815	0.454034	0.531279	PRS
307	0.506815	0.454034	0.531279	PRS
308	0.506815	0.454034	0.531279	PRS
309	0.506815	0.454034	0.531279	PRS
310	0.506815	0.454034	0.531279	PRS
311	0.506815	0.454034	0.531279	PRS
312	0.506815	0.454034	0.531279	PRS
313	0.506815	0.454034	0.531279	PRS
314	0.506815	0.454034	0.531279	PRS
315	0.506815	0.454034	0.531279	PRS
316	0.508678	0.453931	0.532083	PRS
317	0.508678	0.453931	0.532083	PRS
318	0.508678	0.453931	0.532083	PRS
319	0.508678	0.453931	0.532083	PRS
320	0.508678	0.453931	0.532083	PRS
321	0.508678	0.453931	0.532083	PRS
322	0.508678	0.453931	0.532083	PRS
323	0.508678	0.453931	0.532083	PRS
324	0.508678	0.453931	0.532083	PRS
325	0.508678	0.453931	0.532083	PRS
326	0.508678	0.453931	0.532083	PRS
327	0.508678	0.453931	0.532083	PRS
328	0.508678	0.453931	0.532083	PRS
329	0.508678	0.453931	0.532083	PRS
330	0.508678	0.453931	0.532083	PRS
331	0.508678	0.453931	0.532083	PRS
332	0.508678	0.453931	0.532083	PRS
333	0.508678	0.453931	0.532083	PRS
334	0.508678	0.453931	0.532083	PRS
335	0.524219	0.458689	0.547926	PRS
336	0.524219	0.458689	0.547926	PRS
337	0.524219	0.458689	0.547926	PRS
338	0.524219	0.458689	0.547926	PRS
339	0.524219	0.458689	0.547926	PRS
340	0.524219	0.458689	0.547926	PRS
341	0.524219	0.458689	0.547926	PRS
342	0.524219	0.458689	0.547926	PRS
343	0.524219	0.458689	0.547926	PRS
344	0.524219	0.458689	0.547926	PRS
345	0.524219	0.458689	0.547926	PRS
346	0.526683	0.457769	0.548522	PRS
347	0.526683	0.457769	0.548522	PRS
348	0.526683	0.457769	0.548522	PRS
349	0.526683	0.457769	0.548522	PRS
350	0.526683	0.457769	0.548522	PRS
351	0.526683	0.457769	0.548522	PRS
352	0.526683	0.457769	0.548522	PRS
353	0.526683	0.457769	0.548522	PRS
354	0.526683	0.457769	0.548522	PRS
355	0.526683	0.457769	0.548522	PRS
356	0.526683	0.457769	0.548522	PRS
357	0.526683	0.457769	0.548522	PRS
358	0.526683	0.457769	0.548522	PRS
359	0.526683	0.457769	0.548522	PRS
360	0.526683	0.457769	0.548522	PRS
361	0.534451	0.46388	0.55572	PRS
362	0.534451	0.46388	0.55572	PRS
363	0.534451	0.46388	0.55572	PRS
364	0.534451	0.46388	0.55572	PRS
365	0.534451	0.46388	0.55572	PRS
366	0.534451	0.46388	0.55572	PRS
367	0.534451	0.46388	0.55572	PRS
368	0.534451	0.46388	0.55572	PRS
369	0.534451	0.46388	0.55572	PRS
370	0.530094	0.469843	0.552743	PRS
371	0.530094	0.469843	0.552743	PRS
372	0.530094	0.469843	0.552743	PRS
373	0.530094	0.469843	0.552743	PRS
374	0.530094	0.469843	0.552743	PRS
375	0.530094	0.469843	0.552743	PRS
376	0.530094	0.469843	0.552743	PRS
377	0.5298	0.469783	0.55271	PRS
378	0.5298	0.469783	0.55271	PRS
379	0.5298	0.469783	0.55271	PRS
380	0.5298	0.469783	0.55271	PRS
381	0.5298	0.469783	0.55271	PRS
382	0.5298	0.469783	0.55271	PRS
383	0.529659	0.477507	0.553835	PRS
384	0.529659	0.477507	0.553835	PRS
385	0.529659	0.477507	0.553835	PRS
386	0.529659	0.477507	0.553835	PRS
387	0.529659	0.477507	0.553835	PRS
388	0.529659	0.477507	0.553835	PRS
389	0.529659	0.477507	0.553835	PRS
390	0.529659	0.477507	0.553835	PRS
391	0.529659	0.477507	0.553835	PRS
392	0.529659	0.477507	0.553835	PRS
393	0.529659	0.477507	0.553835	PRS
394	0.529659	0.477507	0.553835	PRS
395	0.529659	0.477507	0.553835	PRS
396	0.529659	0.477507	0.553835	PRS
397	0.529659	0.477507	0.553835	PRS
398	0.529659	0.477507	0.553835	PRS
399	0.529659	0.477507	0.553835	PRS
400	0.529659	0.477507	0.553835	PRS
401	0.529659	0.477507	0.553835	PRS
402	0.529659	0.477507	0.553835	PRS
403	0.529659	0.477507	0.553835	PRS
404	0.529659	0.477507	0.553835	PRS
405	0.529659	0.477507	0.553835	PRS
406	0.526618	0.477849	0.547852	PRS
407	0.526618	0.477849	0.547852	PRS
408	0.526618	0.477849	0.547852	PRS
409	0.526618	0.477849	0.547852	PRS
410	0.526618	0.477849	0.547852	PRS
411	0.526618	0.477849	0.547852	PRS
412	0.526618	0.477849	0.547852	PRS
413	0.526618	0.477849	0.547852	PRS
414	0.526618	0.477849	0.547852	PRS
415	0.526618	0.477849	0.547852	PRS
416	0.526618	0.477849	0.547852	PRS
417	0.526618	0.477849	0.547852	PRS
418	0.526618	0.477849	0.547852	PRS
419	0.526036	0.47768	0.547854	PRS
420	0.526036	0.47768	0.547854	PRS
421	0.518663	0.47234	0.542772	PRS
422	0.518663	0.47234	0.542772	PRS
423	0.518663	0.47234	0.542772	PRS
424	0.518663	0.47234	0.542772	PRS
425	0.518663	0.47234	0.542772	PRS
426	0.518663	0.47234	0.542772	PRS
427	0.518663	0.47234	0.542772	PRS
428	0.518663	0.47234	0.542772	PRS
429	0.518663	0.47234	0.542772	PRS
430	0.524339	0.459136	0.54416	PRS
431	0.524339	0.459136	0.54416	PRS
432	0.524339	0.459136	0.54416	PRS
433	0.524339	0.459136	0.54416	PRS
434	0.524339	0.459136	0.54416	PRS
435	0.524339	0.459136	0.54416	PRS
436	0.524339	0.459136	0.54416	PRS
437	0.525143	0.45427	0.544104	PRS
438	0.525143	0.45427	0.544104	PRS
439	0.525143	0.45427	0.544104	PRS
440	0.525143	0.45427	0.544104	PRS
441	0.525143	0.45427	0.544104	PRS
442	0.525143	0.45427	0.544104	PRS
443	0.524038	0.458474	0.542553	PRS
444	0.524038	0.458474	0.542553	PRS
445	0.524038	0.458474	0.542553	PRS
446	0.524038	0.458474	0.542553	PRS
447	0.524038	0.458474	0.542553	PRS
448	0.524038	0.458474	0.542553	PRS
449	0.524038	0.458474	0.542553	PRS
450	0.524038	0.458474	0.542553	PRS
451	0.524038	0.458474	0.542553	PRS
452	0.524038	0.458474	0.542553	PRS
453	0.524038	0.458474	0.542553	PRS
454	0.524038	0.458474	0.542553	PRS
455	0.524038	0.458474	0.542553	PRS
456	0.524038	0.458474	0.542553	PRS
457	0.524038	0.458474	0.542553	PRS
458	0.524038	0.458474	0.542553	PRS
459	0.524038	0.458474	0.542553	PRS
460	0.524038	0.458474	0.542553	PRS
461	0.524038	0.458474	0.542553	PRS
462	0.524038	0.458474	0.542553	PRS
463	0.524038	0.458474	0.542553	PRS
464	0.524755	0.463501	0.542864	PRS
465	0.524755	0.463501	0.542864	PRS
466	0.524755	0.463501	0.542864	PRS
467	0.524755	0.463501	0.542864	PRS
468	0.524755	0.463501	0.542864	PRS
469	0.524755	0.463501	0.542864	PRS
470	0.524755	0.463501	0.542864	PRS
471	0.524755	0.463501	0.542864	PRS
472	0.525444	0.457094	0.545391	PRS
473	0.525444	0.457094	0.545391	PRS
474	0.5226	0.457395	0.541413	PRS
475	0.5226	0.457395	0.541413	PRS
476	0.5226	0.457395	0.541413	PRS
477	0.5226	0.457395	0.541413	PRS
478	0.5226	0.457395	0.541413	PRS
479	0.524603	0.457612	0.544442	PRS
480	0.524603	0.457612	0.544442	PRS
481	0.524603	0.457612	0.544442	PRS
482	0.524603	0.457612	0.544442	PRS
483	0.524603	0.457612	0.544442	PRS
484	0.524603	0.457612	0.544442	PRS
485	0.524603	0.457612	0.544442	PRS
486	0.524603	0.457612	0.544442	PRS
487	0.524603	0.457612	0.544442	PRS
488	0.524603	0.457612	0.544442	PRS
489	0.524603	0.457612	0.544442	PRS
490	0.524603	0.457612	0.544442	PRS
491	0.524603	0.457612	0.544442	PRS
492	0.524603	0.457612	0.544442	PRS
493	0.524603	0.457612	0.544442	PRS
494	0.524603	0.457612	0.544442	PRS
495	0.524603	0.457612	0.544442	PRS
496	0.524603	0.457612	0.544442	PRS
497	0.524603	0.457612	0.544442	PRS
498	0.524603	0.457612	0.544442	PRS
499	0.524603	0.457612	0.544442	PRS
5	0.812024	0.791751	0.834762	CRIC
6	0.811733	0.790677	0.834646	CRIC
7	0.809886	0.790827	0.832053	CRIC
8	0.809886	0.790827	0.832053	CRIC
9	0.809886	0.790827	0.832053	CRIC
10	0.809886	0.790827	0.832053	CRIC
11	0.809886	0.790827	0.832053	CRIC
12	0.809886	0.790827	0.832053	CRIC
13	0.808647	0.787109	0.831846	CRIC
14	0.809289	0.787975	0.83161	CRIC
15	0.809485	0.789112	0.835837	CRIC
16	0.809777	0.789939	0.83605	CRIC
17	0.809777	0.789939	0.83605	CRIC
18	0.809777	0.789939	0.83605	CRIC
19	0.809777	0.789939	0.83605	CRIC
20	0.809777	0.789939	0.83605	CRIC
21	0.809777	0.789939	0.83605	CRIC
22	0.809777	0.789939	0.83605	CRIC
23	0.808849	0.78535	0.835538	CRIC
24	0.808849	0.78535	0.835538	CRIC
25	0.808849	0.78535	0.835538	CRIC
26	0.808849	0.78535	0.835538	CRIC
27	0.808849	0.78535	0.835538	CRIC
28	0.808849	0.78535	0.835538	CRIC
29	0.809454	0.785416	0.833823	CRIC
30	0.809454	0.785416	0.833823	CRIC
31	0.810276	0.786366	0.835252	CRIC
32	0.811256	0.786507	0.83678	CRIC
33	0.81588	0.794087	0.842426	CRIC
34	0.815871	0.793308	0.842632	CRIC
35	0.814493	0.792763	0.842793	CRIC
36	0.81482	0.792512	0.843141	CRIC
37	0.814814	0.793091	0.842544	CRIC
38	0.814244	0.792062	0.84101	CRIC
39	0.807177	0.785072	0.839352	CRIC
40	0.8084	0.789683	0.840884	CRIC
41	0.804906	0.787976	0.842473	CRIC
42	0.81367	0.790768	0.844789	CRIC
43	0.812879	0.79459	0.844809	CRIC
44	0.813894	0.793096	0.847773	CRIC
45	0.813894	0.793096	0.847773	CRIC
46	0.826688	0.804723	0.849996	CRIC
47	0.828978	0.810834	0.850855	CRIC
48	0.823025	0.805457	0.860866	CRIC
49	0.819995	0.803089	0.853675	CRIC
50	0.819879	0.801433	0.853315	CRIC
51	0.817815	0.799556	0.856001	CRIC
52	0.826855	0.810121	0.867448	CRIC
53	0.828508	0.813705	0.867836	CRIC
54	0.828508	0.813705	0.867836	CRIC
55	0.842815	0.811709	0.88415	CRIC
56	0.839962	0.810394	0.881094	CRIC
57	0.840877	0.810444	0.881048	CRIC
58	0.838116	0.806544	0.881633	CRIC
59	0.838116	0.806544	0.881633	CRIC
60	0.837633	0.805231	0.882315	CRIC
61	0.836761	0.80425	0.882773	CRIC
62	0.849088	0.819916	0.898427	CRIC
63	0.846949	0.819331	0.893972	CRIC
64	0.846949	0.819331	0.893972	CRIC
65	0.847826	0.820314	0.893486	CRIC
66	0.848811	0.820878	0.893364	CRIC
67	0.854083	0.82368	0.902571	CRIC
68	0.854083	0.82368	0.902571	CRIC
69	0.854083	0.82368	0.902571	CRIC
70	0.854083	0.82368	0.902571	CRIC
71	0.854083	0.82368	0.902571	CRIC
72	0.854083	0.82368	0.902571	CRIC
73	0.857053	0.830079	0.90267	CRIC
74	0.857579	0.82985	0.903553	CRIC
75	0.854216	0.824437	0.909426	CRIC
76	0.854213	0.819202	0.909059	CRIC
77	0.854213	0.819202	0.909059	CRIC
78	0.854213	0.819202	0.909059	CRIC
79	0.853271	0.81905	0.909139	CRIC
80	0.853271	0.81905	0.909139	CRIC
81	0.853271	0.81905	0.909139	CRIC
82	0.853271	0.81905	0.909139	CRIC
83	0.85481	0.825376	0.909909	CRIC
84	0.85481	0.825376	0.909909	CRIC
85	0.85481	0.825376	0.909909	CRIC
86	0.85481	0.825376	0.909909	CRIC
87	0.85481	0.825376	0.909909	CRIC
88	0.85481	0.825376	0.909909	CRIC
89	0.854979	0.823105	0.905358	CRIC
90	0.854979	0.823105	0.905358	CRIC
91	0.854125	0.821381	0.908446	CRIC
92	0.85493	0.823092	0.905129	CRIC
93	0.853808	0.813565	0.905958	CRIC
94	0.853682	0.815752	0.905958	CRIC
95	0.853289	0.815946	0.900098	CRIC
96	0.854172	0.817581	0.904769	CRIC
97	0.854172	0.817581	0.904769	CRIC
98	0.854172	0.817581	0.904769	CRIC
99	0.854733	0.817752	0.899283	CRIC
100	0.854733	0.817752	0.899283	CRIC
101	0.854916	0.816669	0.899455	CRIC
102	0.854916	0.816669	0.899455	CRIC
103	0.858795	0.818835	0.899351	CRIC
104	0.859463	0.823807	0.900809	CRIC
105	0.859463	0.823807	0.900809	CRIC
106	0.859463	0.823807	0.900809	CRIC
107	0.859063	0.822764	0.901042	CRIC
108	0.859063	0.822764	0.901042	CRIC
109	0.867779	0.829316	0.912164	CRIC
110	0.867779	0.829316	0.912164	CRIC
111	0.867779	0.829316	0.912164	CRIC
112	0.854256	0.817896	0.91146	CRIC
113	0.854256	0.817896	0.91146	CRIC
114	0.854256	0.817896	0.91146	CRIC
115	0.854256	0.817896	0.91146	CRIC
116	0.854256	0.817896	0.91146	CRIC
117	0.854256	0.817896	0.91146	CRIC
118	0.855956	0.819588	0.91161	CRIC
119	0.855956	0.819588	0.91161	CRIC
120	0.855956	0.819588	0.91161	CRIC
121	0.855956	0.819588	0.91161	CRIC
122	0.855956	0.819588	0.91161	CRIC
123	0.856832	0.82398	0.913213	CRIC
124	0.856832	0.82398	0.913213	CRIC
125	0.856246	0.82193	0.913745	CRIC
126	0.856246	0.82193	0.913745	CRIC
127	0.856246	0.82193	0.913745	CRIC
128	0.856246	0.82193	0.913745	CRIC
129	0.856246	0.82193	0.913745	CRIC
130	0.856246	0.82193	0.913745	CRIC
131	0.856246	0.82193	0.913745	CRIC
132	0.856246	0.82193	0.913745	CRIC
133	0.856246	0.82193	0.913745	CRIC
134	0.856246	0.82193	0.913745	CRIC
135	0.855631	0.821752	0.913833	CRIC
136	0.855631	0.821752	0.913833	CRIC
137	0.855631	0.821752	0.913833	CRIC
138	0.855631	0.821752	0.913833	CRIC
139	0.856789	0.820433	0.913745	CRIC
140	0.858286	0.823449	0.9128	CRIC
141	0.858286	0.823449	0.9128	CRIC
142	0.858286	0.823449	0.9128	CRIC
143	0.857411	0.823866	0.912593	CRIC
144	0.857411	0.823866	0.912593	CRIC
145	0.857411	0.823866	0.912593	CRIC
146	0.857411	0.823866	0.912593	CRIC
147	0.857411	0.823866	0.912593	CRIC
148	0.857411	0.823866	0.912593	CRIC
149	0.857411	0.823866	0.912593	CRIC
150	0.857411	0.823866	0.912593	CRIC
151	0.857411	0.823866	0.912593	CRIC
152	0.855969	0.821049	0.909353	CRIC
153	0.855969	0.821049	0.909353	CRIC
154	0.853906	0.820686	0.91078	CRIC
155	0.853931	0.819053	0.908732	CRIC
156	0.851935	0.817026	0.911211	CRIC
157	0.851935	0.817026	0.911211	CRIC
158	0.851935	0.817026	0.911211	CRIC
159	0.851935	0.817026	0.911211	CRIC
160	0.851935	0.817026	0.911211	CRIC
161	0.851935	0.817026	0.911211	CRIC
162	0.851935	0.817026	0.911211	CRIC
163	0.851935	0.817026	0.911211	CRIC
164	0.851935	0.817026	0.911211	CRIC
165	0.851935	0.817026	0.911211	CRIC
166	0.851935	0.817026	0.911211	CRIC
167	0.853198	0.817186	0.910905	CRIC
168	0.853198	0.817186	0.910905	CRIC
169	0.853198	0.817186	0.910905	CRIC
170	0.853198	0.817186	0.910905	CRIC
171	0.853198	0.817186	0.910905	CRIC
172	0.853198	0.817186	0.910905	CRIC
173	0.853198	0.817186	0.910905	CRIC
174	0.853198	0.817186	0.910905	CRIC
175	0.853198	0.817186	0.910905	CRIC
176	0.852384	0.817273	0.911424	CRIC
177	0.852384	0.817273	0.911424	CRIC
178	0.852384	0.817273	0.911424	CRIC
179	0.852384	0.817273	0.911424	CRIC
180	0.852384	0.817273	0.911424	CRIC
181	0.852384	0.817273	0.911424	CRIC
182	0.852384	0.817273	0.911424	CRIC
183	0.852384	0.817273	0.911424	CRIC
184	0.852384	0.817273	0.911424	CRIC
185	0.852384	0.817273	0.911424	CRIC
186	0.852384	0.817273	0.911424	CRIC
187	0.852384	0.817273	0.911424	CRIC
188	0.854941	0.819821	0.913692	CRIC
189	0.854941	0.819821	0.913692	CRIC
190	0.854941	0.819821	0.913692	CRIC
191	0.854941	0.819821	0.913692	CRIC
192	0.854941	0.819821	0.913692	CRIC
193	0.854941	0.819821	0.913692	CRIC
194	0.854941	0.819821	0.913692	CRIC
195	0.854793	0.81998	0.913604	CRIC
196	0.854793	0.81998	0.913604	CRIC
197	0.854793	0.81998	0.913604	CRIC
198	0.854793	0.81998	0.913604	CRIC
199	0.85501	0.823562	0.911637	CRIC
200	0.853415	0.820596	0.91257	CRIC
201	0.853415	0.820596	0.91257	CRIC
202	0.853415	0.820596	0.91257	CRIC
203	0.855637	0.82048	0.912682	CRIC
204	0.855637	0.82048	0.912682	CRIC
205	0.855637	0.82048	0.912682	CRIC
206	0.855637	0.82048	0.912682	CRIC
207	0.855637	0.82048	0.912682	CRIC
208	0.854388	0.823291	0.911949	CRIC
209	0.854388	0.823291	0.911949	CRIC
210	0.854388	0.823291	0.911949	CRIC
211	0.854388	0.823291	0.911949	CRIC
212	0.854388	0.823291	0.911949	CRIC
213	0.854388	0.823291	0.911949	CRIC
214	0.854388	0.823291	0.911949	CRIC
215	0.857298	0.824591	0.912058	CRIC
216	0.857298	0.824591	0.912058	CRIC
217	0.857298	0.824591	0.912058	CRIC
218	0.857298	0.824591	0.912058	CRIC
219	0.854471	0.803572	0.912567	CRIC
220	0.854471	0.803572	0.912567	CRIC
221	0.854471	0.803572	0.912567	CRIC
222	0.854471	0.803572	0.912567	CRIC
223	0.854471	0.803572	0.912567	CRIC
224	0.854471	0.803572	0.912567	CRIC
225	0.854471	0.803572	0.912567	CRIC
226	0.854471	0.803572	0.912567	CRIC
227	0.854471	0.803572	0.912567	CRIC
228	0.854471	0.803572	0.912567	CRIC
229	0.854471	0.803572	0.912567	CRIC
230	0.854471	0.803572	0.912567	CRIC
231	0.854471	0.803572	0.912567	CRIC
232	0.854471	0.803572	0.912567	CRIC
233	0.854471	0.803572	0.912567	CRIC
234	0.854051	0.802831	0.912662	CRIC
235	0.854051	0.802831	0.912662	CRIC
236	0.852891	0.802691	0.912156	CRIC
237	0.852891	0.802691	0.912156	CRIC
238	0.852891	0.802691	0.912156	CRIC
239	0.852891	0.802691	0.912156	CRIC
240	0.852891	0.802691	0.912156	CRIC
241	0.852891	0.802691	0.912156	CRIC
242	0.852891	0.802691	0.912156	CRIC
243	0.852891	0.802691	0.912156	CRIC
244	0.852891	0.802691	0.912156	CRIC
245	0.852891	0.802691	0.912156	CRIC
246	0.852891	0.802691	0.912156	CRIC
247	0.852891	0.802691	0.912156	CRIC
248	0.850107	0.800306	0.909818	CRIC
249	0.850107	0.800306	0.909818	CRIC
250	0.850107	0.800306	0.909818	CRIC
251	0.850107	0.800306	0.909818	CRIC
252	0.850107	0.800306	0.909818	CRIC
253	0.850107	0.800306	0.909818	CRIC
254	0.850107	0.800306	0.909818	CRIC
255	0.850107	0.800306	0.909818	CRIC
256	0.850857	0.799984	0.910344	CRIC
257	0.850857	0.799984	0.910344	CRIC
258	0.850857	0.799984	0.910344	CRIC
259	0.851112	0.795931	0.912418	CRIC
260	0.851112	0.795931	0.912418	CRIC
261	0.851112	0.795931	0.912418	CRIC
262	0.851112	0.795931	0.912418	CRIC
263	0.851112	0.795931	0.912418	CRIC
264	0.851112	0.795931	0.912418	CRIC
265	0.851112	0.795931	0.912418	CRIC
266	0.851112	0.795931	0.912418	CRIC
267	0.851112	0.795931	0.912418	CRIC
268	0.849586	0.792573	0.913209	CRIC
269	0.849586	0.792573	0.913209	CRIC
270	0.849586	0.792573	0.913209	CRIC
271	0.849586	0.792573	0.913209	CRIC
272	0.849586	0.792573	0.913209	CRIC
273	0.849586	0.792573	0.913209	CRIC
274	0.849586	0.792573	0.913209	CRIC
275	0.864362	0.817488	0.911249	CRIC
276	0.864362	0.817488	0.911249	CRIC
277	0.864362	0.817488	0.911249	CRIC
278	0.864362	0.817488	0.911249	CRIC
279	0.864259	0.8362	0.911855	CRIC
280	0.864259	0.8362	0.911855	CRIC
281	0.864259	0.8362	0.911855	CRIC
282	0.864259	0.8362	0.911855	CRIC
283	0.864259	0.8362	0.911855	CRIC
284	0.864259	0.8362	0.911855	CRIC
285	0.864259	0.8362	0.911855	CRIC
286	0.864259	0.8362	0.911855	CRIC
287	0.864259	0.8362	0.911855	CRIC
288	0.864259	0.8362	0.911855	CRIC
289	0.864259	0.8362	0.911855	CRIC
290	0.864259	0.8362	0.911855	CRIC
291	0.864259	0.8362	0.911855	CRIC
292	0.864259	0.8362	0.911855	CRIC
293	0.864259	0.8362	0.911855	CRIC
294	0.869113	0.837734	0.911826	CRIC
295	0.869113	0.837734	0.911826	CRIC
296	0.869113	0.837734	0.911826	CRIC
297	0.869113	0.837734	0.911826	CRIC
298	0.869113	0.837734	0.911826	CRIC
299	0.869113	0.837734	0.911826	CRIC
300	0.869113	0.837734	0.911826	CRIC
301	0.869113	0.837734	0.911826	CRIC
302	0.869113	0.837734	0.911826	CRIC
303	0.869113	0.837734	0.911826	CRIC
304	0.869113	0.837734	0.911826	CRIC
305	0.869113	0.837734	0.911826	CRIC
306	0.869113	0.837734	0.911826	CRIC
307	0.869113	0.837734	0.911826	CRIC
308	0.869113	0.837734	0.911826	CRIC
309	0.869113	0.837734	0.911826	CRIC
310	0.869113	0.837734	0.911826	CRIC
311	0.869113	0.837734	0.911826	CRIC
312	0.869113	0.837734	0.911826	CRIC
313	0.869113	0.837734	0.911826	CRIC
314	0.869113	0.837734	0.911826	CRIC
315	0.869113	0.837734	0.911826	CRIC
316	0.868065	0.837963	0.911306	CRIC
317	0.868065	0.837963	0.911306	CRIC
318	0.868065	0.837963	0.911306	CRIC
319	0.868065	0.837963	0.911306	CRIC
320	0.868065	0.837963	0.911306	CRIC
321	0.868065	0.837963	0.911306	CRIC
322	0.868065	0.837963	0.911306	CRIC
323	0.868065	0.837963	0.911306	CRIC
324	0.868065	0.837963	0.911306	CRIC
325	0.868065	0.837963	0.911306	CRIC
326	0.868065	0.837963	0.911306	CRIC
327	0.868065	0.837963	0.911306	CRIC
328	0.868065	0.837963	0.911306	CRIC
329	0.868065	0.837963	0.911306	CRIC
330	0.868065	0.837963	0.911306	CRIC
331	0.868065	0.837963	0.911306	CRIC
332	0.868065	0.837963	0.911306	CRIC
333	0.868065	0.837963	0.911306	CRIC
334	0.868065	0.837963	0.911306	CRIC
335	0.854055	0.818571	0.912089	CRIC
336	0.854055	0.818571	0.912089	CRIC
337	0.854055	0.818571	0.912089	CRIC
338	0.854055	0.818571	0.912089	CRIC
339	0.854055	0.818571	0.912089	CRIC
340	0.854055	0.818571	0.912089	CRIC
341	0.854055	0.818571	0.912089	CRIC
342	0.854055	0.818571	0.912089	CRIC
343	0.854055	0.818571	0.912089	CRIC
344	0.854055	0.818571	0.912089	CRIC
345	0.854055	0.818571	0.912089	CRIC
346	0.861098	0.824156	0.917347	CRIC
347	0.861098	0.824156	0.917347	CRIC
348	0.861098	0.824156	0.917347	CRIC
349	0.861098	0.824156	0.917347	CRIC
350	0.861098	0.824156	0.917347	CRIC
351	0.861098	0.824156	0.917347	CRIC
352	0.861098	0.824156	0.917347	CRIC
353	0.861098	0.824156	0.917347	CRIC
354	0.861098	0.824156	0.917347	CRIC
355	0.861098	0.824156	0.917347	CRIC
356	0.861098	0.824156	0.917347	CRIC
357	0.861098	0.824156	0.917347	CRIC
358	0.861098	0.824156	0.917347	CRIC
359	0.861098	0.824156	0.917347	CRIC
360	0.861098	0.824156	0.917347	CRIC
361	0.862164	0.825646	0.916402	CRIC
362	0.862164	0.825646	0.916402	CRIC
363	0.862164	0.825646	0.916402	CRIC
364	0.862164	0.825646	0.916402	CRIC
365	0.862164	0.825646	0.916402	CRIC
366	0.862164	0.825646	0.916402	CRIC
367	0.862164	0.825646	0.916402	CRIC
368	0.862164	0.825646	0.916402	CRIC
369	0.862164	0.825646	0.916402	CRIC
370	0.877645	0.846647	0.921689	CRIC
371	0.877645	0.846647	0.921689	CRIC
372	0.877645	0.846647	0.921689	CRIC
373	0.877645	0.846647	0.921689	CRIC
374	0.877645	0.846647	0.921689	CRIC
375	0.877645	0.846647	0.921689	CRIC
376	0.877645	0.846647	0.921689	CRIC
377	0.876342	0.846576	0.925549	CRIC
378	0.876342	0.846576	0.925549	CRIC
379	0.876342	0.846576	0.925549	CRIC
380	0.876342	0.846576	0.925549	CRIC
381	0.876342	0.846576	0.925549	CRIC
382	0.876342	0.846576	0.925549	CRIC
383	0.876617	0.843481	0.921603	CRIC
384	0.876617	0.843481	0.921603	CRIC
385	0.876617	0.843481	0.921603	CRIC
386	0.876617	0.843481	0.921603	CRIC
387	0.876617	0.843481	0.921603	CRIC
388	0.876617	0.843481	0.921603	CRIC
389	0.876617	0.843481	0.921603	CRIC
390	0.876617	0.843481	0.921603	CRIC
391	0.876617	0.843481	0.921603	CRIC
392	0.876617	0.843481	0.921603	CRIC
393	0.876617	0.843481	0.921603	CRIC
394	0.876617	0.843481	0.921603	CRIC
395	0.876617	0.843481	0.921603	CRIC
396	0.876617	0.843481	0.921603	CRIC
397	0.876617	0.843481	0.921603	CRIC
398	0.876617	0.843481	0.921603	CRIC
399	0.876617	0.843481	0.921603	CRIC
400	0.876617	0.843481	0.921603	CRIC
401	0.876617	0.843481	0.921603	CRIC
402	0.876617	0.843481	0.921603	CRIC
403	0.876617	0.843481	0.921603	CRIC
404	0.876617	0.843481	0.921603	CRIC
405	0.876617	0.843481	0.921603	CRIC
406	0.869724	0.839344	0.91652	CRIC
407	0.869724	0.839344	0.91652	CRIC
408	0.869724	0.839344	0.91652	CRIC
409	0.869724	0.839344	0.91652	CRIC
410	0.869724	0.839344	0.91652	CRIC
411	0.869724	0.839344	0.91652	CRIC
412	0.869724	0.839344	0.91652	CRIC
413	0.869724	0.839344	0.91652	CRIC
414	0.869724	0.839344	0.91652	CRIC
415	0.869724	0.839344	0.91652	CRIC
416	0.869724	0.839344	0.91652	CRIC
417	0.869724	0.839344	0.91652	CRIC
418	0.869724	0.839344	0.91652	CRIC
419	0.869776	0.839105	0.918244	CRIC
420	0.869776	0.839105	0.918244	CRIC
421	0.869543	0.83779	0.919997	CRIC
422	0.869543	0.83779	0.919997	CRIC
423	0.869543	0.83779	0.919997	CRIC
424	0.869543	0.83779	0.919997	CRIC
425	0.869543	0.83779	0.919997	CRIC
426	0.869543	0.83779	0.919997	CRIC
427	0.869543	0.83779	0.919997	CRIC
428	0.869543	0.83779	0.919997	CRIC
429	0.869543	0.83779	0.919997	CRIC
430	0.852536	0.81564	0.919708	CRIC
431	0.852536	0.81564	0.919708	CRIC
432	0.852536	0.81564	0.919708	CRIC
433	0.852536	0.81564	0.919708	CRIC
434	0.852536	0.81564	0.919708	CRIC
435	0.852536	0.81564	0.919708	CRIC
436	0.852536	0.81564	0.919708	CRIC
437	0.85194	0.815621	0.912038	CRIC
438	0.85194	0.815621	0.912038	CRIC
439	0.85194	0.815621	0.912038	CRIC
440	0.85194	0.815621	0.912038	CRIC
441	0.85194	0.815621	0.912038	CRIC
442	0.85194	0.815621	0.912038	CRIC
443	0.853057	0.815256	0.912173	CRIC
444	0.853057	0.815256	0.912173	CRIC
445	0.853057	0.815256	0.912173	CRIC
446	0.853057	0.815256	0.912173	CRIC
447	0.853057	0.815256	0.912173	CRIC
448	0.853057	0.815256	0.912173	CRIC
449	0.853057	0.815256	0.912173	CRIC
450	0.853057	0.815256	0.912173	CRIC
451	0.853057	0.815256	0.912173	CRIC
452	0.853057	0.815256	0.912173	CRIC
453	0.853057	0.815256	0.912173	CRIC
454	0.853057	0.815256	0.912173	CRIC
455	0.853057	0.815256	0.912173	CRIC
456	0.853057	0.815256	0.912173	CRIC
457	0.853057	0.815256	0.912173	CRIC
458	0.853057	0.815256	0.912173	CRIC
459	0.853057	0.815256	0.912173	CRIC
460	0.853057	0.815256	0.912173	CRIC
461	0.853057	0.815256	0.912173	CRIC
462	0.853057	0.815256	0.912173	CRIC
463	0.853057	0.815256	0.912173	CRIC
464	0.848136	0.802527	0.909406	CRIC
465	0.848136	0.802527	0.909406	CRIC
466	0.848136	0.802527	0.909406	CRIC
467	0.848136	0.802527	0.909406	CRIC
468	0.848136	0.802527	0.909406	CRIC
469	0.848136	0.802527	0.909406	CRIC
470	0.848136	0.802527	0.909406	CRIC
471	0.848136	0.802527	0.909406	CRIC
472	0.843057	0.802819	0.906672	CRIC
473	0.843057	0.802819	0.906672	CRIC
474	0.84152	0.80324	0.90657	CRIC
475	0.84152	0.80324	0.90657	CRIC
476	0.84152	0.80324	0.90657	CRIC
477	0.84152	0.80324	0.90657	CRIC
478	0.84152	0.80324	0.90657	CRIC
479	0.842607	0.803492	0.906453	CRIC
480	0.842607	0.803492	0.906453	CRIC
481	0.842607	0.803492	0.906453	CRIC
482	0.842607	0.803492	0.906453	CRIC
483	0.842607	0.803492	0.906453	CRIC
484	0.842607	0.803492	0.906453	CRIC
485	0.842607	0.803492	0.906453	CRIC
486	0.842607	0.803492	0.906453	CRIC
487	0.842607	0.803492	0.906453	CRIC
488	0.842607	0.803492	0.906453	CRIC
489	0.842607	0.803492	0.906453	CRIC
490	0.842607	0.803492	0.906453	CRIC
491	0.842607	0.803492	0.906453	CRIC
492	0.842607	0.803492	0.906453	CRIC
493	0.842607	0.803492	0.906453	CRIC
494	0.842607	0.803492	0.906453	CRIC
495	0.842607	0.803492	0.906453	CRIC
496	0.842607	0.803492	0.906453	CRIC
497	0.842607	0.803492	0.906453	CRIC
498	0.842607	0.803492	0.906453	CRIC
499	0.842607	0.803492	0.906453	CRIC

## Sheet: Extended Data Figure 5c
group	AUC	AUC_lower	AUC_upper	c	apol1
Overall	0.870329	0.861185	0.879472	APRS	high-risk
nDM	0.870217	0.858645	0.88179	APRS	high-risk
DM	0.856411	0.847172	0.86565	APRS	high-risk
nHTN	0.882088	0.86833	0.895846	APRS	high-risk
HTN	0.844552	0.835967	0.853136	APRS	high-risk
Female	0.851122	0.840885	0.861359	APRS	high-risk
Male	0.889143	0.882227	0.896058	APRS	high-risk
age<50	0.877514	0.864218	0.89081	APRS	high-risk
age>50	0.825655	0.81833	0.83298	APRS	high-risk
Overall	0.780793	0.771158	0.790429	CRIC	high-risk
nDM	0.78737	0.776107	0.798633	CRIC	high-risk
DM	0.751166	0.742109	0.760224	CRIC	high-risk
nHTN	0.809495	0.792084	0.826906	CRIC	high-risk
HTN	0.743306	0.734152	0.75246	CRIC	high-risk
Female	0.758876	0.749628	0.768123	CRIC	high-risk
Male	0.794946	0.785123	0.80477	CRIC	high-risk
age<50	0.837854	0.823823	0.851886	CRIC	high-risk
age>50	0.727783	0.718147	0.737419	CRIC	high-risk
G2A1-nDM	0.82432	0.814683	0.833957	APRS	high-risk
G1A1-nDM	0.796275	0.775165	0.817385	APRS	high-risk
G2A1-nHTN	0.875784	0.86344	0.888129	APRS	high-risk
G1A1-nHTN	0.876496	0.854078	0.898914	APRS	high-risk
G2A1-nHTN-nDM	0.87474	0.863209	0.88627	APRS	high-risk
G1A1-nHTN-nDM	0.86351	0.839224	0.887797	APRS	high-risk
G2A1-nHTN-nDM-nKD	0.890665	0.875348	0.905982	APRS	high-risk
G1A1-nHTN-nDM-nKD	0.861775	0.836747	0.886803	APRS	high-risk
Overall	0.780793	0.771158	0.790429	CRIC	high-risk
G2A1-nDM	0.724147	0.716051	0.732242	CRIC	high-risk
G1A1-nDM	0.755462	0.736661	0.774263	CRIC	high-risk
G2A1-nHTN	0.638687	0.610443	0.666931	CRIC	high-risk
G1A1-nHTN	0.832402	0.803958	0.860847	CRIC	high-risk
G2A1-nHTN-nDM	0.648406	0.620537	0.676276	CRIC	high-risk
G1A1-nHTN-nDM	0.817682	0.78667	0.848694	CRIC	high-risk
G2A1-nHTN-nDM-nKD	0.648029	0.620491	0.675566	CRIC	high-risk
G1A1-nHTN-nDM-nKD	0.828492	0.798504	0.858479	CRIC	high-risk
Overall	0.706556	0.699672	0.71344	APRS	low-risk
nDM	0.695345	0.688579	0.702111	APRS	low-risk
DM	0.718204	0.705578	0.730829	APRS	low-risk
nHTN	0.70607	0.692449	0.719691	APRS	low-risk
HTN	0.682983	0.674032	0.691933	APRS	low-risk
Female	0.744868	0.738115	0.751622	APRS	low-risk
Male	0.647298	0.633985	0.660611	APRS	low-risk
age<50	0.714273	0.70419	0.724356	APRS	low-risk
age>50	0.65445	0.646559	0.662341	APRS	low-risk
Overall	0.684269	0.679297	0.689241	CRIC	low-risk
nDM	0.676747	0.670998	0.682495	CRIC	low-risk
DM	0.710344	0.692836	0.727852	CRIC	low-risk
nHTN	0.634693	0.622364	0.647022	CRIC	low-risk
HTN	0.690909	0.686125	0.695692	CRIC	low-risk
Female	0.705817	0.698196	0.713438	CRIC	low-risk
Male	0.641922	0.636481	0.647363	CRIC	low-risk
age<50	0.736075	0.728784	0.743365	CRIC	low-risk
age>50	0.632268	0.626475	0.638061	CRIC	low-risk
G2A1-nDM	0.693145	0.686537	0.699752	APRS	low-risk
G1A1-nDM	0.740594	0.732796	0.748392	APRS	low-risk
G2A1-nHTN	0.600883	0.592153	0.609614	APRS	low-risk
G1A1-nHTN	0.77591	0.762883	0.788938	APRS	low-risk
G2A1-nHTN-nDM	0.586347	0.577539	0.595156	APRS	low-risk
G1A1-nHTN-nDM	0.791925	0.778975	0.804875	APRS	low-risk
G2A1-nHTN-nDM-nKD	0.692241	0.680578	0.703903	APRS	low-risk
G1A1-nHTN-nDM-nKD	0.802324	0.789734	0.814914	APRS	low-risk
Overall	0.684269	0.679297	0.689241	CRIC	low-risk
G2A1-nDM	0.670276	0.658156	0.682396	CRIC	low-risk
G1A1-nDM	0.71137	0.702125	0.720615	CRIC	low-risk
G2A1-nHTN	0.545811	0.52616	0.565462	CRIC	low-risk
G1A1-nHTN	0.711442	0.699758	0.723127	CRIC	low-risk
G2A1-nHTN-nDM	0.56105	0.544381	0.577719	CRIC	low-risk
G1A1-nHTN-nDM	0.743495	0.730302	0.756688	CRIC	low-risk
G2A1-nHTN-nDM-nKD	0.61213	0.595103	0.629156	CRIC	low-risk
G1A1-nHTN-nDM-nKD	0.760358	0.749703	0.771014	CRIC	low-risk
