# Supplementary material for: Proteomic risk score for early prediction of kidney disease progression in individuals with APOL1 high-risk genotypes
Source: Nat Med. 2026 Apr 15;32(5):1701–7. doi: 10.1038/s41591-026-04337-2 (PMC13190321; doi:10.1038/s41591-026-04337-2)
Supplement: Supplementary file 10 — Statistical source data. [file 41591_2026_4337_MOESM10_ESM.xlsx]

## Sheet: 6c
Mortality %	Kidney failure %	APRS	Years
1.1067	3.27015	18.5323	5
1.1468	3.41469	18.5803	5
1.18829	3.56548	18.6282	5
1.23124	3.72277	18.6761	5
1.27567	3.88683	18.724	5
1.32164	4.05793	18.772	5
1.36919	4.23636	18.8199	5
1.41838	4.42241	18.8678	5
1.46926	4.6164	18.9158	5
1.52186	4.81863	18.9637	5
1.57626	5.02943	19.0116	5
1.63249	5.24915	19.0596	5
1.69062	5.47813	19.1075	5
1.7507	5.71672	19.1554	5
1.81277	5.96531	19.2034	5
1.87691	6.22428	19.2513	5
1.94316	6.49401	19.2992	5
2.01158	6.77492	19.3472	5
2.08224	7.06742	19.3951	5
2.15518	7.37193	19.443	5
2.23046	7.68891	19.491	5
2.30816	8.01879	19.5389	5
2.38831	8.36205	19.5868	5
2.47099	8.71915	19.6347	5
2.55624	9.09057	19.6827	5
2.64414	9.47681	19.7306	5
2.73472	9.87837	19.7785	5
2.82806	10.2958	19.8265	5
2.9242	10.7295	19.8744	5
3.02319	11.1801	19.9223	5
3.1251	11.6481	19.9703	5
3.22996	12.1341	20.0182	5
3.33783	12.6386	20.0661	5
3.44874	13.1621	20.1141	5
3.56275	13.7052	20.162	5
3.67989	14.2684	20.2099	5
3.80019	14.8523	20.2579	5
3.92369	15.4575	20.3058	5
4.0504	16.0844	20.3537	5
4.18036	16.7335	20.4017	5
4.31356	17.4056	20.4496	5
4.45003	18.1009	20.4975	5
4.58975	18.82	20.5454	5
4.73273	19.5635	20.5934	5
4.87895	20.3316	20.6413	5
5.02839	21.125	20.6892	5
5.18101	21.9438	20.7372	5
5.33676	22.7886	20.7851	5
5.4956	23.6597	20.833	5
5.65746	24.5572	20.881	5
5.82225	25.4816	20.9289	5
5.98989	26.4328	20.9768	5
6.16027	27.4111	21.0248	5
6.33327	28.4165	21.0727	5
6.50875	29.449	21.1206	5
6.68657	30.5084	21.1686	5
6.86654	31.5948	21.2165	5
7.0485	32.7077	21.2644	5
7.23222	33.8468	21.3124	5
7.41748	35.0117	21.3603	5
7.60406	36.2019	21.4082	5
7.79167	37.4166	21.4561	5
7.98005	38.6551	21.5041	5
8.16889	39.9164	21.552	5
8.35787	41.1997	21.5999	5
8.54664	42.5036	21.6479	5
8.73485	43.8268	21.6958	5
8.92213	45.1681	21.7437	5
9.10806	46.5257	21.7917	5
9.29224	47.898	21.8396	5
9.47424	49.283	21.8875	5
9.65362	50.6789	21.9355	5
9.8299	52.0833	21.9834	5
10.0026	53.4942	22.0313	5
10.1713	54.909	22.0793	5
2.15078	5.50868	18.5323	10
2.22675	5.74831	18.5803	10
2.30521	5.99795	18.6282	10
2.38624	6.25798	18.6761	10
2.46989	6.5288	18.724	10
2.55624	6.8108	18.772	10
2.64536	7.10441	18.8199	10
2.73731	7.41004	18.8678	10
2.83216	7.72813	18.9158	10
2.92997	8.05914	18.9637	10
3.03082	8.40352	19.0116	10
3.13478	8.76173	19.0596	10
3.2419	9.13426	19.1075	10
3.35225	9.52159	19.1554	10
3.46589	9.92422	19.2034	10
3.58289	10.3427	19.2513	10
3.7033	10.7774	19.2992	10
3.82717	11.229	19.3472	10
3.95457	11.6979	19.3951	10
4.08554	12.1848	19.443	10
4.22013	12.69	19.491	10
4.35838	13.2143	19.5389	10
4.50032	13.758	19.5868	10
4.646	14.3217	19.6347	10
4.79542	14.9061	19.6827	10
4.94862	15.5115	19.7306	10
5.10561	16.1385	19.7785	10
5.26638	16.7877	19.8265	10
5.43095	17.4595	19.8744	10
5.59929	18.1544	19.9223	10
5.77138	18.8729	19.9703	10
5.94718	19.6155	20.0182	10
6.12666	20.3825	20.0661	10
6.30976	21.1744	20.1141	10
6.4964	21.9915	20.162	10
6.6865	22.8342	20.2099	10
6.87997	23.7027	20.2579	10
7.07668	24.5974	20.3058	10
7.2765	25.5183	20.3537	10
7.47929	26.4657	20.4017	10
7.68488	27.4396	20.4496	10
7.89308	28.4401	20.4975	10
8.10369	29.467	20.5454	10
8.31647	30.5203	20.5934	10
8.53118	31.5998	20.6413	10
8.74755	32.7051	20.6892	10
8.96529	33.8359	20.7372	10
9.18408	34.9916	20.7851	10
9.40358	36.1716	20.833	10
9.62344	37.3753	20.881	10
9.84327	38.6019	20.9289	10
10.0627	39.8502	20.9768	10
10.2812	41.1194	21.0248	10
10.4984	42.4081	21.0727	10
10.7138	43.7151	21.1206	10
10.9269	45.0388	21.1686	10
11.1373	46.3776	21.2165	10
11.3443	47.7298	21.2644	10
11.5475	49.0935	21.3124	10
11.7463	50.4666	21.3603	10
11.9402	51.847	21.4082	10
12.1285	53.2324	21.4561	10
12.3107	54.6204	21.5041	10
12.4864	56.0084	21.552	10
12.6548	57.3938	21.5999	10
12.8154	58.7738	21.6479	10
12.9678	60.1458	21.6958	10
13.1113	61.5067	21.7437	10
13.2456	62.8536	21.7917	10
13.3702	64.1838	21.8396	10
13.4846	65.494	21.8875	10
13.5884	66.7816	21.9355	10
13.6814	68.0435	21.9834	10
13.7632	69.277	22.0313	10
13.8336	70.4793	22.0793	10
